# Supplementary material for: Phenomics and transcriptomics analyses reveal deposition of suberin and lignin in the short fiber cell walls produced from a wild cotton species and two mutants
Source: PLoS One. 2023 Mar 9;18(3):e0282799. doi: 10.1371/journal.pone.0282799 (PMC9997941; doi:10.1371/journal.pone.0282799)
Supplement: S1 Table — (XLSX) [file pone.0282799.s002.xlsx]

## Sheet: Sheet1
S1 Table. Detailed information of the selected RNA-seq experiments in public database.
NCBI SRA	Library Name	Instrument	Strategy:	Selection	Run	# of spots	# of Bases	Size	Submitted by
SRX062246	D5_10dpa_fiber	Illumina Genome Analyzer II	RNA-Seq	RT-PCR	1	10.5M	857.1Mb	584.4Mb	Brigham Young University
SRX062252	D5_20dpa_fiber	Illumina Genome Analyzer II	RNA-Seq	RT-PCR	1	12.3 M	1000 Mb	580.8 Mb	Brigham Young University
SRX062247	A1_10dpa_fiber	Illumina Genome Analyzer II	RNA-Seq	RT-PCR	1	11.2 M	915.4 Mb	633.1 Mb	Brigham Young University
SRX062251	A2_20dpa_fiber	Illumina Genome Analyzer II	RNA-Seq	RT-PCR	1	10.4 M	851.5 Mb	480.9 Mb	Brigham Young University
SRX202895	TM1 10DPA	Illumina HiSeq 2000	RNA-Seq	cDNA	1	15.8 M	1500 Mb	935.5 Mb	Iowa State University
SRX202896	TM1 20DPA	Illumina HiSeq 2000	RNA-Seq	cDNA	1	22.0 M	2100 Mb	1100 Mb	Iowa State University
SRX853935,	8-dpa fiber cells from Gossypium hirsutum DP5690	Illumina Genome Analyzer	RNA-Seq	PolyA	1	21.7 M	4400 Mb	2900 Mb	USDA
SRX853937	8-dpa fiber cells from Gossypium hirsutum DP5690	Illumina Genome Analyzer	RNA-Seq	PolyA	1	22.5 M	4500 Mb	3000 Mb	USDA
SRX853939	8-dpa fiber cells from Gossypium hirsutum DP5690	Illumina Genome Analyzer	RNA-Seq	PolyA	1	26.5 M	5400 Mb	3500 Mb	USDA
SRX853916	8-dpa fiber cells from short-fiber Ligon lintless cotton mutants, Li2	Illumina Genome Analyzer	RNA-Seq	PolyA	1	23.2 M	4700 Mb	3100 Mb	USDA
SRX853922,	8-dpa fiber cells from short-fiber Ligon lintless cotton mutants, Li2	Illumina Genome Analyzer	RNA-Seq	PolyA	1	23.9 M	4800 Mb	3200 Mb	USDA
SRX853932	8-dpa fiber cells from short-fiber Ligon lintless cotton mutants, Li2	Illumina Genome Analyzer	RNA-Seq	PolyA	1	22.3 M	4500 Mb	3000 Mb	USDA
SRX853891	8-dpa fiber cells from short-fiber Ligon lintless cotton mutants, Li1	Illumina Genome Analyzer	RNA-Seq	PolyA	1	25.3 M	5100 Mb	3400 Mb	USDA
SRX853905	8-dpa fiber cells from short-fiber Ligon lintless cotton mutants, Li1	Illumina Genome Analyzer	RNA-Seq	PolyA	1	23.2 M	4700 Mb	3100 Mb	USDA
SRX853905	8-dpa fiber cells from short-fiber Ligon lintless cotton mutants, Li1	Illumina Genome Analyzer	RNA-Seq	PolyA	1	21.6 M	4400 Mb	2900 Mb	USDA
