# Supplementary material for: Phenomics and transcriptomics analyses reveal deposition of suberin and lignin in the short fiber cell walls produced from a wild cotton species and two mutants
Source: PLoS One. 2023 Mar 9;18(3):e0282799. doi: 10.1371/journal.pone.0282799 (PMC9997941; doi:10.1371/journal.pone.0282799)
Supplement: S3 Table — (XLSX) [file pone.0282799.s004.xlsx]

## Sheet: D5 SEGs at PCW stage
S3 Table-1. The 1,088 specially expressed genes (SEGs) detected only at PCW stage (10 DPA) of G.raimondii fibers and shown in Table 6B.
elements	TAIR10 best hit	TAIR10 Description	D5_10 DPA	A2_10 DPA	AD1 TM-1_10 DPA A& D
Gorai.009G161600	AT4G18700.1	CBL-interacting protein kinase 12	9.26476	0	0
Gorai.007G189200	AT1G65880.1	benzoyloxyglucosinolate 1	4.63238	0	0
Gorai.010G043000	AT2G45330.1	RNA 2\'-phosphotransferase, Tpt1 / KptA family	4.63238	0	0
Gorai.008G236300	0	0	2.31619	0	0
Gorai.011G248100	AT3G09110.1	Protein of unknown function (DUF674)	2.31619	0	0
Gorai.013G175000	AT2G01480.1	O-fucosyltransferase family protein	2.31619	0	0
Gorai.005G068800	AT5G49600.1	Protein of unknown function, DUF538	2.31619	0	0
Gorai.006G185500	AT3G51660.1	Tautomerase/MIF superfamily protein	16.2133	0	0
Gorai.007G184200	AT2G45330.1	RNA 2\'-phosphotransferase, Tpt1 / KptA family	333.531	0	0
Gorai.010G058200	AT1G17020.1	senescence-related gene 1	145.92	0	0
Gorai.007G313200	AT5G60900.1	receptor-like protein kinase 1	11.5809	0	0
Gorai.004G226100	AT3G25030.1	RING/U-box superfamily protein	11.5809	0	0
Gorai.011G184600	AT2G39040.1	Peroxidase superfamily protein	2.31619	0	0
Gorai.004G229600	AT5G48670.1	AGAMOUS-like 80	2.31619	0	0
Gorai.012G140000	AT3G43660.1	Vacuolar iron transporter (VIT) family protein	9.26476	0	0
Gorai.002G107700	0	0	4.63238	0	0
Gorai.009G322000	0	0	2.31619	0	0
Gorai.001G238100	AT5G44030.1	cellulose synthase A4	9.26476	0	0
Gorai.006G151700	AT3G07980.1	mitogen-activated protein kinase kinase kinase 6	2.31619	0	0
Gorai.004G230700	AT1G08090.1	nitrate transporter 2:1	2.31619	0	0
Gorai.007G247700	AT5G17540.1	HXXXD-type acyl-transferase family protein	2.31619	0	0
Gorai.010G084400	AT3G13898.1	0	2.31619	0	0
Gorai.013G007900	0	0	2.31619	0	0
Gorai.009G357000	AT5G42955.1	Protein of unknown function (DUF784)	4.63238	0	0
Gorai.007G090000	AT3G60720.1	plasmodesmata-located protein 8	11.5809	0	0
Gorai.011G084100	AT3G15810.1	Protein of unknown function (DUF567)	4.63238	0	0
Gorai.007G252000	ATCG00700.1	photosystem II reaction center protein N	2.31619	0	0
Gorai.009G440500	AT5G55050.1	GDSL-like Lipase/Acylhydrolase superfamily protein	11.5809	0	0
Gorai.002G173800	AT5G23600.1	RNA 2\'-phosphotransferase, Tpt1 / KptA family	57.9047	0	0
Gorai.013G211600	AT2G21080.1	0	2.31619	0	0
Gorai.002G264500	AT1G47890.1	receptor like protein 7	20.8457	0	0
Gorai.008G235600	AT5G47510.1	Sec14p-like phosphatidylinositol transfer family protein	2.31619	0	0
Gorai.005G014200	AT2G01570.1	GRAS family transcription factor family protein	11.5809	0	0
Gorai.007G054800	AT5G61090.1	Polynucleotidyl transferase, ribonuclease H-like superfamily protein	6.94857	0	0
Gorai.011G223400	0	0	60.2209	0	0
Gorai.005G017100	AT2G44380.1	Cysteine/Histidine-rich C1 domain family protein	2.31619	0	0
Gorai.001G039000	AT1G80450.1	VQ motif-containing protein	2.31619	0	0
Gorai.005G116500	AT1G71450.1	Integrase-type DNA-binding superfamily protein	2.31619	0	0
Gorai.001G029100	AT2G25735.1	0	2.31619	0	0
Gorai.001G250300	AT5G02600.1	Heavy metal transport/detoxification superfamily protein	6.94857	0	0
Gorai.007G325100	AT1G50180.1	NB-ARC domain-containing disease resistance protein	2.31619	0	0
Gorai.005G205600	AT3G07810.2	RNA-binding (RRM/RBD/RNP motifs) family protein	2.31619	0	0
Gorai.002G119100	AT4G35190.1	Putative lysine decarboxylase family protein	9.26476	0	0
Gorai.013G069300	AT1G07390.3	receptor like protein 1	11.5809	0	0
Gorai.006G133000	0	0	2.31619	0	0
Gorai.008G161600	0	0	74.1181	0	0
Gorai.008G157100	AT5G50780.1	Histidine kinase-, DNA gyrase B-, and HSP90-like ATPase family protein	13.8971	0	0
Gorai.001G042700	AT2G26580.1	plant-specific transcription factor YABBY family protein	2.31619	0	0
Gorai.004G056800	0	0	2.31619	0	0
Gorai.006G147100	AT3G52360.1	0	6.94857	0	0
Gorai.005G206700	AT4G03270.1	Cyclin D6;1	6.94857	0	0
Gorai.004G217100	AT5G49120.1	Protein of unknown function (DUF581)	9.26476	0	0
Gorai.002G074600	AT5G61090.1	Polynucleotidyl transferase, ribonuclease H-like superfamily protein	2.31619	0	0
Gorai.009G232900	AT4G40080.1	ENTH/ANTH/VHS superfamily protein	115.809	0	0
Gorai.002G128200	AT5G47910.1	respiratory burst oxidase homologue D	67.1695	0	0
Gorai.007G254400	AT5G17860.1	calcium exchanger 7	81.0666	0	0
Gorai.001G253700	AT1G30690.1	Sec14p-like phosphatidylinositol transfer family protein	4.63238	0	0
Gorai.004G268400	AT1G54330.1	NAC domain containing protein 20	2.31619	0	0
Gorai.011G232500	AT3G48310.1	cytochrome P450, family 71, subfamily A, polypeptide 22	2.31619	0	0
Gorai.001G010400	0	0	9.26476	0	0
Gorai.001G142500	AT1G67030.1	zinc finger protein 6	6.94857	0	0
Gorai.005G205200	0	0	57.9047	0	0
Gorai.005G011900	0	0	2.31619	0	0
Gorai.009G006300	AT4G25810.1	xyloglucan endotransglycosylase 6	2.31619	0	0
Gorai.007G147400	0	0	4.63238	0	0
Gorai.012G131300	0	0	2.31619	0	0
Gorai.007G133000	AT5G35960.1	Protein kinase family protein	2.31619	0	0
Gorai.010G250700	AT1G12030.1	Protein of unknown function (DUF506)	4.63238	0	0
Gorai.009G221800	AT1G59530.1	basic leucine-zipper 4	18.5295	0	0
Gorai.004G163000	AT1G32450.1	nitrate transporter 1.5	4.63238	0	0
Gorai.013G191000	AT5G39110.1	RmlC-like cupins superfamily protein	2.31619	0	0
Gorai.006G224800	AT3G23750.1	Leucine-rich repeat protein kinase family protein	2.31619	0	0
Gorai.002G081600	AT5G54660.1	HSP20-like chaperones superfamily protein	4.63238	0	0
Gorai.010G003600	AT3G57240.1	beta-1,3-glucanase 3	2.31619	0	0
Gorai.007G325300	AT5G64620.1	cell wall / vacuolar inhibitor of fructosidase 2	145.92	0	0
Gorai.007G122100	AT1G02550.1	Plant invertase/pectin methylesterase inhibitor superfamily protein	4.63238	0	0
Gorai.009G382400	AT1G28130.1	Auxin-responsive GH3 family protein	2.31619	0	0
Gorai.007G239300	0	0	6.94857	0	0
Gorai.010G101100	AT5G56860.1	GATA type zinc finger transcription factor family protein	13.8971	0	0
Gorai.012G171000	0	0	2.31619	0	0
Gorai.006G052400	AT1G09760.1	U2 small nuclear ribonucleoprotein A	41.6914	0	0
Gorai.013G131800	AT3G62020.1	germin-like protein 10	2.31619	0	0
Gorai.002G181800	0	0	2.31619	0	0
Gorai.012G153700	AT4G34770.1	SAUR-like auxin-responsive protein family	2.31619	0	0
Gorai.008G213500	AT5G47200.1	RAB GTPase homolog 1A	2.31619	0	0
Gorai.007G305700	AT2G47430.1	Signal transduction histidine kinase	4.63238	0	0
Gorai.012G027800	AT3G56891.1	Heavy metal transport/detoxification superfamily protein	2.31619	0	0
Gorai.010G058300	AT4G38890.1	FMN-linked oxidoreductases superfamily protein	2.31619	0	0
Gorai.003G129600	0	0	4.63238	0	0
Gorai.012G099800	0	0	2.31619	0	0
Gorai.002G259400	AT1G45616.1	receptor like protein 6	4.63238	0	0
Gorai.004G048900	AT1G31040.1	PLATZ transcription factor family protein	11.5809	0	0
Gorai.005G236200	AT4G06744.1	Leucine-rich repeat (LRR) family protein	4.63238	0	0
Gorai.004G251400	AT5G54160.1	O-methyltransferase 1	2.31619	0	0
Gorai.007G092100	AT3G60890.2	protein binding	2.31619	0	0
Gorai.013G026500	0	0	4.63238	0	0
Gorai.005G013300	AT1G33060.1	NAC 014	13.8971	0	0
Gorai.005G019800	AT2G31500.1	calcium-dependent protein kinase 24	2.31619	0	0
Gorai.001G107900	AT3G46130.1	myb domain protein 48	48.64	0	0
Gorai.009G194700	AT1G75750.1	GAST1 protein homolog 1	4.63238	0	0
Gorai.005G164700	0	0	2.31619	0	0
Gorai.005G047100	AT4G24000.1	cellulose synthase like G2	6.94857	0	0
Gorai.010G162300	AT5G45700.1	Haloacid dehalogenase-like hydrolase (HAD) superfamily protein	2.31619	0	0
Gorai.007G110200	AT4G09510.1	cytosolic invertase 2	2.31619	0	0
Gorai.010G178700	AT2G46370.4	Auxin-responsive GH3 family protein	2.31619	0	0
Gorai.009G305600	AT5G03760.1	Nucleotide-diphospho-sugar transferases superfamily protein	4.63238	0	0
Gorai.013G121600	AT5G17540.1	HXXXD-type acyl-transferase family protein	4.63238	0	0
Gorai.011G015500	AT5G36110.1	cytochrome P450, family 716, subfamily A, polypeptide 1	30.1105	0	0
Gorai.002G175400	AT1G14870.1	PLANT CADMIUM RESISTANCE 2	2.31619	0	0
Gorai.010G189800	AT4G16400.1	0	9.26476	0	0
Gorai.001G071900	AT2G02950.1	phytochrome kinase substrate 1	4.63238	0	0
Gorai.001G125000	0	0	2.31619	0	0
Gorai.009G194800	AT1G75750.1	GAST1 protein homolog 1	6.94857	0	0
Gorai.013G235500	AT5G20260.1	Exostosin family protein	46.3238	0	0
Gorai.006G224700	AT4G14080.1	O-Glycosyl hydrolases family 17 protein	2.31619	0	0
Gorai.009G138500	AT1G51880.1	root hair specific 6	41.6914	0	0
Gorai.006G160700	AT2G36780.1	UDP-Glycosyltransferase superfamily protein	2.31619	0	0
Gorai.009G118700	AT4G24250.1	Seven transmembrane MLO family protein	4.63238	0	0
Gorai.009G163300	AT5G45890.1	senescence-associated gene 12	6.94857	0	0
Gorai.004G257900	0	0	4.63238	0	0
Gorai.007G126200	AT5G64260.1	EXORDIUM like 2	34.7428	0	0
Gorai.002G263100	AT3G11180.1	2-oxoglutarate (2OG) and Fe(II)-dependent oxygenase superfamily protein	4.63238	0	0
Gorai.010G251400	0	0	2.31619	0	0
Gorai.013G039400	AT1G09790.1	COBRA-like protein 6 precursor	108.861	0	0
Gorai.008G103900	AT1G78020.1	Protein of unknown function (DUF581)	4.63238	0	0
Gorai.008G103600	AT4G39830.1	Cupredoxin superfamily protein	2.31619	0	0
Gorai.013G138800	0	0	9.26476	0	0
Gorai.006G257700	0	0	2.31619	0	0
Gorai.013G137300	AT5G36110.1	cytochrome P450, family 716, subfamily A, polypeptide 1	2.31619	0	0
Gorai.005G008400	AT4G27500.1	proton pump interactor 1	2.31619	0	0
Gorai.007G337200	AT2G34930.1	disease resistance family protein / LRR family protein	30.1105	0	0
Gorai.011G020900	0	0	2.31619	0	0
Gorai.005G147000	AT1G69160.1	0	4.63238	0	0
Gorai.013G094300	AT2G03630.1	0	6.94857	0	0
Gorai.010G162600	AT4G08300.1	nodulin MtN21 /EamA-like transporter family protein	4.63238	0	0
Gorai.001G224100	AT4G12680.1	0	4.63238	0	0
Gorai.004G105800	0	0	2.31619	0	0
Gorai.008G069400	AT3G50740.1	UDP-glucosyl transferase 72E1	2.31619	0	0
Gorai.006G071600	AT1G06620.1	2-oxoglutarate (2OG) and Fe(II)-dependent oxygenase superfamily protein	2.31619	0	0
Gorai.009G312600	AT5G43570.1	Serine protease inhibitor, potato inhibitor I-type family protein	159.817	0	0
Gorai.007G110900	AT2G46620.1	P-loop containing nucleoside triphosphate hydrolases superfamily protein	11.5809	0	0
Gorai.008G142500	0	0	4.63238	0	0
Gorai.010G127200	0	0	2.31619	0	0
Gorai.001G265100	AT1G14900.1	high mobility group A	2.31619	0	0
Gorai.006G024800	AT5G15110.1	Pectate lyase family protein	2.31619	0	0
Gorai.001G037700	AT4G31800.1	WRKY DNA-binding protein 18	4.63238	0	0
Gorai.007G334000	AT3G14580.1	Pentatricopeptide repeat (PPR) superfamily protein	13.8971	0	0
Gorai.012G170000	AT1G09600.1	Protein kinase superfamily protein	2.31619	0	0
Gorai.005G246800	AT2G16430.2	purple acid phosphatase 10	2.31619	0	0
Gorai.008G069500	AT5G66690.1	UDP-Glycosyltransferase superfamily protein	4.63238	0	0
Gorai.011G225300	AT4G31500.1	cytochrome P450, family 83, subfamily B, polypeptide 1	2.31619	0	0
Gorai.005G006200	AT2G40435.1	0	2.31619	0	0
Gorai.008G265200	AT1G64720.1	Polyketide cyclase/dehydrase and lipid transport superfamily protein	27.7943	0	0
Gorai.013G036300	AT5G44640.1	beta glucosidase 13	2.31619	0	0
Gorai.008G157400	AT1G71120.1	GDSL-motif lipase/hydrolase 6	2.31619	0	0
Gorai.008G044600	AT1G25560.1	AP2/B3 transcription factor family protein	2.31619	0	0
Gorai.005G026000	AT1G05560.1	UDP-glucosyltransferase 75B1	2.31619	0	0
Gorai.007G314000	AT2G21100.1	Disease resistance-responsive (dirigent-like protein) family protein	2.31619	0	0
Gorai.011G247900	AT5G01150.1	Protein of unknown function (DUF674)	13.8971	0	0
Gorai.009G170800	AT1G61120.1	terpene synthase 04	2.31619	0	0
Gorai.009G260600	AT5G09360.1	laccase 14	2.31619	0	0
Gorai.009G008800	AT1G16060.1	ARIA-interacting double AP2 domain protein	2.31619	0	0
Gorai.009G357600	AT5G34885.1	Protein of unknown function (DUF784)	9.26476	0	0
Gorai.013G222700	AT1G19210.1	Integrase-type DNA-binding superfamily protein	2.31619	0	0
Gorai.008G260600	AT5G54160.1	O-methyltransferase 1	2.31619	0	0
Gorai.004G230400	AT5G60700.1	glycosyltransferase family protein 2	2.31619	0	0
Gorai.004G234900	AT5G05340.1	Peroxidase superfamily protein	4.63238	0	0
Gorai.002G013700	AT2G42000.2	Plant EC metallothionein-like protein, family 15	6.94857	0	0
Gorai.004G281100	AT5G19580.1	glyoxal oxidase-related protein	2.31619	0	0
Gorai.006G071300	AT5G59540.1	2-oxoglutarate (2OG) and Fe(II)-dependent oxygenase superfamily protein	2.31619	0	0
Gorai.004G024700	AT5G35390.1	Leucine-rich repeat protein kinase family protein	6.94857	0	0
Gorai.010G185600	AT1G62400.1	Protein kinase superfamily protein	2.31619	0	0
Gorai.007G338100	AT2G34930.1	disease resistance family protein / LRR family protein	27.7943	0	0
Gorai.003G073100	AT4G27190.1	NB-ARC domain-containing disease resistance protein	4.63238	0	0
Gorai.001G087400	AT1G66370.1	myb domain protein 113	2.31619	0	0
Gorai.007G336200	AT2G34930.1	disease resistance family protein / LRR family protein	13.8971	0	0
Gorai.004G281000	AT5G19580.1	glyoxal oxidase-related protein	2.31619	0	0
Gorai.006G063700	0	0	2.31619	0	0
Gorai.006G148900	AT2G35930.1	plant U-box 23	9.26476	0	0
Gorai.009G040100	0	0	2.31619	0	0
Gorai.010G100500	AT2G15660.1	AGAMOUS-like 95	4.63238	0	0
Gorai.002G157100	AT1G12540.1	basic helix-loop-helix (bHLH) DNA-binding superfamily protein	2.31619	0	0
Gorai.009G356700	AT5G34885.1	Protein of unknown function (DUF784)	4.63238	0	0
Gorai.007G027300	AT4G12480.1	Bifunctional inhibitor/lipid-transfer protein/seed storage 2S albumin superfamily protein	60.2209	0	0
Gorai.002G185900	AT1G23420.1	Plant-specific transcription factor YABBY family protein	2.31619	0	0
Gorai.009G040500	AT5G21910.1	0	2.31619	0	0
Gorai.013G070800	AT1G65730.1	YELLOW STRIPE like 7	4.63238	0	0
Gorai.002G123700	AT1G19940.1	glycosyl hydrolase 9B5	25.4781	0	0
Gorai.002G110400	AT2G38290.1	ammonium transporter 2	6.94857	0	0
Gorai.012G003200	AT1G66910.1	Protein kinase superfamily protein	2.31619	0	0
Gorai.001G206800	AT3G50310.1	mitogen-activated protein kinase kinase kinase 20	2.31619	0	0
Gorai.013G048200	0	0	9.26476	0	0
Gorai.012G076600	0	0	2.31619	0	0
Gorai.010G229100	AT1G52330.1	Late embryogenesis abundant (LEA) hydroxyproline-rich glycoprotein family	2.31619	0	0
Gorai.012G094200	AT1G07900.1	LOB domain-containing protein 1	2.31619	0	0
Gorai.009G006100	AT1G56430.1	nicotianamine synthase 4	2.31619	0	0
Gorai.002G082400	AT4G03460.1	Ankyrin repeat family protein	2.31619	0	0
Gorai.007G329900	AT3G14840.2	Leucine-rich repeat transmembrane protein kinase	2.31619	0	0
Gorai.011G072300	AT5G25840.1	Protein of unknown function (DUF1677)	2.31619	0	0
Gorai.011G084000	AT3G15800.1	Glycosyl hydrolase superfamily protein	2.31619	0	0
Gorai.006G192300	AT1G18100.1	PEBP (phosphatidylethanolamine-binding protein) family protein	9.26476	0	0
Gorai.011G173900	AT3G23250.1	myb domain protein 15	6.94857	0	0
Gorai.009G231200	0	0	9.26476	0	0
Gorai.007G007700	AT5G61760.1	inositol polyphosphate kinase 2 beta	6.94857	0	0
Gorai.002G213300	AT2G14620.1	xyloglucan endotransglucosylase/hydrolase 10	2.31619	0	0
Gorai.001G194000	AT5G35732.1	0	16.2133	0	0
Gorai.005G210800	AT5G08240.1	0	2.31619	0	0
Gorai.010G172400	AT1G53708.1	ROTUNDIFOLIA like 9	4.63238	0	0
Gorai.008G157500	AT1G68200.1	Zinc finger C-x8-C-x5-C-x3-H type family protein	11.5809	0	0
Gorai.012G073500	AT2G39855.2	0	16.2133	0	0
Gorai.004G157300	AT1G01780.1	GATA type zinc finger transcription factor family protein	4.63238	0	0
Gorai.011G131200	AT1G05680.1	Uridine diphosphate glycosyltransferase 74E2	2.31619	0	0
Gorai.006G189600	AT3G17730.1	NAC domain containing protein 57	2.31619	0	0
Gorai.005G106300	AT1G75000.1	GNS1/SUR4 membrane protein family	13.8971	0	0
Gorai.011G102200	AT5G66780.1	0	4.63238	0	0
Gorai.004G081700	AT5G19140.1	Aluminium induced protein with YGL and LRDR motifs	6.94857	0	0
Gorai.008G150900	0	0	4.63238	0	0
Gorai.011G284300	AT3G47570.1	Leucine-rich repeat protein kinase family protein	2.31619	0	0
Gorai.013G092300	AT1G69310.1	WRKY DNA-binding protein 57	2.31619	0	0
Gorai.001G122500	AT5G22400.1	Rho GTPase activating protein with PAK-box/P21-Rho-binding domain	2.31619	0	0
Gorai.010G003400	AT3G57270.1	beta-1,3-glucanase 1	2.31619	0	0
Gorai.006G221400	AT5G43330.1	Lactate/malate dehydrogenase family protein	2.31619	0	0
Gorai.009G356900	AT5G34885.1	Protein of unknown function (DUF784)	4.63238	0	0
Gorai.004G135400	AT5G41780.1	myosin heavy chain-related	2.31619	0	0
Gorai.005G178100	AT4G04190.1	0	2.31619	0	0
Gorai.005G024700	AT5G44440.1	FAD-binding Berberine family protein	2.31619	0	0
Gorai.001G273400	AT3G22790.1	Kinase interacting (KIP1-like) family protein	23.1619	0	0
Gorai.004G175800	AT5G45275.1	Major facilitator superfamily protein	11.5809	0	0
Gorai.004G072300	AT1G64870.1	0	23.1619	0	0
Gorai.001G113500	AT5G05950.1	maternal effect embryo arrest 60	6.94857	0	0
Gorai.001G074900	AT1G73830.1	BR enhanced expression 3	2.31619	0	0
Gorai.004G015000	AT5G19473.1	RPM1-interacting protein 4 (RIN4) family protein	2.31619	0	0
Gorai.008G174800	AT5G03490.1	UDP-Glycosyltransferase superfamily protein	32.4267	0	0
Gorai.007G259500	AT1G54400.1	HSP20-like chaperones superfamily protein	6.94857	0	0
Gorai.007G304200	0	0	2.31619	0	0
Gorai.009G006200	AT3G16857.2	response regulator 1	2.31619	0	0
Gorai.003G079100	AT1G64405.1	0	2.31619	0	0
Gorai.005G223900	0	0	30.1105	0	0
Gorai.011G192700	0	0	6.94857	0	0
Gorai.008G191400	AT1G05890.2	RING/U-box superfamily protein	2.31619	0	0
Gorai.010G162000	AT5G45700.1	Haloacid dehalogenase-like hydrolase (HAD) superfamily protein	2.31619	0	0
Gorai.013G005800	AT5G05340.1	Peroxidase superfamily protein	132.023	0	0
Gorai.013G031800	0	0	2.31619	0	0
Gorai.010G012900	AT1G47510.1	inositol polyphosphate 5-phosphatase 11	2.31619	0	0
Gorai.002G188700	AT4G33905.1	Peroxisomal membrane 22 kDa (Mpv17/PMP22) family protein	2.31619	0	0
Gorai.001G012400	AT5G56960.1	basic helix-loop-helix (bHLH) DNA-binding family protein	6.94857	0	0
Gorai.006G065900	ATCG00780.1	ribosomal protein L14	11.5809	0	0
Gorai.007G108700	AT2G39350.1	ABC-2 type transporter family protein	2.31619	0	0
Gorai.002G267800	AT1G05610.1	ADP-glucose pyrophosphorylase small subunit 2	4.63238	0	0
Gorai.011G035300	AT5G45650.1	subtilase family protein	2.31619	0	0
Gorai.011G216100	AT4G02880.2	0	20.8457	0	0
Gorai.008G163400	0	0	120.442	0	0
Gorai.002G026000	AT2G33460.1	ROP-interactive CRIB motif-containing protein 1	2.31619	0	0
Gorai.003G159200	AT5G15900.1	TRICHOME BIREFRINGENCE-LIKE 19	37.059	0	0
Gorai.007G027000	AT4G23990.1	cellulose synthase like G3	2.31619	0	0
Gorai.002G235700	AT3G52460.1	hydroxyproline-rich glycoprotein family protein	4.63238	0	0
Gorai.008G025500	0	0	11.5809	0	0
Gorai.001G085100	AT4G33355.1	Bifunctional inhibitor/lipid-transfer protein/seed storage 2S albumin superfamily protein	2.31619	0	0
Gorai.012G125300	AT5G13250.1	RING finger protein	2.31619	0	0
Gorai.011G070900	AT1G17710.1	Pyridoxal phosphate phosphatase-related protein	2.31619	0	0
Gorai.006G004000	AT3G50140.1	Plant protein of unknown function (DUF247)	2.31619	0	0
Gorai.008G242500	AT4G22950.1	AGAMOUS-like 19	2.31619	0	0
Gorai.010G020800	AT5G67070.1	ralf-like 34	2.31619	0	0
Gorai.011G276400	AT1G07080.1	Thioredoxin superfamily protein	187.611	0	0
Gorai.007G245200	AT5G64810.1	WRKY DNA-binding protein 51	16.2133	0	0
Gorai.007G170100	AT1G05010.1	ethylene-forming enzyme	2.31619	0	0
Gorai.012G036400	0	0	4.63238	0	0
Gorai.005G053500	AT1G04500.1	CCT motif family protein	2.31619	0	0
Gorai.001G101400	AT3G07520.1	glutamate receptor 1.4	2.31619	0	0
Gorai.001G250600	AT3G55370.1	OBF-binding protein 3	90.3314	0	0
Gorai.001G207500	AT3G30210.1	myb domain protein 121	2.31619	0	0
Gorai.002G119200	AT1G76210.1	Arabidopsis protein of unknown function (DUF241)	2.31619	0	0
Gorai.006G181600	AT3G09020.1	alpha 1,4-glycosyltransferase family protein	4.63238	0	0
Gorai.002G145300	0	0	2.31619	0	0
Gorai.004G060100	AT3G22400.1	PLAT/LH2 domain-containing lipoxygenase family protein	2.31619	0	0
Gorai.008G156200	AT5G13250.1	RING finger protein	2.31619	0	0
Gorai.009G365100	AT1G66345.1	Pentatricopeptide repeat (PPR) superfamily protein	88.0152	0	0
Gorai.008G108500	AT2G44840.1	ethylene-responsive element binding factor 13	4.63238	0	0
Gorai.004G074500	AT1G06780.1	galacturonosyltransferase 6	32.4267	0	0
Gorai.010G109000	0	0	2.31619	0	0
Gorai.010G172900	AT3G18930.1	RING/U-box superfamily protein	2.31619	0	0
Gorai.004G246900	AT1G08790.1	Protein of unknown function (DUF1685)	4.63238	0	0
Gorai.001G032500	0	0	4.63238	0	0
Gorai.008G109900	AT5G51160.1	Ankyrin repeat family protein	2.31619	0	0
Gorai.009G013500	AT2G12646.1	PLATZ transcription factor family protein	9.26476	0	0
Gorai.011G007200	AT1G26420.1	FAD-binding Berberine family protein	6.94857	0	0
Gorai.007G088500	AT1G66880.1	Protein kinase superfamily protein	23.1619	0	0
Gorai.010G235800	AT2G24400.1	SAUR-like auxin-responsive protein family	4.63238	0	0
Gorai.004G266400	AT4G24015.1	RING/U-box superfamily protein	6.94857	0	0
Gorai.006G084000	AT4G38830.1	cysteine-rich RLK (RECEPTOR-like protein kinase) 26	4.63238	0	0
Gorai.012G102300	AT3G53720.1	cation/H+ exchanger 20	2.31619	0	0
Gorai.011G236000	AT2G39170.1	0	4.63238	0	0
Gorai.003G151800	AT2G40470.1	LOB domain-containing protein 15	13.8971	0	0
Gorai.013G004700	AT3G57040.1	response regulator 9	2.31619	0	0
Gorai.002G262300	AT1G47890.1	receptor like protein 7	138.971	0	0
Gorai.008G066800	AT3G50900.1	0	2.31619	0	0
Gorai.008G192000	AT3G47710.1	BANQUO 3	2.31619	0	0
Gorai.006G248300	AT1G02550.1	Plant invertase/pectin methylesterase inhibitor superfamily protein	4.63238	0	0
Gorai.002G084500	AT4G04890.1	protodermal factor 2	2.31619	0	0
Gorai.008G050800	0	0	143.604	0	0
Gorai.012G127900	AT4G20970.1	basic helix-loop-helix (bHLH) DNA-binding superfamily protein	6.94857	0	0
Gorai.003G176700	AT2G35660.1	FAD/NAD(P)-binding oxidoreductase family protein	32.4267	0	0
Gorai.012G122400	AT1G68260.1	Thioesterase superfamily protein	2.31619	0	0
Gorai.004G255100	0	0	2.31619	0	0
Gorai.012G126600	AT2G20570.1	GBF\'s pro-rich region-interacting factor 1	16.2133	0	0
Gorai.008G118500	AT5G23850.1	Arabidopsis thaliana protein of unknown function (DUF821)	2.31619	0	0
Gorai.011G265600	0	0	2.31619	0	0
Gorai.004G023300	AT3G05650.1	receptor like protein 32	2.31619	0	0
Gorai.005G024400	AT1G51130.1	Nse4, component of Smc5/6 DNA repair complex	6.94857	0	0
Gorai.008G110200	AT5G51160.1	Ankyrin repeat family protein	2.31619	0	0
Gorai.011G146000	AT2G31500.1	calcium-dependent protein kinase 24	9.26476	0	0
Gorai.005G091600	AT1G37130.1	nitrate reductase 2	4.63238	0	0
Gorai.006G038100	0	0	2.31619	0	0
Gorai.011G155200	AT4G14480.1	Protein kinase superfamily protein	9.26476	0	0
Gorai.004G137400	AT5G41590.1	Protein of unknown function (DUF567)	2.31619	0	0
Gorai.010G034500	AT1G09720.1	Kinase interacting (KIP1-like) family protein	2.31619	0	0
Gorai.006G160600	AT3G53150.1	UDP-glucosyl transferase 73D1	2.31619	0	0
Gorai.008G151000	AT2G19130.1	S-locus lectin protein kinase family protein	9.26476	0	0
Gorai.004G078900	AT1G49320.1	unknown seed protein like 1	2.31619	0	0
Gorai.002G062500	AT1G53270.1	ABC-2 type transporter family protein	99.5961	0	0
Gorai.006G249700	AT1G04360.1	RING/U-box superfamily protein	32.4267	0	0
Gorai.013G017400	AT3G55990.1	Plant protein of unknown function (DUF828)	4.63238	0	0
Gorai.009G030900	AT5G56840.1	myb-like transcription factor family protein	6.94857	0	0
Gorai.009G382500	0	0	16.2133	0	0
Gorai.007G352700	AT2G41180.1	VQ motif-containing protein	4.63238	0	0
Gorai.005G164800	0	0	6.94857	0	0
Gorai.004G015200	0	0	2.31619	0	0
Gorai.011G248700	AT3G09110.1	Protein of unknown function (DUF674)	2.31619	0	0
Gorai.011G180700	AT4G13510.1	ammonium transporter 1;1	4.63238	0	0
Gorai.001G000700	0	0	16.2133	0	0
Gorai.007G281000	AT3G23240.1	ethylene response factor 1	6.94857	0	0
Gorai.009G356800	AT5G34885.1	Protein of unknown function (DUF784)	2.31619	0	0
Gorai.001G215900	0	0	16.2133	0	0
Gorai.001G223300	AT2G04280.1	0	4.63238	0	0
Gorai.008G078700	0	0	2.31619	0	0
Gorai.005G011500	0	0	2.31619	0	0
Gorai.001G194900	AT2G44310.1	Calcium-binding EF-hand family protein	11.5809	0	0
Gorai.008G231900	AT4G16820.1	alpha/beta-Hydrolases superfamily protein	4.63238	0	0
Gorai.011G277100	AT2G41473.1	F-box family protein	2.31619	0	0
Gorai.013G008300	AT2G40750.1	WRKY DNA-binding protein 54	2.31619	0	0
Gorai.007G278200	0	0	2.31619	0	0
Gorai.013G162100	AT2G03200.1	Eukaryotic aspartyl protease family protein	2.31619	0	0
Gorai.008G043100	0	0	2.31619	0	0
Gorai.007G327400	AT3G49670.1	Leucine-rich receptor-like protein kinase family protein	2.31619	0	0
Gorai.010G019300	AT1G76640.1	Calcium-binding EF-hand family protein	2.31619	0	0
Gorai.004G142600	AT4G02380.1	senescence-associated gene 21	9.26476	0	0
Gorai.011G167900	0	0	2.31619	0	0
Gorai.013G189600	AT5G39110.1	RmlC-like cupins superfamily protein	2.31619	0	0
Gorai.004G289200	AT4G10720.1	Ankyrin repeat family protein	2.31619	0	0
Gorai.005G221800	AT1G17840.1	white-brown complex homolog protein 11	6.94857	0	0
Gorai.002G101500	0	0	9.26476	0	0
Gorai.004G059800	AT3G25410.1	Sodium Bile acid symporter family	6.94857	0	0
Gorai.008G105400	AT3G52130.1	Bifunctional inhibitor/lipid-transfer protein/seed storage 2S albumin superfamily protein	4.63238	0	0
Gorai.009G384800	0	0	11.5809	0	0
Gorai.001G173200	AT2G45610.1	alpha/beta-Hydrolases superfamily protein	2.31619	0	0
Gorai.002G097300	AT5G25180.1	cytochrome P450, family 71, subfamily B, polypeptide 14	2.31619	0	0
Gorai.001G030200	AT1G11330.2	S-locus lectin protein kinase family protein	2.31619	0	0
Gorai.007G058600	0	0	2.31619	0	0
Gorai.005G223400	0	0	18.5295	0	0
Gorai.004G195000	AT4G17500.1	ethylene responsive element binding factor 1	6.94857	0	0
Gorai.006G266800	AT3G05858.1	0	2.31619	0	0
Gorai.009G017000	AT1G80133.1	0	6.94857	0	0
Gorai.013G213700	AT3G58060.1	Cation efflux family protein	2.31619	0	0
Gorai.012G148000	AT3G04100.1	AGAMOUS-like 57	20.8457	0	0
Gorai.002G092700	0	0	2.31619	0	0
Gorai.006G024200	AT1G70500.1	Pectin lyase-like superfamily protein	18.5295	0	0
Gorai.013G140700	AT1G71930.1	vascular related NAC-domain protein 7	9.26476	0	0
Gorai.011G248600	AT3G09110.1	Protein of unknown function (DUF674)	2.31619	0	0
Gorai.009G422800	AT3G09550.1	Ankyrin repeat family protein	4.63238	0	0
Gorai.002G135000	AT1G49770.1	basic helix-loop-helix (bHLH) DNA-binding superfamily protein	9.26476	0	0
Gorai.010G003300	AT1G30750.1	0	2.31619	0	0
Gorai.012G180200	AT4G03490.2	Ankyrin repeat family protein	11.5809	0	0
Gorai.001G145300	0	0	4.63238	0	0
Gorai.007G179600	AT2G32360.1	Ubiquitin-like superfamily protein	2.31619	0	0
Gorai.011G017700	AT4G23180.1	cysteine-rich RLK (RECEPTOR-like protein kinase) 10	37.059	0	0
Gorai.001G008200	AT2G20010.2	Protein of unknown function (DUF810)	2.31619	0	0
Gorai.011G203900	AT5G49620.1	myb domain protein 78	2.31619	0	0
Gorai.013G002000	0	0	2.31619	0	0
Gorai.008G209100	AT5G50800.1	Nodulin MtN3 family protein	9.26476	0	0
Gorai.008G278900	AT5G44440.1	FAD-binding Berberine family protein	9.26476	0	0
Gorai.001G117800	0	0	2.31619	0	0
Gorai.010G244400	0	0	9.26476	0	0
Gorai.010G099300	AT3G13790.1	Glycosyl hydrolases family 32 protein	11.5809	0	0
Gorai.007G254300	AT5G17850.1	Sodium/calcium exchanger family protein	71.8019	0	0
Gorai.005G096100	AT1G58122.1	conserved peptide upstream open reading frame 45	2.31619	0	0
Gorai.007G323700	AT5G35450.1	Disease resistance protein (CC-NBS-LRR class) family	4.63238	0	0
Gorai.009G400500	AT2G36190.1	cell wall invertase 4	4.63238	0	0
Gorai.009G154800	AT1G30080.1	Glycosyl hydrolase superfamily protein	2.31619	0	0
Gorai.012G003400	AT2G29380.1	highly ABA-induced PP2C gene 3	9.26476	0	0
Gorai.008G130700	0	0	2.31619	0	0
Gorai.006G180800	AT5G53190.1	Nodulin MtN3 family protein	238.568	0	0
Gorai.013G150000	AT4G26530.1	Aldolase superfamily protein	2.31619	0	0
Gorai.007G083200	AT3G29670.1	HXXXD-type acyl-transferase family protein	4.63238	0	0
Gorai.009G425400	0	0	2.31619	0	0
Gorai.010G221100	AT4G23180.1	cysteine-rich RLK (RECEPTOR-like protein kinase) 10	2.31619	0	0
Gorai.012G156200	AT5G05320.1	FAD/NAD(P)-binding oxidoreductase family protein	16.2133	0	0
Gorai.004G101700	AT5G60860.1	RAB GTPase homolog A1F	4.63238	0	0
Gorai.004G257800	0	0	164.449	0	0
Gorai.011G191400	AT3G16660.1	Pollen Ole e 1 allergen and extensin family protein	2.31619	0	0
Gorai.006G226500	AT2G32750.1	Exostosin family protein	4.63238	0	0
Gorai.011G264900	0	0	9.26476	0	0
Gorai.005G097400	AT4G34210.1	SKP1-like 11	4.63238	0	0
Gorai.012G157100	AT4G35160.1	O-methyltransferase family protein	2.31619	0	0
Gorai.009G433400	AT3G56300.1	Cysteinyl-tRNA synthetase, class Ia family protein	2.31619	0	0
Gorai.003G122300	0	0	20.8457	0	0
Gorai.009G358900	0	0	2.31619	0	0
Gorai.003G133800	AT1G56410.1	heat shock protein 70 (Hsp 70) family protein	9.26476	0	0
Gorai.008G056700	AT2G37560.1	origin recognition complex second largest subunit 2	6.94857	0	0
Gorai.006G183200	AT3G11710.1	lysyl-tRNA synthetase 1	4.63238	0	0
Gorai.006G228600	AT1G06000.1	UDP-Glycosyltransferase superfamily protein	2.31619	0	0
Gorai.010G004900	AT1G75717.1	0	2.31619	0	0
Gorai.007G053200	AT4G38180.1	FAR1-related sequence 5	4.63238	0	0
Gorai.006G099200	AT1G12663.1	0	2.31619	0	0
Gorai.011G234700	AT1G76520.1	Auxin efflux carrier family protein	2.31619	0	0
Gorai.005G105300	AT4G16150.1	calmodulin binding;transcription regulators	18.5295	0	0
Gorai.004G229700	AT5G48670.1	AGAMOUS-like 80	9.26476	0	0
Gorai.011G265500	AT5G45105.2	zinc transporter 8 precursor	2.31619	0	0
Gorai.009G397300	AT2G30280.1	RNA-directed DNA methylation 4	2.31619	0	0
Gorai.002G232100	AT3G42170.1	BED zinc finger ;hAT family dimerisation domain	2.31619	0	0
Gorai.002G262400	AT3G25010.1	receptor like protein 41	41.6914	0	0
Gorai.009G356600	AT5G34885.1	Protein of unknown function (DUF784)	2.31619	0	0
Gorai.006G142700	AT3G58000.1	VQ motif-containing protein	2.31619	0	0
Gorai.013G029100	AT5G51260.1	HAD superfamily, subfamily IIIB acid phosphatase	4.63238	0	0
Gorai.002G094800	AT5G55470.1	Na+/H+ (sodium hydrogen) exchanger 3	120.442	0	0
Gorai.007G357900	AT1G51190.1	Integrase-type DNA-binding superfamily protein	11.5809	0	0
Gorai.011G171500	AT5G50150.1	Protein of Unknown Function (DUF239)	6.94857	0	0
Gorai.013G158900	0	0	6.94857	0	0
Gorai.003G044900	AT4G39810.1	Polynucleotidyl transferase, ribonuclease H-like superfamily protein	6.94857	0	0
Gorai.008G062800	AT4G38180.1	FAR1-related sequence 5	2.31619	0	0
Gorai.007G323900	AT5G53950.1	NAC (No Apical Meristem) domain transcriptional regulator superfamily protein	2.31619	0	0
Gorai.006G241000	AT3G22640.1	cupin family protein	2.31619	0	0
Gorai.009G360000	AT1G80960.3	F-box and Leucine Rich Repeat domains containing protein	727.284	0	0
Gorai.005G244800	AT3G48530.1	SNF1-related protein kinase regulatory subunit gamma 1	2.31619	0	0
Gorai.011G067200	0	0	6.94857	0	0
Gorai.005G150500	AT3G01190.1	Peroxidase superfamily protein	2.31619	0	0
Gorai.011G100900	AT5G66440.1	0	13.8971	0	0
Gorai.009G233200	AT2G14095.1	0	9.26476	0	0
Gorai.008G094000	AT5G65590.1	Dof-type zinc finger DNA-binding family protein	2.31619	0	0
Gorai.007G135200	0	0	2.31619	0	0
Gorai.007G203900	AT5G47070.1	Protein kinase superfamily protein	9.26476	0	0
Gorai.007G259400	AT2G27140.1	HSP20-like chaperones superfamily protein	2.31619	0	0
Gorai.002G172600	AT1G14860.1	nudix hydrolase homolog 18	2.31619	0	0
Gorai.009G362000	AT1G51690.1	protein phosphatase 2A 55 kDa regulatory subunit B alpha isoform	2.31619	0	0
Gorai.013G015200	AT5G50400.1	purple acid phosphatase 27	2.31619	0	0
Gorai.004G236500	AT1G09240.1	nicotianamine synthase 3	4.63238	0	0
Gorai.005G189900	ATCG01080.1	NADH:ubiquinone/plastoquinone oxidoreductase, chain 6	2.31619	0	0
Gorai.001G193800	AT3G07820.1	Pectin lyase-like superfamily protein	81.0666	0	0
Gorai.004G105100	AT4G30460.1	glycine-rich protein	2.31619	0	0
Gorai.011G018200	AT4G23140.1	cysteine-rich RLK (RECEPTOR-like protein kinase) 6	2.31619	0	0
Gorai.004G149800	AT2G01050.1	zinc ion binding;nucleic acid binding	4.63238	0	0
Gorai.007G331100	AT3G14850.2	TRICHOME BIREFRINGENCE-LIKE 41	2.31619	0	0
Gorai.013G078100	AT1G67060.1	0	34.7428	0	0
Gorai.004G045200	0	0	6.94857	0	0
Gorai.008G225600	AT1G32360.1	Zinc finger (CCCH-type) family protein	30.1105	0	0
Gorai.006G262000	AT2G47710.1	Adenine nucleotide alpha hydrolases-like superfamily protein	4.63238	0	0
Gorai.002G094000	0	0	2.31619	0	0
Gorai.009G012500	AT5G35090.1	0	2.31619	0	0
Gorai.010G136900	AT1G03540.1	Pentatricopeptide repeat (PPR-like) superfamily protein	6.94857	0	0
Gorai.009G156100	AT2G13350.1	Calcium-dependent lipid-binding (CaLB domain) family protein	2.31619	0	0
Gorai.006G014200	AT1G14010.1	emp24/gp25L/p24 family/GOLD family protein	4.63238	0	0
Gorai.003G081600	AT2G46380.1	Protein of unknown function (DUF3133)	9.26476	0	0
Gorai.008G277800	AT5G52270.1	SNARE-like superfamily protein	2.31619	0	0
Gorai.002G060200	AT1G07650.2	Leucine-rich repeat transmembrane protein kinase	11.5809	0	0
Gorai.001G009200	AT4G29140.1	MATE efflux family protein	2.31619	0	0
Gorai.001G033400	AT2G25490.1	EIN3-binding F box protein 1	2.31619	0	0
Gorai.005G238000	AT4G34410.1	redox responsive transcription factor 1	18.5295	0	0
Gorai.001G014900	AT1G31812.1	acyl-CoA-binding protein 6	2.31619	0	0
Gorai.009G310700	AT1G65550.1	Xanthine/uracil permease family protein	2.31619	0	0
Gorai.010G200100	AT3G46840.1	Subtilase family protein	2.31619	0	0
Gorai.002G231000	AT2G41120.1	0	13.8971	0	0
Gorai.001G034000	AT1G56130.1	Leucine-rich repeat transmembrane protein kinase	9.26476	0	0
Gorai.012G132900	AT3G22104.1	Phototropic-responsive NPH3 family protein	13.8971	0	0
Gorai.007G051800	AT3G21630.1	chitin elicitor receptor kinase 1	2.31619	0	0
Gorai.002G125200	0	0	2.31619	0	0
Gorai.009G083300	AT3G11600.1	0	4.63238	0	0
Gorai.011G277900	AT2G37560.1	origin recognition complex second largest subunit 2	23.1619	0	0
Gorai.002G206600	AT4G35280.1	C2H2-like zinc finger protein	6.94857	0	0
Gorai.005G120800	AT4G36810.1	geranylgeranyl pyrophosphate synthase 1	2.31619	0	0
Gorai.003G178800	0	0	6.94857	0	0
Gorai.004G258000	0	0	407.649	0	0
Gorai.009G434000	AT2G26040.1	PYR1-like 2	9.26476	0	0
Gorai.010G144600	AT4G05200.1	cysteine-rich RLK (RECEPTOR-like protein kinase) 25	2.31619	0	0
Gorai.008G015800	AT5G09430.1	alpha/beta-Hydrolases superfamily protein	2.31619	0	0
Gorai.012G068300	AT1G02335.1	germin-like protein subfamily 2 member 2 precursor	2.31619	0	0
Gorai.005G043300	0	0	6.94857	0	0
Gorai.006G018200	AT1G69730.1	Wall-associated kinase family protein	2.31619	0	0
Gorai.009G232800	AT2G36690.1	2-oxoglutarate (2OG) and Fe(II)-dependent oxygenase superfamily protein	6.94857	0	0
Gorai.011G281600	AT2G21110.1	Disease resistance-responsive (dirigent-like protein) family protein	2.31619	0	0
Gorai.011G167400	AT3G22750.1	Protein kinase superfamily protein	2.31619	0	0
Gorai.009G365500	AT4G20140.1	Leucine-rich repeat transmembrane protein kinase	4.63238	0	0
Gorai.008G236200	AT4G12410.1	SAUR-like auxin-responsive protein family	69.4857	0	0
Gorai.007G197300	0	0	2.31619	0	0
Gorai.002G067200	AT1G58602.1	LRR and NB-ARC domains-containing disease resistance protein	2.31619	0	0
Gorai.001G030100	AT4G21390.1	S-locus lectin protein kinase family protein	2.31619	0	0
Gorai.001G142000	AT3G16857.2	response regulator 1	2.31619	0	0
Gorai.006G135600	AT5G25260.1	SPFH/Band 7/PHB domain-containing membrane-associated protein family	4.63238	0	0
Gorai.002G256400	AT1G06150.2	basic helix-loop-helix (bHLH) DNA-binding superfamily protein	2.31619	0	0
Gorai.008G249700	AT1G69230.1	SPIRAL1-like2	2.31619	0	0
Gorai.011G163600	AT2G29420.1	glutathione S-transferase tau 7	4.63238	0	0
Gorai.004G069100	0	0	2.31619	0	0
Gorai.009G191100	AT1G76080.1	chloroplastic drought-induced stress protein of 32 kD	2.31619	0	0
Gorai.013G114600	AT2G32300.1	uclacyanin 1	4.63238	0	0
Gorai.009G451300	AT1G43780.1	serine carboxypeptidase-like 44	2.31619	0	0
Gorai.006G036100	AT3G25810.1	Terpenoid cyclases/Protein prenyltransferases superfamily protein	4.63238	0	0
Gorai.009G184800	AT5G47670.1	nuclear factor Y, subunit B6	4.63238	0	0
Gorai.007G180600	AT5G38510.1	Rhomboid-related intramembrane serine protease family protein	2.31619	0	0
Gorai.011G129800	AT5G05340.1	Peroxidase superfamily protein	4.63238	0	0
Gorai.013G083800	AT3G28857.1	basic helix-loop-helix (bHLH) DNA-binding family protein	4.63238	0	0
Gorai.013G125600	AT3G56650.1	Mog1/PsbP/DUF1795-like photosystem II reaction center PsbP family protein	2.31619	0	0
Gorai.007G050600	AT1G75220.1	Major facilitator superfamily protein	2.31619	0	0
Gorai.001G015000	AT2G30580.1	DREB2A-interacting protein 2	25.4781	0	0
Gorai.005G022800	AT4G14180.1	putative recombination initiation defect 1	2.31619	0	0
Gorai.002G256800	AT2G29220.1	Concanavalin A-like lectin protein kinase family protein	2.31619	0	0
Gorai.002G117800	AT3G26040.1	HXXXD-type acyl-transferase family protein	9.26476	0	0
Gorai.002G025900	AT2G33420.1	Protein of unknown function (DUF810)	2.31619	0	0
Gorai.005G015100	AT3G42170.1	BED zinc finger ;hAT family dimerisation domain	11.5809	0	0
Gorai.003G082900	AT5G41610.1	cation/H+ exchanger 18	6.94857	0	0
Gorai.007G327300	AT2G33060.1	receptor like protein 27	2.31619	0	0
Gorai.001G203000	0	0	2.31619	0	0
Gorai.005G221600	AT1G17840.1	white-brown complex homolog protein 11	4.63238	0	0
Gorai.001G266300	AT3G27470.1	Protein of unknown function (DUF707)	39.3752	0	0
Gorai.008G113200	AT3G60730.1	Plant invertase/pectin methylesterase inhibitor superfamily	2.31619	0	0
Gorai.012G184300	AT3G22080.1	TRAF-like family protein	4.63238	0	0
Gorai.009G396500	AT3G58480.1	calmodulin-binding family protein	2.31619	0	0
Gorai.003G133200	AT3G55370.2	OBF-binding protein 3	2.31619	0	0
Gorai.008G014500	0	0	4.63238	0	0
Gorai.004G168200	AT5G46940.1	Plant invertase/pectin methylesterase inhibitor superfamily protein	2.31619	0	0
Gorai.007G329100	AT2G33060.1	receptor like protein 27	2.31619	0	0
Gorai.012G114900	AT5G58630.1	0	37.059	0	0
Gorai.007G075300	AT5G14490.1	NAC domain containing protein 85	4.63238	0	0
Gorai.009G305200	0	0	4.63238	0	0
Gorai.002G203400	AT4G35190.1	Putative lysine decarboxylase family protein	4.63238	0	0
Gorai.009G270200	AT1G75717.1	0	2.31619	0	0
Gorai.012G052700	AT5G15290.1	Uncharacterised protein family (UPF0497)	2.31619	0	0
Gorai.006G198400	AT3G49070.1	Protein of unknown function (DUF677)	2.31619	0	0
Gorai.013G080000	AT1G25560.1	AP2/B3 transcription factor family protein	92.6476	0	0
Gorai.003G186800	AT4G19010.1	AMP-dependent synthetase and ligase family protein	2.31619	0	0
Gorai.004G162000	AT3G60780.1	Protein of unknown function (DUF1442)	18.5295	0	0
Gorai.001G012900	AT5G57030.1	Lycopene beta/epsilon cyclase protein	2.31619	0	0
Gorai.012G005000	AT5G04220.2	Calcium-dependent lipid-binding (CaLB domain) family protein	2.31619	0	0
Gorai.003G173900	AT5G36930.2	Disease resistance protein (TIR-NBS-LRR class) family	2.31619	0	0
Gorai.010G171100	AT3G12910.1	NAC (No Apical Meristem) domain transcriptional regulator superfamily protein	2.31619	0	0
Gorai.010G040400	AT4G08850.1	Leucine-rich repeat receptor-like protein kinase family protein	23.1619	0	0
Gorai.013G152100	AT3G18590.1	early nodulin-like protein 5	16.2133	0	0
Gorai.002G151800	AT5G12840.1	nuclear factor Y, subunit A1	18.5295	0	0
Gorai.008G056600	AT1G66880.1	Protein kinase superfamily protein	6.94857	0	0
Gorai.012G074200	0	0	34.7428	0	0
Gorai.010G044600	AT1G22120.1	0	16.2133	0	0
Gorai.005G138900	AT1G69850.1	nitrate transporter 1:2	2.31619	0	0
Gorai.004G023800	AT1G45616.1	receptor like protein 6	2.31619	0	0
Gorai.005G034800	0	0	2.31619	0	0
Gorai.002G058100	AT1G52820.1	2-oxoglutarate (2OG) and Fe(II)-dependent oxygenase superfamily protein	2.31619	0	0
Gorai.007G001000	AT3G42170.1	BED zinc finger ;hAT family dimerisation domain	2.31619	0	0
Gorai.009G341100	AT1G04610.1	YUCCA 3	2.31619	0	0
Gorai.008G058300	AT1G49000.1	0	6.94857	0	0
Gorai.007G178400	AT1G66400.1	calmodulin like 23	2.31619	0	0
Gorai.007G122700	AT3G62410.1	CP12 domain-containing protein 2	27.7943	0	0
Gorai.001G048200	AT1G12260.1	NAC 007	11.5809	0	0
Gorai.003G061900	AT1G66510.1	AAR2 protein family	4.63238	0	0
Gorai.013G101800	AT1G63840.1	RING/U-box superfamily protein	2.31619	0	0
Gorai.011G248800	AT1G61840.1	Cysteine/Histidine-rich C1 domain family protein	2.31619	0	0
Gorai.004G224500	AT4G29035.1	Plant self-incompatibility protein S1 family	20.8457	0	0
Gorai.007G323800	ATCG00720.1	photosynthetic electron transfer B	2.31619	0	0
Gorai.009G154700	AT1G17147.1	VQ motif-containing protein	2.31619	0	0
Gorai.008G213600	AT5G61620.1	myb-like transcription factor family protein	2.31619	0	0
Gorai.010G003500	AT3G57260.1	beta-1,3-glucanase 2	4.63238	0	0
Gorai.012G147900	AT1G28460.1	AGAMOUS-like 59	9.26476	0	0
Gorai.013G262300	AT5G06060.1	NAD(P)-binding Rossmann-fold superfamily protein	2.31619	0	0
Gorai.012G177100	AT5G08391.1	Protein of unknown function (DUF 3339)	6.94857	0	0
Gorai.005G141500	AT1G69588.1	CLAVATA3/ESR-RELATED 45	2.31619	0	0
Gorai.009G390200	AT2G34930.1	disease resistance family protein / LRR family protein	4.63238	0	0
Gorai.006G073800	AT5G43990.2	SET-domain containing protein lysine methyltransferase family protein	4.63238	0	0
Gorai.007G143400	AT2G38870.1	Serine protease inhibitor, potato inhibitor I-type family protein	2.31619	0	0
Gorai.004G268700	AT1G79430.2	Homeodomain-like superfamily protein	2.31619	0	0
Gorai.008G172700	0	0	2.31619	0	0
Gorai.006G224500	AT3G57030.1	Calcium-dependent phosphotriesterase superfamily protein	2.31619	0	0
Gorai.009G153300	0	0	2.31619	0	0
Gorai.011G190200	AT2G47770.1	TSPO(outer membrane tryptophan-rich sensory protein)-related	16.2133	0	0
Gorai.011G107100	AT1G67060.1	0	171.398	0	0
Gorai.005G072100	AT5G52605.1	Defensin-like (DEFL) family protein	2.31619	0	0
Gorai.007G129300	AT3G62730.1	0	2.31619	0	0
Gorai.008G061300	AT2G38700.1	mevalonate diphosphate decarboxylase 1	2.31619	0	0
Gorai.009G346200	AT1G51130.1	Nse4, component of Smc5/6 DNA repair complex	6.94857	0	0
Gorai.004G086100	AT1G60620.1	RNA polymerase I subunit 43	18.5295	0	0
Gorai.001G030300	AT4G19810.1	Glycosyl hydrolase family protein with chitinase insertion domain	2.31619	0	0
Gorai.009G357300	AT5G42955.1	Protein of unknown function (DUF784)	4.63238	0	0
Gorai.002G232000	0	0	2.31619	0	0
Gorai.012G097200	AT5G35200.1	ENTH/ANTH/VHS superfamily protein	16.2133	0	0
Gorai.004G197400	0	0	2.31619	0	0
Gorai.009G397700	AT5G06300.1	Putative lysine decarboxylase family protein	4.63238	0	0
Gorai.007G242800	AT2G46225.2	ABI-1-like 1	94.9638	0	0
Gorai.013G200200	AT1G08790.1	Protein of unknown function (DUF1685)	2.31619	0	0
Gorai.009G391300	AT1G24880.1	UDP-3-O-acyl N-acetylglycosamine deacetylase family protein	11.5809	0	0
Gorai.006G057700	AT3G18180.1	Glycosyltransferase family 61 protein	2.31619	0	0
Gorai.010G044700	AT1G22120.1	0	9.26476	0	0
Gorai.004G194600	AT4G16820.1	alpha/beta-Hydrolases superfamily protein	2.31619	0	0
Gorai.006G224300	AT5G07990.1	Cytochrome P450 superfamily protein	4.63238	0	0
Gorai.011G257900	AT2G16050.1	Cysteine/Histidine-rich C1 domain family protein	2.31619	0	0
Gorai.006G146700	AT5G06570.1	alpha/beta-Hydrolases superfamily protein	2.31619	0	0
Gorai.008G036600	0	0	2.31619	0	0
Gorai.009G121400	AT1G16730.1	unknown protein 6	20.8457	0	0
Gorai.009G032400	AT5G57010.1	calmodulin-binding family protein	104.229	0	0
Gorai.004G201200	AT4G22620.1	SAUR-like auxin-responsive protein family	2.31619	0	0
Gorai.011G274400	AT4G12560.1	F-box and associated interaction domains-containing protein	2.31619	0	0
Gorai.009G362200	0	0	13.8971	0	0
Gorai.007G327700	AT5G25910.1	receptor like protein 52	9.26476	0	0
Gorai.004G140700	AT1G22050.1	membrane-anchored ubiquitin-fold protein 6 precursor	2.31619	0	0
Gorai.004G280400	AT3G24620.1	RHO guanyl-nucleotide exchange factor 8	2.31619	0	0
Gorai.006G111600	AT2G36270.1	Basic-leucine zipper (bZIP) transcription factor family protein	6.94857	0	0
Gorai.005G133800	AT5G43240.1	Protein of unknown function (DUF674)	4.63238	0	0
Gorai.004G224600	AT4G16295.1	S-protein homologue 1	4.63238	0	0
Gorai.009G337200	AT1G23390.1	Kelch repeat-containing F-box family protein	27.7943	0	0
Gorai.009G331700	AT3G02960.1	Heavy metal transport/detoxification superfamily protein	2.31619	0	0
Gorai.007G338000	AT1G56423.1	0	25.4781	0	0
Gorai.004G021400	AT4G12560.1	F-box and associated interaction domains-containing protein	2.31619	0	0
Gorai.013G135500	AT4G33145.1	0	4.63238	0	0
Gorai.007G061100	AT3G19950.1	RING/U-box superfamily protein	2.31619	0	0
Gorai.007G215100	0	0	4.63238	0	0
Gorai.010G051200	AT1G58520.2	lipases;hydrolases, acting on ester bonds	106.545	0	0
Gorai.001G043200	AT3G13690.1	Protein kinase protein with adenine nucleotide alpha hydrolases-like domain	4.63238	0	0
Gorai.012G170500	AT4G21120.1	amino acid transporter 1	4.63238	0	0
Gorai.007G282700	ATCG00680.1	photosystem II reaction center protein B	2.31619	0	0
Gorai.007G326700	AT1G78740.1	RNI-like superfamily protein	2.31619	0	0
Gorai.010G058400	AT1G17020.1	senescence-related gene 1	2.31619	0	0
Gorai.013G030900	AT1G10717.1	0	2.31619	0	0
Gorai.007G075100	0	0	11.5809	0	0
Gorai.005G240100	AT2G26520.1	0	11.5809	0	0
Gorai.011G209300	ATCG00220.1	photosystem II reaction center protein M	2.31619	0	0
Gorai.007G074700	AT3G01710.2	TPX2 (targeting protein for Xklp2) protein family	2.31619	0	0
Gorai.010G217700	AT1G15960.1	NRAMP metal ion transporter 6	4.63238	0	0
Gorai.011G018100	AT4G05200.1	cysteine-rich RLK (RECEPTOR-like protein kinase) 25	2.31619	0	0
Gorai.011G258500	AT3G47570.1	Leucine-rich repeat protein kinase family protein	6.94857	0	0
Gorai.002G146600	ATCG00020.1	photosystem II reaction center protein A	2.31619	0	0
Gorai.007G237600	AT3G47810.1	Calcineurin-like metallo-phosphoesterase superfamily protein	27.7943	0	0
Gorai.007G257200	AT1G05640.1	Ankyrin repeat family protein	9.26476	0	0
Gorai.006G079600	AT4G16260.1	Glycosyl hydrolase superfamily protein	6.94857	0	0
Gorai.002G267300	AT5G01740.1	Nuclear transport factor 2 (NTF2) family protein	2.31619	0	0
Gorai.007G228200	AT4G37810.1	0	6.94857	0	0
Gorai.009G082600	AT2G35930.1	plant U-box 23	4.63238	0	0
Gorai.011G250700	AT1G14480.2	Ankyrin repeat family protein	20.8457	0	0
Gorai.002G096500	AT5G55570.1	0	16.2133	0	0
Gorai.008G009100	AT1G03020.1	Thioredoxin superfamily protein	2.31619	0	0
Gorai.003G108700	AT1G06990.1	GDSL-like Lipase/Acylhydrolase superfamily protein	305.737	0	0
Gorai.007G188900	AT2G01050.1	zinc ion binding;nucleic acid binding	2.31619	0	0
Gorai.008G202800	AT1G14430.1	glyoxal oxidase-related protein	4.63238	0	0
Gorai.006G157000	ATCG00480.1	ATP synthase subunit beta	2.31619	0	0
Gorai.001G264500	AT3G01570.1	Oleosin family protein	2.31619	0	0
Gorai.004G029000	AT4G21440.1	MYB-like 102	2.31619	0	0
Gorai.008G007700	AT1G05260.1	Peroxidase superfamily protein	2.31619	0	0
Gorai.003G039600	0	0	9.26476	0	0
Gorai.010G166400	AT2G34530.1	0	2.31619	0	0
Gorai.004G187200	AT2G32440.1	ent-kaurenoic acid hydroxylase 2	2.31619	0	0
Gorai.008G108600	AT2G44840.1	ethylene-responsive element binding factor 13	2.31619	0	0
Gorai.008G279800	AT3G61060.1	phloem protein 2-A13	16.2133	0	0
Gorai.001G093400	AT3G22160.1	VQ motif-containing protein	9.26476	0	0
Gorai.009G274300	AT1G19300.1	Nucleotide-diphospho-sugar transferases superfamily protein	4.63238	0	0
Gorai.012G084700	AT2G01050.1	zinc ion binding;nucleic acid binding	20.8457	0	0
Gorai.012G018900	AT3G56710.1	sigma factor binding protein 1	2.31619	0	0
Gorai.005G249400	AT4G38840.1	SAUR-like auxin-responsive protein family	2.31619	0	0
Gorai.001G094700	AT5G40320.1	Cysteine/Histidine-rich C1 domain family protein	2.31619	0	0
Gorai.007G311400	AT3G51020.1	0	4.63238	0	0
Gorai.009G073300	AT5G19855.1	Chaperonin-like RbcX protein	2.31619	0	0
Gorai.003G170500	AT4G17260.1	Lactate/malate dehydrogenase family protein	4.63238	0	0
Gorai.009G020200	AT1G50680.1	AP2/B3 transcription factor family protein	11.5809	0	0
Gorai.007G348000	0	0	4.63238	0	0
Gorai.008G049400	AT1G35830.1	VQ motif-containing protein	18.5295	0	0
Gorai.007G371800	AT1G12310.1	Calcium-binding EF-hand family protein	20.8457	0	0
Gorai.008G284200	AT4G12300.1	cytochrome P450, family 706, subfamily A, polypeptide 4	2.31619	0	0
Gorai.004G268300	AT3G12720.1	myb domain protein 67	2.31619	0	0
Gorai.007G182500	AT1G70250.1	receptor serine/threonine kinase, putative	2.31619	0	0
Gorai.004G099800	AT4G30230.1	0	2.31619	0	0
Gorai.005G094600	AT1G35210.1	0	2.31619	0	0
Gorai.006G122800	AT4G15960.1	alpha/beta-Hydrolases superfamily protein	32.4267	0	0
Gorai.011G018900	AT4G21310.1	Protein of unknown function (DUF1218)	2.31619	0	0
Gorai.009G360200	AT1G80960.1	F-box and Leucine Rich Repeat domains containing protein	6.94857	0	0
Gorai.013G181900	AT3G59350.1	Protein kinase superfamily protein	2.31619	0	0
Gorai.009G365900	AT3G47570.1	Leucine-rich repeat protein kinase family protein	2.31619	0	0
Gorai.011G288000	AT3G08510.1	phospholipase C 2	2.31619	0	0
Gorai.005G186400	AT5G06650.1	C2H2 and C2HC zinc fingers superfamily protein	13.8971	0	0
Gorai.002G037100	AT3G12900.1	2-oxoglutarate (2OG) and Fe(II)-dependent oxygenase superfamily protein	2.31619	0	0
Gorai.009G240500	AT1G22110.1	structural constituent of ribosome	6.94857	0	0
Gorai.013G190400	AT5G39110.1	RmlC-like cupins superfamily protein	2.31619	0	0
Gorai.010G032000	AT1G09935.1	Phosphoglycerate mutase family protein	2.31619	0	0
Gorai.009G297100	AT5G53742.1	Protein of unknown function (DUF1278)	2.31619	0	0
Gorai.001G083500	0	0	4.63238	0	0
Gorai.013G104600	AT1G08230.2	Transmembrane amino acid transporter family protein	4.63238	0	0
Gorai.004G101200	AT4G30320.1	CAP (Cysteine-rich secretory proteins, Antigen 5, and Pathogenesis-related 1 protein) superfamily protein	4.63238	0	0
Gorai.002G155100	AT3G58070.1	C2H2 and C2HC zinc fingers superfamily protein	2.31619	0	0
Gorai.002G215400	AT5G45480.1	Protein of unknown function (DUF594)	2.31619	0	0
Gorai.012G150400	AT1G49570.1	Peroxidase superfamily protein	2.31619	0	0
Gorai.001G227100	AT1G59520.1	CW7	4.63238	0	0
Gorai.012G135000	0	0	4.63238	0	0
Gorai.013G180900	AT5G25120.1	ytochrome p450, family 71, subfamily B, polypeptide 11	11.5809	0	0
Gorai.002G092400	AT2G32990.1	glycosyl hydrolase 9B8	30.1105	0	0
Gorai.003G126800	0	0	76.4343	0	0
Gorai.003G169900	0	0	2.31619	0	0
Gorai.013G021100	AT5G49690.1	UDP-Glycosyltransferase superfamily protein	25.4781	0	0
Gorai.011G276200	AT2G02990.1	ribonuclease 1	2.31619	0	0
Gorai.006G134600	AT3G57240.1	beta-1,3-glucanase 3	2.31619	0	0
Gorai.009G399300	AT1G08370.1	decapping 1	4.63238	0	0
Gorai.011G112900	AT5G65160.1	tetratricopeptide repeat (TPR)-containing protein	2.31619	0	0
Gorai.004G002600	AT5G58840.1	Subtilase family protein	6.94857	0	0
Gorai.007G324000	0	0	2.31619	0	0
Gorai.012G076500	0	0	2.31619	0	0
Gorai.011G275400	AT1G22360.1	UDP-glucosyl transferase 85A2	13.8971	0	0
Gorai.007G328000	AT1G47890.1	receptor like protein 7	2.31619	0	0
Gorai.007G338500	AT4G11650.1	osmotin 34	2.31619	0	0
Gorai.010G198700	AT2G29670.1	Tetratricopeptide repeat (TPR)-like superfamily protein	2.31619	0	0
Gorai.009G392000	AT3G20993.1	low-molecular-weight cysteine-rich 56	30.1105	0	0
Gorai.001G016200	AT3G12110.1	actin-11	2.31619	0	0
Gorai.012G157400	0	0	2.31619	0	0
Gorai.007G214100	AT5G67090.1	Subtilisin-like serine endopeptidase family protein	2.31619	0	0
Gorai.005G246200	AT4G39110.1	Malectin/receptor-like protein kinase family protein	6.94857	0	0
Gorai.001G088400	AT2G01918.1	PsbQ-like 3	4.63238	0	0
Gorai.007G171500	AT3G21620.1	ERD (early-responsive to dehydration stress) family protein	4.63238	0	0
Gorai.005G047600	0	0	2.31619	0	0
Gorai.013G138300	AT1G35460.1	basic helix-loop-helix (bHLH) DNA-binding superfamily protein	6.94857	0	0
Gorai.013G189800	0	0	9.26476	0	0
Gorai.004G110100	AT5G11090.1	serine-rich protein-related	11.5809	0	0
Gorai.003G078900	AT4G23880.1	0	2.31619	0	0
Gorai.007G110400	AT2G39705.1	ROTUNDIFOLIA like 8	6.94857	0	0
Gorai.006G106300	AT5G58620.1	zinc finger (CCCH-type) family protein	2.31619	0	0
Gorai.009G351200	AT2G31500.1	calcium-dependent protein kinase 24	2.31619	0	0
Gorai.005G261000	AT2G35160.1	SU(VAR)3-9 homolog 5	18.5295	0	0
Gorai.006G233800	AT5G05340.1	Peroxidase superfamily protein	2.31619	0	0
Gorai.009G434300	0	0	13.8971	0	0
Gorai.013G037700	AT4G34440.1	Protein kinase superfamily protein	2.31619	0	0
Gorai.008G130000	AT5G46930.1	Plant invertase/pectin methylesterase inhibitor superfamily protein	34.7428	0	0
Gorai.005G163000	AT2G01300.1	0	13.8971	0	0
Gorai.011G174100	AT4G38470.1	ACT-like protein tyrosine kinase family protein	6.94857	0	0
Gorai.007G129200	AT2G47750.1	putative indole-3-acetic acid-amido synthetase GH3.9	2.31619	0	0
Gorai.012G033000	AT5G60900.1	receptor-like protein kinase 1	2.31619	0	0
Gorai.010G164200	AT5G46530.1	AWPM-19-like family protein	2.31619	0	0
Gorai.004G251100	AT1G54400.1	HSP20-like chaperones superfamily protein	2.31619	0	0
Gorai.007G143600	AT2G38870.1	Serine protease inhibitor, potato inhibitor I-type family protein	4.63238	0	0
Gorai.008G027600	AT1G60950.1	2Fe-2S ferredoxin-like superfamily protein	6.94857	0	0
Gorai.013G207800	AT3G24130.1	Pectin lyase-like superfamily protein	2.31619	0	0
Gorai.007G231200	AT5G10530.1	Concanavalin A-like lectin protein kinase family protein	2.31619	0	0
Gorai.008G105700	AT2G45180.1	Bifunctional inhibitor/lipid-transfer protein/seed storage 2S albumin superfamily protein	2.31619	0	0
Gorai.012G012900	AT2G40815.1	Calcium-dependent lipid-binding (CaLB domain) family protein	23.1619	0	0
Gorai.003G121500	AT4G27810.1	0	2.31619	0	0
Gorai.005G185100	AT5G27440.1	0	2.31619	0	0
Gorai.009G295400	AT5G27760.1	Hypoxia-responsive family protein	6.94857	0	0
Gorai.009G357100	AT5G34885.1	Protein of unknown function (DUF784)	2.31619	0	0
Gorai.007G140600	AT2G38290.1	ammonium transporter 2	13.8971	0	0
Gorai.004G112600	AT1G15060.1	Uncharacterised conserved protein UCP031088, alpha/beta hydrolase	97.28	0	0
Gorai.013G008000	AT2G40530.1	0	23.1619	0	0
Gorai.011G097300	AT3G01175.1	Protein of unknown function (DUF1666)	2.31619	0	0
Gorai.013G191200	0	0	78.7504	0	0
Gorai.002G196400	AT1G14790.1	RNA-dependent RNA polymerase 1	4.63238	0	0
Gorai.012G117800	AT2G38300.1	myb-like HTH transcriptional regulator family protein	2.31619	0	0
Gorai.004G200800	AT1G12240.1	Glycosyl hydrolases family 32 protein	25.4781	0	0
Gorai.011G281700	AT2G21110.1	Disease resistance-responsive (dirigent-like protein) family protein	2.31619	0	0
Gorai.005G101500	AT3G49780.1	phytosulfokine 4 precursor	4.63238	0	0
Gorai.001G016300	AT3G42880.1	Leucine-rich repeat protein kinase family protein	4.63238	0	0
Gorai.008G184800	AT1G68630.1	PLAC8 family protein	2.31619	0	0
Gorai.002G074900	AT5G54370.1	Late embryogenesis abundant (LEA) protein-related	2.31619	0	0
Gorai.011G065500	AT3G22060.1	Receptor-like protein kinase-related family protein	2.31619	0	0
Gorai.008G197800	AT3G02100.1	UDP-Glycosyltransferase superfamily protein	2.31619	0	0
Gorai.004G029900	AT2G34010.1	0	2.31619	0	0
Gorai.006G051500	AT1G31690.1	Copper amine oxidase family protein	9.26476	0	0
Gorai.008G287800	0	0	9.26476	0	0
Gorai.006G054100	0	0	2.31619	0	0
Gorai.005G023800	AT5G44400.1	FAD-binding Berberine family protein	20.8457	0	0
Gorai.007G194200	AT5G05280.1	RING/U-box superfamily protein	2.31619	0	0
Gorai.001G239800	AT3G29034.1	0	9.26476	0	0
Gorai.011G160600	AT2G02360.1	phloem protein 2-B10	6.94857	0	0
Gorai.011G183700	0	0	97.28	0	0
Gorai.007G328500	AT2G33060.1	receptor like protein 27	2.31619	0	0
Gorai.009G154300	AT1G30135.1	jasmonate-zim-domain protein 8	13.8971	0	0
Gorai.003G042900	AT4G38100.1	0	2.31619	0	0
Gorai.002G045200	AT2G21110.1	Disease resistance-responsive (dirigent-like protein) family protein	2.31619	0	0
Gorai.011G244200	AT5G45730.1	Cysteine/Histidine-rich C1 domain family protein	6.94857	0	0
Gorai.001G073100	AT1G74720.1	C2 calcium/lipid-binding plant phosphoribosyltransferase family protein	2.31619	0	0
Gorai.011G148200	AT1G79670.1	Wall-associated kinase family protein	2.31619	0	0
Gorai.006G226400	AT1G19800.1	trigalactosyldiacylglycerol 1	259.413	0	0
Gorai.008G163300	0	0	9.26476	0	0
Gorai.007G237900	0	0	11.5809	0	0
Gorai.005G219600	AT5G65020.1	annexin 2	4.63238	0	0
Gorai.007G057800	AT2G22760.1	basic helix-loop-helix (bHLH) DNA-binding superfamily protein	2.31619	0	0
Gorai.001G253000	AT3G23240.1	ethylene response factor 1	4.63238	0	0
Gorai.011G174000	0	0	4.63238	0	0
Gorai.001G271000	AT5G14150.1	Protein of unknown function, DUF642	2.31619	0	0
Gorai.003G039700	AT2G22320.1	0	2.31619	0	0
Gorai.012G037000	AT2G46690.1	SAUR-like auxin-responsive protein family	6.94857	0	0
Gorai.012G129500	AT2G20740.1	Tetraspanin family protein	11.5809	0	0
Gorai.005G172900	AT1G24430.1	HXXXD-type acyl-transferase family protein	6.94857	0	0
Gorai.001G239500	AT3G13530.1	mitogen-activated protein kinase kinase kinase 7	2.31619	0	0
Gorai.013G216400	AT5G20710.1	beta-galactosidase 7	2.31619	0	0
Gorai.006G051600	0	0	2.31619	0	0
Gorai.012G024000	AT2G34930.1	disease resistance family protein / LRR family protein	2.31619	0	0
Gorai.001G143800	AT3G03280.1	0	18.5295	0	0
Gorai.012G155400	AT4G39250.1	RAD-like 1	2.31619	0	0
Gorai.001G228100	AT3G22400.1	PLAT/LH2 domain-containing lipoxygenase family protein	4.63238	0	0
Gorai.011G001900	AT3G20190.1	Leucine-rich repeat protein kinase family protein	2.31619	0	0
Gorai.011G252600	AT4G10720.1	Ankyrin repeat family protein	2.31619	0	0
Gorai.012G137100	AT1G03610.1	Protein of unknown function (DUF789)	2.31619	0	0
Gorai.001G265800	AT5G39090.1	HXXXD-type acyl-transferase family protein	4.63238	0	0
Gorai.008G185800	AT4G01070.1	UDP-Glycosyltransferase superfamily protein	9.26476	0	0
Gorai.005G021900	AT1G16130.1	wall associated kinase-like 2	2.31619	0	0
Gorai.013G068200	AT5G23350.1	GRAM domain-containing protein / ABA-responsive protein-related	13.8971	0	0
Gorai.004G081400	AT4G17970.1	aluminum-activated, malate transporter 12	2.31619	0	0
Gorai.007G188800	AT1G65910.1	NAC domain containing protein 28	6.94857	0	0
Gorai.012G014300	AT2G40530.1	0	2.31619	0	0
Gorai.011G054700	AT3G60966.1	RING/U-box superfamily protein	2.31619	0	0
Gorai.012G135100	0	0	4.63238	0	0
Gorai.007G205400	AT2G46570.1	laccase 6	16.2133	0	0
Gorai.013G090400	0	0	2.31619	0	0
Gorai.006G020300	AT1G35710.1	Protein kinase family protein with leucine-rich repeat domain	2.31619	0	0
Gorai.013G234500	AT3G53330.1	plastocyanin-like domain-containing protein	2.31619	0	0
Gorai.009G279100	0	0	2.31619	0	0
Gorai.002G181000	AT2G01300.1	0	16.2133	0	0
Gorai.008G059700	AT1G56420.1	0	4.63238	0	0
Gorai.002G256500	AT3G09290.1	telomerase activator1	2.31619	0	0
Gorai.001G031900	0	0	16.2133	0	0
Gorai.002G170100	AT2G37870.1	Bifunctional inhibitor/lipid-transfer protein/seed storage 2S albumin superfamily protein	13.8971	0	0
Gorai.005G059800	AT5G24860.1	flowering promoting factor 1	2.31619	0	0
Gorai.004G285900	AT1G19210.1	Integrase-type DNA-binding superfamily protein	2.31619	0	0
Gorai.013G096700	AT5G21170.1	5\'-AMP-activated protein kinase beta-2 subunit protein	9.26476	0	0
Gorai.002G159500	0	0	4.63238	0	0
Gorai.010G003700	AT3G57240.1	beta-1,3-glucanase 3	2.31619	0	0
Gorai.004G136100	AT4G39670.1	Glycolipid transfer protein (GLTP) family protein	34.7428	0	0
Gorai.012G125100	AT1G03470.1	Kinase interacting (KIP1-like) family protein	4.63238	0	0
Gorai.012G109600	AT3G09220.1	laccase 7	192.244	0	0
Gorai.007G249700	0	0	9.26476	0	0
Gorai.008G123400	AT2G46310.1	cytokinin response factor 5	4.63238	0	0
Gorai.006G085300	AT4G21500.1	0	6.94857	0	0
Gorai.001G255100	0	0	6.94857	0	0
Gorai.013G155200	AT3G05860.1	MADS-box transcription factor family protein	6.94857	0	0
Gorai.001G049300	AT5G61470.1	C2H2-like zinc finger protein	18.5295	0	0
Gorai.013G182100	AT3G50150.1	Plant protein of unknown function (DUF247)	113.493	0	0
Gorai.012G054800	AT5G39820.1	NAC domain containing protein 94	2.31619	0	0
Gorai.010G004000	0	0	9.26476	0	0
Gorai.006G120300	AT3G56970.1	basic helix-loop-helix (bHLH) DNA-binding superfamily protein	2.31619	0	0
Gorai.012G096300	0	0	4.63238	0	0
Gorai.005G199200	AT4G22220.1	SufE/NifU family protein	4.63238	0	0
Gorai.009G103600	AT2G38080.1	Laccase/Diphenol oxidase family protein	2.31619	0	0
Gorai.013G137600	AT2G07674.1	Unknown conserved protein	2.31619	0	0
Gorai.012G143400	AT5G09530.1	hydroxyproline-rich glycoprotein family protein	2.31619	0	0
Gorai.006G071000	AT1G06620.1	2-oxoglutarate (2OG) and Fe(II)-dependent oxygenase superfamily protein	2.31619	0	0
Gorai.012G120600	0	0	9.26476	0	0
Gorai.007G328100	AT4G35820.1	2-oxoglutarate (2OG) and Fe(II)-dependent oxygenase superfamily protein	2.31619	0	0
Gorai.012G116200	AT3G55990.1	Plant protein of unknown function (DUF828)	2.31619	0	0
Gorai.013G173600	AT1G78860.1	D-mannose binding lectin protein with Apple-like carbohydrate-binding domain	2.31619	0	0
Gorai.011G265200	AT1G61310.1	LRR and NB-ARC domains-containing disease resistance protein	9.26476	0	0
Gorai.001G140700	0	0	23.1619	0	0
Gorai.009G357200	AT5G42955.1	Protein of unknown function (DUF784)	4.63238	0	0
Gorai.010G243100	AT5G54010.1	UDP-Glycosyltransferase superfamily protein	4.63238	0	0
Gorai.002G135100	AT5G05480.1	Peptide-N4-(N-acetyl-beta-glucosaminyl)asparagine amidase A protein	6.94857	0	0
Gorai.004G097700	AT1G42990.1	basic region/leucine zipper motif 60	4.63238	0	0
Gorai.013G126900	AT1G09155.1	phloem protein 2-B15	9.26476	0	0
Gorai.006G176000	AT2G37430.1	C2H2 and C2HC zinc fingers superfamily protein	13.8971	0	0
Gorai.010G190200	AT4G16380.1	Heavy metal transport/detoxification superfamily protein	6.94857	0	0
Gorai.004G293800	0	0	2.31619	0	0
Gorai.008G152900	0	0	11.5809	0	0
Gorai.002G213500	AT5G60440.1	AGAMOUS-like 62	62.5371	0	0
Gorai.007G159500	0	0	2.31619	0	0
Gorai.013G171400	0	0	2.31619	0	0
Gorai.012G061200	AT4G10850.1	Nodulin MtN3 family protein	6.94857	0	0
Gorai.013G169400	AT3G15190.1	chloroplast 30S ribosomal protein S20, putative	2.31619	0	0
Gorai.008G253200	AT4G27250.1	NAD(P)-binding Rossmann-fold superfamily protein	2.31619	0	0
Gorai.008G055400	AT1G73830.1	BR enhanced expression 3	4.63238	0	0
Gorai.009G040000	0	0	2.31619	0	0
Gorai.011G020800	0	0	2.31619	0	0
Gorai.012G147800	AT5G60440.1	AGAMOUS-like 62	13.8971	0	0
Gorai.010G142400	AT2G02450.2	NAC domain containing protein 35	2.31619	0	0
Gorai.007G327600	AT2G33060.1	receptor like protein 27	2.31619	0	0
Gorai.001G036800	AT5G51560.1	Leucine-rich repeat protein kinase family protein	2.31619	0	0
Gorai.007G328800	AT3G05660.1	receptor like protein 33	4.63238	0	0
Gorai.006G088800	AT1G29050.1	TRICHOME BIREFRINGENCE-LIKE 38	2.31619	0	0
Gorai.013G027200	0	0	4.63238	0	0
Gorai.013G210200	AT5G48670.1	AGAMOUS-like 80	2.31619	0	0
Gorai.002G034200	AT1G11330.1	S-locus lectin protein kinase family protein	39.3752	0	0
Gorai.003G065800	AT3G18670.1	Ankyrin repeat family protein	2.31619	0	0
Gorai.009G007100	AT5G43470.1	Disease resistance protein (CC-NBS-LRR class) family	32.4267	0	0
Gorai.011G048500	AT1G30370.1	alpha/beta-Hydrolases superfamily protein	9.26476	0	0
Gorai.006G160500	AT2G36710.1	Pectin lyase-like superfamily protein	2.31619	0	0
Gorai.013G018200	AT4G01500.1	AP2/B3-like transcriptional factor family protein	6.94857	0	0
Gorai.006G237900	0	0	25.4781	0	0
Gorai.009G269300	AT4G35900.1	Basic-leucine zipper (bZIP) transcription factor family protein	2.31619	0	0
Gorai.006G036600	AT1G53540.1	HSP20-like chaperones superfamily protein	46.3238	0	0
Gorai.011G259100	AT3G47570.1	Leucine-rich repeat protein kinase family protein	2.31619	0	0
Gorai.004G020800	AT5G36110.1	cytochrome P450, family 716, subfamily A, polypeptide 1	20.8457	0	0
Gorai.001G138800	AT3G08500.1	myb domain protein 83	2.31619	0	0
Gorai.006G128600	AT5G19855.1	Chaperonin-like RbcX protein	2.31619	0	0
Gorai.006G234700	AT2G38510.1	MATE efflux family protein	2.31619	0	0
Gorai.007G337500	AT1G45616.1	receptor like protein 6	2.31619	0	0
Gorai.002G093100	AT1G15060.1	Uncharacterised conserved protein UCP031088, alpha/beta hydrolase	185.295	0	0
Gorai.008G134100	AT2G38905.1	Low temperature and salt responsive protein family	2.31619	0	0
Gorai.009G421400	AT2G37290.1	Ypt/Rab-GAP domain of gyp1p superfamily protein	4.63238	0	0
Gorai.008G191200	AT1G18860.1	WRKY DNA-binding protein 61	2.31619	0	0
Gorai.002G208900	AT4G17570.1	GATA transcription factor 26	13.8971	0	0
Gorai.006G071800	AT5G59540.1	2-oxoglutarate (2OG) and Fe(II)-dependent oxygenase superfamily protein	352.061	0	0
Gorai.005G143400	0	0	2.31619	0	0
Gorai.002G075500	0	0	2.31619	0	0
Gorai.009G038900	AT1G53840.1	pectin methylesterase 1	2.31619	0	0
Gorai.001G244600	AT4G38840.1	SAUR-like auxin-responsive protein family	9.26476	0	0
Gorai.006G207700	AT1G64385.1	0	20.8457	0	0
Gorai.009G382100	AT1G28130.1	Auxin-responsive GH3 family protein	643.901	0	0
Gorai.011G252000	AT5G54610.1	ankyrin	2.31619	0	0
Gorai.004G155800	AT4G00230.1	xylem serine peptidase 1	2.31619	0	0
Gorai.013G264200	AT5G59340.1	WUSCHEL related homeobox 2	2.31619	0	0
Gorai.012G122600	AT1G68480.1	C2H2 and C2HC zinc fingers superfamily protein	2.31619	0	0
Gorai.001G215100	AT3G20800.1	Cell differentiation, Rcd1-like protein	2.31619	0	0
Gorai.007G058500	0	0	2.31619	0	0
Gorai.009G432900	0	0	4.63238	0	0
Gorai.012G040700	AT4G18170.1	WRKY DNA-binding protein 28	4.63238	0	0
Gorai.011G244100	0	0	226.987	0	0
Gorai.009G356400	AT5G42955.1	Protein of unknown function (DUF784)	2.31619	0	0
Gorai.007G257700	AT2G46225.2	ABI-1-like 1	106.545	0	0
Gorai.004G215200	0	0	2.31619	0	0
Gorai.011G173000	AT3G23240.1	ethylene response factor 1	2.31619	0	0
Gorai.009G145800	AT1G72490.1	0	2.31619	0	0
Gorai.003G167700	AT4G22810.1	Predicted AT-hook DNA-binding family protein	13.8971	0	0
Gorai.009G323700	0	0	9.26476	0	0
Gorai.004G113700	AT5G65310.1	homeobox protein 5	2.31619	0	0
Gorai.006G082900	AT4G04630.1	Protein of unknown function, DUF584	4.63238	0	0
Gorai.010G146100	AT4G21410.1	cysteine-rich RLK (RECEPTOR-like protein kinase) 29	2.31619	0	0
Gorai.013G268800	AT2G28085.1	SAUR-like auxin-responsive protein family	2.31619	0	0
Gorai.008G176000	AT2G38100.1	proton-dependent oligopeptide transport (POT) family protein	2.31619	0	0
Gorai.011G054600	AT2G44581.1	RING/U-box superfamily protein	2.31619	0	0
Gorai.013G081800	0	0	4.63238	0	0
Gorai.011G177600	AT2G40210.1	AGAMOUS-like 48	4.63238	0	0
Gorai.006G115300	AT1G08440.1	Aluminium activated malate transporter family protein	4.63238	0	0
Gorai.013G016400	AT2G31420.1	Domain of unknown function (DUF313)	9.26476	0	0
Gorai.009G404100	AT3G52770.1	protein binding	4.63238	0	0
Gorai.007G282500	AT1G60690.1	NAD(P)-linked oxidoreductase superfamily protein	18.5295	0	0
Gorai.002G096000	AT2G26730.1	Leucine-rich repeat protein kinase family protein	2.31619	0	0
Gorai.001G184300	AT3G24650.1	AP2/B3-like transcriptional factor family protein	2.31619	0	0
Gorai.004G145900	AT1G09330.1	0	2.31619	0	0
Gorai.008G005700	AT3G04900.1	Heavy metal transport/detoxification superfamily protein	16.2133	0	0
Gorai.009G369700	0	0	2.31619	0	0
Gorai.002G185800	AT1G10657.3	Plant protein 1589 of unknown function	2.31619	0	0
Gorai.004G269600	AT3G48460.1	GDSL-like Lipase/Acylhydrolase superfamily protein	16.2133	0	0
Gorai.005G014700	AT4G30700.1	Pentatricopeptide repeat (PPR) superfamily protein	4.63238	0	0
Gorai.011G001600	AT4G31130.1	Protein of unknown function (DUF1218)	2.31619	0	0
Gorai.012G093400	AT1G52600.1	Peptidase S24/S26A/S26B/S26C family protein	2.31619	0	0
Gorai.011G121500	AT1G04290.1	Thioesterase superfamily protein	13.8971	0	0
Gorai.011G247600	AT5G01150.1	Protein of unknown function (DUF674)	4.63238	0	0
Gorai.012G060000	AT5G40240.2	nodulin MtN21 /EamA-like transporter family protein	55.5885	0	0
Gorai.001G084400	AT3G03280.1	0	2.31619	0	0
Gorai.007G195200	AT2G17940.1	Plant protein of unknown function (DUF827)	2.31619	0	0
Gorai.009G030500	AT4G26200.1	1-amino-cyclopropane-1-carboxylate synthase 7	2.31619	0	0
Gorai.007G342700	AT5G44640.1	beta glucosidase 13	2.31619	0	0
Gorai.005G117500	AT1G71250.1	GDSL-like Lipase/Acylhydrolase superfamily protein	9.26476	0	0
Gorai.011G006900	AT4G20790.1	Leucine-rich repeat protein kinase family protein	6.94857	0	0
Gorai.009G041400	AT4G38470.1	ACT-like protein tyrosine kinase family protein	2.31619	0	0
Gorai.009G108900	AT2G23770.1	protein kinase family protein / peptidoglycan-binding LysM domain-containing protein	4.63238	0	0
Gorai.013G252200	AT2G13360.1	alanine:glyoxylate aminotransferase	9.26476	0	0
Gorai.006G263900	AT2G47810.1	nuclear factor Y, subunit B5	23.1619	0	0
Gorai.008G253600	0	0	4.63238	0	0
Gorai.008G108400	AT2G44840.1	ethylene-responsive element binding factor 13	9.26476	0	0
Gorai.013G209100	AT1G02460.1	Pectin lyase-like superfamily protein	11.5809	0	0
Gorai.009G362300	0	0	4.63238	0	0
Gorai.009G342500	AT3G58720.2	RING/U-box superfamily protein	6.94857	0	0
Gorai.001G140800	AT4G02270.1	root hair specific 13	2.31619	0	0
Gorai.003G073700	AT3G44326.1	F-box family protein	264.046	0	0
Gorai.013G246200	AT5G57620.1	myb domain protein 36	13.8971	0	0
Gorai.010G106400	AT4G32810.1	carotenoid cleavage dioxygenase 8	2.31619	0	0
Gorai.008G248800	AT3G05170.1	Phosphoglycerate mutase family protein	2.31619	0	0
Gorai.012G161900	AT4G37850.1	basic helix-loop-helix (bHLH) DNA-binding superfamily protein	2.31619	0	0
Gorai.009G411900	AT2G36750.1	UDP-glucosyl transferase 73C1	11.5809	0	0
Gorai.010G105200	AT4G32960.1	0	27.7943	0	0
Gorai.005G026400	AT1G45616.1	receptor like protein 6	2.31619	0	0
Gorai.009G250100	AT1G44090.1	gibberellin 20-oxidase 5	2.31619	0	0
Gorai.008G080900	AT4G33890.1	0	32.4267	0	0
Gorai.002G196500	0	0	2.31619	0	0
Gorai.007G297800	0	0	2.31619	0	0
Gorai.002G173900	0	0	32.4267	0	0
Gorai.012G161700	AT4G37850.1	basic helix-loop-helix (bHLH) DNA-binding superfamily protein	2.31619	0	0
Gorai.011G109900	AT1G62970.1	Chaperone DnaJ-domain superfamily protein	6.94857	0	0
Gorai.011G050000	AT3G05320.1	O-fucosyltransferase family protein	4.63238	0	0
Gorai.010G058600	AT1G17020.1	senescence-related gene 1	6.94857	0	0
Gorai.008G047000	0	0	2.31619	0	0
Gorai.009G360300	AT1G78520.1	Carbohydrate-binding X8 domain superfamily protein	4.63238	0	0
Gorai.004G217500	AT5G43860.1	chlorophyllase 2	2.31619	0	0
Gorai.009G258200	AT3G54450.1	Major facilitator superfamily protein	4.63238	0	0
Gorai.005G096300	AT1G58120.1	0	13.8971	0	0
Gorai.009G424700	AT4G12300.1	cytochrome P450, family 706, subfamily A, polypeptide 4	2.31619	0	0
Gorai.006G020900	AT1G69730.1	Wall-associated kinase family protein	16.2133	0	0
Gorai.010G023600	AT2G19130.1	S-locus lectin protein kinase family protein	34.7428	0	0
Gorai.009G389300	AT4G21700.1	Protein of unknown function (DUF2921)	25.4781	0	0
Gorai.012G066800	0	0	9.26476	0	0
Gorai.013G026800	0	0	4.63238	0	0
Gorai.012G021800	AT1G67060.1	0	194.56	0	0
Gorai.010G065900	0	0	2.31619	0	0
Gorai.009G227100	AT5G64410.1	oligopeptide transporter 4	9.26476	0	0
Gorai.011G265000	0	0	16.2133	0	0
Gorai.012G085900	AT5G40960.1	Protein of unknown function (DUF 3339)	6.94857	0	0
Gorai.007G103200	AT3G61510.1	ACC synthase 1	2.31619	0	0
Gorai.007G099800	0	0	6.94857	0	0
Gorai.001G251000	AT3G30530.1	basic leucine-zipper 42	4.63238	0	0
Gorai.006G124100	AT5G49700.1	Predicted AT-hook DNA-binding family protein	2.31619	0	0
Gorai.002G003600	AT4G34940.1	armadillo repeat only 1	2.31619	0	0
Gorai.009G307800	AT2G21110.1	Disease resistance-responsive (dirigent-like protein) family protein	13.8971	0	0
Gorai.006G244100	0	0	2.31619	0	0
Gorai.009G433000	0	0	11.5809	0	0
Gorai.007G373900	0	0	2.31619	0	0
Gorai.002G187500	AT1G24590.1	DORNROSCHEN-like	2.31619	0	0
Gorai.007G289400	AT5G51170.1	0	9.26476	0	0
Gorai.010G215100	AT1G80730.1	zinc-finger protein 1	9.26476	0	0
Gorai.007G283300	AT1G60690.1	NAD(P)-linked oxidoreductase superfamily protein	2.31619	0	0
Gorai.005G025800	0	0	2.31619	0	0
Gorai.011G106800	AT2G23270.1	0	13.8971	0	0
Gorai.008G006600	AT5G35960.1	Protein kinase family protein	11.5809	0	0
Gorai.012G147200	0	0	2.31619	0	0
Gorai.007G328200	AT2G33060.1	receptor like protein 27	2.31619	0	0
Gorai.013G072300	0	0	2.31619	0	0
Gorai.007G338800	AT5G44700.1	Leucine-rich repeat transmembrane protein kinase	30.1105	0	0
Gorai.009G153600	0	0	4.63238	0	0
Gorai.004G161100	AT2G45420.1	LOB domain-containing protein 18	13.8971	0	0
Gorai.004G129300	AT4G10630.1	Glutaredoxin family protein	2.31619	0	0
Gorai.010G023900	0	0	9.26476	0	0
Gorai.008G297900	AT2G01050.1	zinc ion binding;nucleic acid binding	2.31619	0	0
Gorai.009G201700	AT1G75250.2	RAD-like 6	13.8971	0	0
Gorai.001G272300	AT1G28960.1	nudix hydrolase homolog 15	2.31619	0	0
Gorai.005G047300	ATCG00190.1	RNA polymerase subunit beta	2.31619	0	0
Gorai.005G141800	AT3G18670.1	Ankyrin repeat family protein	4.63238	0	0
Gorai.009G170900	AT1G61120.1	terpene synthase 04	2.31619	0	0
Gorai.008G051600	AT2G34930.1	disease resistance family protein / LRR family protein	4.63238	0	0
Gorai.001G093500	AT1G05300.1	zinc transporter 5 precursor	4.63238	0	0
Gorai.008G175600	0	0	2.31619	0	0
Gorai.004G073500	AT3G09290.1	telomerase activator1	2.31619	0	0
Gorai.007G156600	AT3G42170.1	BED zinc finger ;hAT family dimerisation domain	2.31619	0	0
Gorai.009G440600	AT3G20475.1	MUTS-homologue 5	20.8457	0	0
Gorai.005G206900	AT5G08240.1	0	2.31619	0	0
Gorai.011G257600	AT2G23270.1	0	9.26476	0	0
Gorai.006G109600	AT3G44540.1	fatty acid reductase 4	2.31619	0	0
Gorai.013G203900	AT1G09570.1	phytochrome A	55.5885	0	0
Gorai.005G136000	AT4G20970.1	basic helix-loop-helix (bHLH) DNA-binding superfamily protein	2.31619	0	0
Gorai.011G054300	AT1G53760.1	0	2.31619	0	0
Gorai.005G193600	0	0	20.8457	0	0
Gorai.010G175800	AT4G05200.1	cysteine-rich RLK (RECEPTOR-like protein kinase) 25	412.282	0	0
Gorai.001G229500	AT3G25280.1	Major facilitator superfamily protein	2.31619	0	0
Gorai.001G236900	0	0	2.31619	0	0
Gorai.007G244900	AT1G16850.1	0	6.94857	0	0
Gorai.011G180800	AT4G13510.1	ammonium transporter 1;1	2.31619	0	0
Gorai.004G288700	AT4G10720.1	Ankyrin repeat family protein	2.31619	0	0
Gorai.006G134500	AT5G03960.1	IQ-domain 12	4.63238	0	0
Gorai.007G223300	0	0	4.63238	0	0
Gorai.002G219000	AT1G35910.1	Haloacid dehalogenase-like hydrolase (HAD) superfamily protein	2.31619	0	0
Gorai.007G348500	0	0	2.31619	0	0
Gorai.001G044400	0	0	4.63238	0	0
Gorai.005G223300	AT3G17450.1	hAT dimerisation domain-containing protein	6.94857	0	0
Gorai.005G057800	AT3G59250.1	F-box/RNI-like superfamily protein	2.31619	0	0
Gorai.011G203500	0	0	81.0666	0	0
Gorai.011G084900	0	0	4.63238	0	0
Gorai.008G012000	0	0	4.63238	0	0
Gorai.007G282800	AT5G49570.1	peptide-N-glycanase 1	2.31619	0	0
Gorai.010G243700	AT5G10970.1	C2H2 and C2HC zinc fingers superfamily protein	6.94857	0	0
Gorai.012G047700	AT1G06260.1	Cysteine proteinases superfamily protein	4.63238	0	0
Gorai.004G067300	AT3G51970.1	acyl-CoA sterol acyl transferase 1	2.31619	0	0
Gorai.002G108100	0	0	2.31619	0	0
Gorai.004G080800	0	0	2.31619	0	0
Gorai.011G055700	AT1G53903.1	Protein of unknown function (DUF581)	365.958	0	0
Gorai.004G287800	0	0	4.63238	0	0
Gorai.005G213500	0	0	2.31619	0	0
Gorai.010G183700	AT2G20060.1	Ribosomal protein L4/L1 family	2.31619	0	0
Gorai.003G016100	AT2G18500.1	ovate family protein 7	78.7504	0	0
Gorai.011G265300	AT5G47260.1	ATP binding;GTP binding;nucleotide binding;nucleoside-triphosphatases	2.31619	0	0
Gorai.011G277200	AT1G07080.1	Thioredoxin superfamily protein	396.068	0	0
Gorai.004G146500	0	0	2.31619	0	0
Gorai.003G082800	AT4G23720.1	Protein of unknown function (DUF1191)	23.1619	0	0
Gorai.011G013200	0	0	2.31619	0	0
Gorai.005G188800	AT4G20140.1	Leucine-rich repeat transmembrane protein kinase	6.94857	0	0
Gorai.002G133300	0	0	2.31619	0	0
Gorai.011G116700	AT5G64620.1	cell wall / vacuolar inhibitor of fructosidase 2	2.31619	0	0
Gorai.008G010700	AT3G62730.1	0	2.31619	0	0
Gorai.009G143400	AT4G33090.1	aminopeptidase M1	11.5809	0	0
Gorai.009G328500	ATCG00160.1	ribosomal protein S2	2.31619	0	0
Gorai.010G145500	AT4G23220.1	cysteine-rich RLK (RECEPTOR-like protein kinase) 14	4.63238	0	0
Gorai.003G087700	AT1G36370.1	serine hydroxymethyltransferase 7	6.94857	0	0
Gorai.007G200300	0	0	18.5295	0	0
Gorai.004G126600	AT1G75660.1	5\'-3\' exoribonuclease 3	145.92	0	0
Gorai.004G142100	AT4G15800.1	ralf-like 33	13.8971	0	0
Gorai.007G076900	AT3G01430.1	0	50.9562	0	0
Gorai.007G125800	AT3G16857.2	response regulator 1	4.63238	0	0
Gorai.004G072400	AT3G17380.1	TRAF-like family protein	6.94857	0	0
Gorai.010G006400	AT2G21300.1	ATP binding microtubule motor family protein	2.31619	0	0
Gorai.012G153800	AT4G34760.1	SAUR-like auxin-responsive protein family	2.31619	0	0
Gorai.009G095600	AT5G59120.1	subtilase 4.13	4.63238	0	0
Gorai.004G110300	AT5G51830.1	pfkB-like carbohydrate kinase family protein	6.94857	0	0
Gorai.002G220600	AT1G77765.2	0	13.8971	0	0
Gorai.003G180600	AT4G17980.1	NAC domain containing protein 71	4.63238	0	0
Gorai.007G130900	AT2G30540.1	Thioredoxin superfamily protein	6.94857	0	0
Gorai.010G160000	AT5G45800.1	Leucine-rich repeat protein kinase family protein	6.94857	0	0
Gorai.005G215400	AT4G35390.1	AT-hook protein of GA feedback 1	16.2133	0	0
Gorai.001G008300	AT1G55540.2	Nuclear pore complex protein	39.3752	0	0

## Sheet: D5 SEGs at SCW stage
S3 Table-2. The 1,233 specially expressed genes (SEGs) detected only at SCW stage of G. raimondii fibers and shown in Table 6B
elements	TAIR10 best hit	TAIR10 Description	D5_20 DPA	A2_20 DPA	AD1 TM-1_28 DPA A& D
Gorai.009G298500	AT5G04250.1	Cysteine proteinases superfamily protein	2.03589	0	0
Gorai.005G190800	AT1G70830.1	MLP-like protein 28	2.03589	0	0
Gorai.006G251000	AT1G04540.1	Calcium-dependent lipid-binding (CaLB domain) family protein	2.03589	0	0
Gorai.010G235000	AT5G48930.1	hydroxycinnamoyl-CoA shikimate/quinate hydroxycinnamoyl transferase	2.03589	0	0
Gorai.005G145500	AT1G25210.1	UDP-3-O-acyl N-acetylglycosamine deacetylase family protein	2.03589	0	0
Gorai.012G126500	AT4G18425.1	Protein of unknown function (DUF679)	18.323	0	0
Gorai.008G026700	AT2G15880.1	Leucine-rich repeat (LRR) family protein	6.10767	0	0
Gorai.009G383400	AT1G28130.1	Auxin-responsive GH3 family protein	2.03589	0	0
Gorai.013G244700	AT1G55570.1	SKU5 similar 12	2.03589	0	0
Gorai.002G141600	AT1G28220.1	purine permease 3	2.03589	0	0
Gorai.012G117400	AT5G01300.1	PEBP (phosphatidylethanolamine-binding protein) family protein	4.07178	0	0
Gorai.006G043300	0	0	32.5743	0	0
Gorai.004G082700	ATCG00160.1	ribosomal protein S2	2.03589	0	0
Gorai.013G058400	0	0	38.6819	0	0
Gorai.007G145500	AT4G10500.1	2-oxoglutarate (2OG) and Fe(II)-dependent oxygenase superfamily protein	2.03589	0	0
Gorai.011G257000	AT5G13180.1	NAC domain containing protein 83	2.03589	0	0
Gorai.004G144000	AT4G02090.1	0	2.03589	0	0
Gorai.009G250400	AT1G21270.1	wall-associated kinase 2	2.03589	0	0
Gorai.007G229500	ATCG00840.1	ribosomal protein L23.1	2.03589	0	0
Gorai.004G059500	AT3G22400.1	PLAT/LH2 domain-containing lipoxygenase family protein	71.2562	0	0
Gorai.012G059800	AT3G01420.1	Peroxidase superfamily protein	6.10767	0	0
Gorai.003G068500	0	0	2.03589	0	0
Gorai.010G201800	AT5G13825.1	0	2.03589	0	0
Gorai.010G020700	AT1G46264.1	heat shock transcription factor B4	12.2153	0	0
Gorai.001G111200	AT2G29040.1	Exostosin family protein	2.03589	0	0
Gorai.008G280800	AT5G62140.1	0	2.03589	0	0
Gorai.005G268000	AT4G19980.1	0	173.051	0	0
Gorai.009G428600	AT5G23960.2	terpene synthase 21	4.07178	0	0
Gorai.010G122500	AT4G31470.1	CAP (Cysteine-rich secretory proteins, Antigen 5, and Pathogenesis-related 1 protein) superfamily protein	4.07178	0	0
Gorai.010G050600	AT1G24880.1	UDP-3-O-acyl N-acetylglycosamine deacetylase family protein	14.2512	0	0
Gorai.013G185700	AT5G17540.1	HXXXD-type acyl-transferase family protein	2.03589	0	0
Gorai.004G204700	AT2G45550.1	cytochrome P450, family 76, subfamily C, polypeptide 4	67.1844	0	0
Gorai.006G045700	0	0	16.2871	0	0
Gorai.013G148300	0	0	28.5025	0	0
Gorai.010G148200	AT3G53090.1	ubiquitin-protein ligase 7	52.9332	0	0
Gorai.010G232800	AT4G08520.1	SNARE-like superfamily protein	2.03589	0	0
Gorai.010G015500	AT5G42630.1	Homeodomain-like superfamily protein	2.03589	0	0
Gorai.006G205500	AT4G24140.1	alpha/beta-Hydrolases superfamily protein	2.03589	0	0
Gorai.010G106500	0	0	2.03589	0	0
Gorai.007G267800	AT2G39050.1	hydroxyproline-rich glycoprotein family protein	38.6819	0	0
Gorai.005G259000	AT4G35280.1	C2H2-like zinc finger protein	2.03589	0	0
Gorai.013G241900	AT2G07050.1	cycloartenol synthase 1	8.14357	0	0
Gorai.005G005500	AT3G10960.1	AZA-guanine resistant1	8.14357	0	0
Gorai.001G048100	AT1G70710.1	glycosyl hydrolase 9B1	2.03589	0	0
Gorai.002G203600	AT3G12500.1	basic chitinase	6.10767	0	0
Gorai.004G189200	0	0	4.07178	0	0
Gorai.001G068000	AT3G18230.1	Octicosapeptide/Phox/Bem1p family protein	2.03589	0	0
Gorai.013G135400	AT4G33145.1	0	2.03589	0	0
Gorai.009G163800	AT4G18550.1	alpha/beta-Hydrolases superfamily protein	44.7896	0	0
Gorai.007G063400	0	0	4.07178	0	0
Gorai.013G058000	AT5G09520.1	hydroxyproline-rich glycoprotein family protein	26.4666	0	0
Gorai.012G066700	0	0	6.10767	0	0
Gorai.006G144400	AT3G61172.1	low-molecular-weight cysteine-rich 8	2.03589	0	0
Gorai.012G126700	0	0	2.03589	0	0
Gorai.003G107000	0	0	2.03589	0	0
Gorai.001G005100	AT3G29300.1	0	6.10767	0	0
Gorai.012G059000	AT2G16950.2	transportin 1	2.03589	0	0
Gorai.011G033000	AT4G18490.2	0	2.03589	0	0
Gorai.006G015500	AT5G39660.1	cycling DOF factor 2	2.03589	0	0
Gorai.004G224800	0	0	93.651	0	0
Gorai.001G031700	AT2G24270.4	aldehyde dehydrogenase 11A3	20.3589	0	0
Gorai.001G090300	AT3G30180.1	brassinosteroid-6-oxidase 2	14.2512	0	0
Gorai.009G316900	AT2G39435.2	Phosphatidylinositol N-acetyglucosaminlytransferase subunit P-related	4.07178	0	0
Gorai.007G350300	AT1G65620.1	Lateral organ boundaries (LOB) domain family protein	6.10767	0	0
Gorai.007G084400	AT3G60220.1	TOXICOS EN LEVADURA 4	2.03589	0	0
Gorai.012G080600	AT3G51930.1	Transducin/WD40 repeat-like superfamily protein	2.03589	0	0
Gorai.003G056000	AT3G14460.1	LRR and NB-ARC domains-containing disease resistance protein	205.625	0	0
Gorai.003G175100	AT2G35700.1	ERF family protein 38	12.2153	0	0
Gorai.008G270700	AT5G53210.1	basic helix-loop-helix (bHLH) DNA-binding superfamily protein	20.3589	0	0
Gorai.009G239600	0	0	2.03589	0	0
Gorai.009G406700	AT1G50300.1	TBP-associated factor 15	2.03589	0	0
Gorai.013G136100	AT4G33145.1	0	2.03589	0	0
Gorai.002G038600	AT1G17147.1	VQ motif-containing protein	2.03589	0	0
Gorai.002G223700	AT2G42040.1	0	2.03589	0	0
Gorai.008G056100	AT5G38450.1	cytochrome P450, family 735, subfamily A, polypeptide 1	4.07178	0	0
Gorai.001G183600	0	0	134.369	0	0
Gorai.010G159900	AT4G18700.1	CBL-interacting protein kinase 12	4.07178	0	0
Gorai.002G165700	AT4G31580.1	serine/arginine-rich 22	822.5	0	0
Gorai.009G148600	AT1G53708.1	ROTUNDIFOLIA like 9	4.07178	0	0
Gorai.002G247300	0	0	2.03589	0	0
Gorai.010G071700	AT5G49290.1	receptor like protein 56	2.03589	0	0
Gorai.013G166700	AT3G22240.1	0	2.03589	0	0
Gorai.010G213300	0	0	2.03589	0	0
Gorai.009G254700	AT1G21090.1	Cupredoxin superfamily protein	91.6151	0	0
Gorai.006G035900	AT3G25810.1	Terpenoid cyclases/Protein prenyltransferases superfamily protein	2.03589	0	0
Gorai.008G188700	AT3G25597.1	0	2.03589	0	0
Gorai.007G266000	AT1G52810.1	2-oxoglutarate (2OG) and Fe(II)-dependent oxygenase superfamily protein	6.10767	0	0
Gorai.005G076100	AT1G34245.1	Putative membrane lipoprotein	20.3589	0	0
Gorai.001G244500	AT2G21220.1	SAUR-like auxin-responsive protein family	22.3948	0	0
Gorai.005G066900	AT2G23060.1	Acyl-CoA N-acyltransferases (NAT) superfamily protein	2.03589	0	0
Gorai.003G079800	AT5G53110.1	RING/U-box superfamily protein	2.03589	0	0
Gorai.009G249100	AT4G10020.1	hydroxysteroid dehydrogenase 5	48.8614	0	0
Gorai.007G330700	AT3G14840.2	Leucine-rich repeat transmembrane protein kinase	2.03589	0	0
Gorai.004G158700	AT1G01690.1	putative recombination initiation defects 3	2.03589	0	0
Gorai.010G115300	AT4G32295.1	0	2.03589	0	0
Gorai.003G133900	0	0	34.6102	0	0
Gorai.013G133500	0	0	2.03589	0	0
Gorai.004G022400	AT4G18550.1	alpha/beta-Hydrolases superfamily protein	2.03589	0	0
Gorai.002G005800	AT1G75250.1	RAD-like 6	2.03589	0	0
Gorai.004G092100	AT3G45140.1	lipoxygenase 2	2.03589	0	0
Gorai.013G182300	AT3G50150.1	Plant protein of unknown function (DUF247)	4.07178	0	0
Gorai.008G150200	AT3G22070.1	proline-rich family protein	20.3589	0	0
Gorai.007G095700	AT4G00750.1	S-adenosyl-L-methionine-dependent methyltransferases superfamily protein	14.2512	0	0
Gorai.005G166200	AT1G71340.1	PLC-like phosphodiesterases superfamily protein	2.03589	0	0
Gorai.006G002500	AT1G50010.1	tubulin alpha-2 chain	2.03589	0	0
Gorai.003G091700	AT2G41690.1	heat shock transcription factor B3	2.03589	0	0
Gorai.007G237700	0	0	91.6151	0	0
Gorai.009G434800	AT4G12330.1	cytochrome P450, family 706, subfamily A, polypeptide 7	6.10767	0	0
Gorai.013G135600	AT4G33145.1	0	2.03589	0	0
Gorai.004G173100	AT2G36800.1	don-glucosyltransferase 1	32.5743	0	0
Gorai.007G204800	AT3G27290.1	RNI-like superfamily protein	6.10767	0	0
Gorai.013G251400	AT1G51405.1	myosin-related	4.07178	0	0
Gorai.011G216200	AT3G05010.1	Protein of unknown function, transmembrane-40	4.07178	0	0
Gorai.010G165100	AT1G29930.1	chlorophyll A/B binding protein 1	34.6102	0	0
Gorai.009G302700	AT3G21510.1	histidine-containing phosphotransmitter 1	211.733	0	0
Gorai.007G194900	AT5G66230.1	Chalcone-flavanone isomerase family protein	28.5025	0	0
Gorai.011G130800	0	0	2.03589	0	0
Gorai.012G117300	AT5G01310.1	APRATAXIN-like	2.03589	0	0
Gorai.012G008500	0	0	2.03589	0	0
Gorai.003G082300	0	0	12.2153	0	0
Gorai.005G140700	AT5G19780.1	tubulin alpha-5	2.03589	0	0
Gorai.001G007300	AT4G28840.1	0	2.03589	0	0
Gorai.011G051600	AT2G38970.1	Zinc finger (C3HC4-type RING finger) family protein	4.07178	0	0
Gorai.006G216600	AT5G46770.1	0	4.07178	0	0
Gorai.002G194300	AT2G21110.1	Disease resistance-responsive (dirigent-like protein) family protein	2.03589	0	0
Gorai.005G117200	ATCG00740.1	RNA polymerase subunit alpha	14.2512	0	0
Gorai.004G091700	AT4G33050.3	calmodulin-binding family protein	12.2153	0	0
Gorai.003G095400	AT3G47710.1	BANQUO 3	2.03589	0	0
Gorai.005G215300	AT4G38140.1	RING/U-box superfamily protein	2.03589	0	0
Gorai.005G230300	AT1G70210.1	CYCLIN D1;1	144.548	0	0
Gorai.005G127700	0	0	4.07178	0	0
Gorai.004G162300	AT3G03210.1	0	2.03589	0	0
Gorai.005G081000	AT3G52440.1	Dof-type zinc finger DNA-binding family protein	2.03589	0	0
Gorai.001G250800	AT1G26230.1	TCP-1/cpn60 chaperonin family protein	2.03589	0	0
Gorai.009G239500	AT5G10360.1	Ribosomal protein S6e	2.03589	0	0
Gorai.005G002100	AT5G01990.1	Auxin efflux carrier family protein	14.2512	0	0
Gorai.011G097600	AT3G43660.1	Vacuolar iron transporter (VIT) family protein	2.03589	0	0
Gorai.005G230000	AT3G19660.1	0	42.7537	0	0
Gorai.002G157600	AT5G06270.1	0	12.2153	0	0
Gorai.006G237500	AT5G26330.1	Cupredoxin superfamily protein	2.03589	0	0
Gorai.010G178800	AT1G61820.1	beta glucosidase 46	4.07178	0	0
Gorai.001G140000	AT1G51190.1	Integrase-type DNA-binding superfamily protein	10.1795	0	0
Gorai.013G106200	AT1G76010.1	Alba DNA/RNA-binding protein	4.07178	0	0
Gorai.002G064300	AT3G47570.1	Leucine-rich repeat protein kinase family protein	8.14357	0	0
Gorai.003G012400	AT3G11964.1	RNA binding;RNA binding	36.646	0	0
Gorai.008G126500	AT2G46570.1	laccase 6	2.03589	0	0
Gorai.005G184300	AT5G40210.1	nodulin MtN21 /EamA-like transporter family protein	95.6869	0	0
Gorai.001G000600	AT5G24800.1	basic leucine zipper 9	2.03589	0	0
Gorai.006G184200	AT3G51780.1	BCL-2-associated athanogene 4	83.4716	0	0
Gorai.006G055500	AT1G04645.1	Plant self-incompatibility protein S1 family	2.03589	0	0
Gorai.006G212200	AT5G62360.1	Plant invertase/pectin methylesterase inhibitor superfamily protein	2.03589	0	0
Gorai.009G344300	AT1G70230.1	TRICHOME BIREFRINGENCE-LIKE 27	2.03589	0	0
Gorai.013G016100	AT5G08055.1	Defensin-like (DEFL) family protein	2.03589	0	0
Gorai.004G026400	AT4G30074.1	low-molecular-weight cysteine-rich 19	2.03589	0	0
Gorai.006G205300	AT2G46770.1	NAC (No Apical Meristem) domain transcriptional regulator superfamily protein	77.3639	0	0
Gorai.012G068800	AT2G25470.1	receptor like protein 21	2.03589	0	0
Gorai.005G175000	AT3G26120.1	terminal EAR1-like 1	6.10767	0	0
Gorai.001G174800	AT2G45190.1	Plant-specific transcription factor YABBY family protein	87.5433	0	0
Gorai.009G052700	AT4G32690.1	hemoglobin 3	2.03589	0	0
Gorai.001G131700	AT5G60520.1	Late embryogenesis abundant (LEA) protein-related	120.118	0	0
Gorai.010G164700	AT1G29860.1	WRKY DNA-binding protein 71	4.07178	0	0
Gorai.012G040600	AT4G29090.1	Ribonuclease H-like superfamily protein	4.07178	0	0
Gorai.009G201200	AT1G75250.1	RAD-like 6	4.07178	0	0
Gorai.003G138900	AT2G28610.1	Homeodomain-like superfamily protein	4.07178	0	0
Gorai.006G191100	AT3G17820.1	glutamine synthetase 1.3	2.03589	0	0
Gorai.002G227700	AT1G52970.1	downregulated in DIF1 11	2.03589	0	0
Gorai.013G136200	AT5G61412.1	0	2.03589	0	0
Gorai.001G235700	AT2G20250.1	0	18.323	0	0
Gorai.007G011100	AT4G25560.1	myb domain protein 18	2.03589	0	0
Gorai.012G123400	AT1G51760.1	peptidase M20/M25/M40 family protein	2.03589	0	0
Gorai.003G103700	AT4G13520.1	small acidic protein 1	158.8	0	0
Gorai.001G177300	ATCG00480.1	ATP synthase subunit beta	18.323	0	0
Gorai.009G440900	AT3G20470.1	glycine-rich protein 5	2.03589	0	0
Gorai.011G076200	AT3G08880.1	0	14.2512	0	0
Gorai.011G060500	AT1G54120.1	0	14.2512	0	0
Gorai.009G431200	AT3G48550.1	0	2.03589	0	0
Gorai.003G044300	0	0	6.10767	0	0
Gorai.002G002700	AT1G20140.1	SKP1-like 4	6.10767	0	0
Gorai.012G030400	0	0	8.14357	0	0
Gorai.002G141800	AT5G13150.1	exocyst subunit exo70 family protein C1	2.03589	0	0
Gorai.008G087000	AT4G37810.1	0	2.03589	0	0
Gorai.009G084900	AT5G23960.1	terpene synthase 21	4.07178	0	0
Gorai.006G182900	AT2G38240.1	2-oxoglutarate (2OG) and Fe(II)-dependent oxygenase superfamily protein	4.07178	0	0
Gorai.006G179500	AT3G54030.1	Protein kinase protein with tetratricopeptide repeat domain	18.323	0	0
Gorai.011G096400	AT1G06900.1	Insulinase (Peptidase family M16) family protein	205.625	0	0
Gorai.010G048000	AT1G75710.1	C2H2-like zinc finger protein	12.2153	0	0
Gorai.009G170700	AT3G15510.1	NAC domain containing protein 2	42.7537	0	0
Gorai.011G004300	AT2G43990.1	0	8.14357	0	0
Gorai.010G095900	AT3G53690.1	RING/U-box superfamily protein	6.10767	0	0
Gorai.011G254200	AT2G28710.1	C2H2-type zinc finger family protein	4.07178	0	0
Gorai.002G200800	0	0	46.8255	0	0
Gorai.006G135100	AT4G20990.1	alpha carbonic anhydrase 4	26.4666	0	0
Gorai.009G435400	AT3G47570.1	Leucine-rich repeat protein kinase family protein	2.03589	0	0
Gorai.012G082300	AT2G28290.2	P-loop containing nucleoside triphosphate hydrolases superfamily protein	32.5743	0	0
Gorai.001G108900	AT5G59340.1	WUSCHEL related homeobox 2	2.03589	0	0
Gorai.008G163900	0	0	2.03589	0	0
Gorai.010G036300	AT4G24660.1	homeobox protein 22	50.8973	0	0
Gorai.011G021000	AT4G27280.1	Calcium-binding EF-hand family protein	6.10767	0	0
Gorai.012G138000	AT4G35390.1	AT-hook protein of GA feedback 1	34.6102	0	0
Gorai.003G070900	AT2G01050.1	zinc ion binding;nucleic acid binding	4.07178	0	0
Gorai.008G270100	AT1G35910.1	Haloacid dehalogenase-like hydrolase (HAD) superfamily protein	4.07178	0	0
Gorai.011G261000	AT3G55430.1	O-Glycosyl hydrolases family 17 protein	2.03589	0	0
Gorai.006G085500	AT4G26300.1	Arginyl-tRNA synthetase, class Ic	2.03589	0	0
Gorai.005G146000	AT1G13710.1	cytochrome P450, family 78, subfamily A, polypeptide 5	6.10767	0	0
Gorai.001G039200	AT2G24800.1	Peroxidase superfamily protein	6.10767	0	0
Gorai.011G130900	AT5G48930.1	hydroxycinnamoyl-CoA shikimate/quinate hydroxycinnamoyl transferase	2.03589	0	0
Gorai.007G316500	AT5G23960.2	terpene synthase 21	2.03589	0	0
Gorai.006G243900	AT1G02550.1	Plant invertase/pectin methylesterase inhibitor superfamily protein	2.03589	0	0
Gorai.013G099400	AT1G05260.1	Peroxidase superfamily protein	6.10767	0	0
Gorai.007G228600	0	0	14.2512	0	0
Gorai.009G324000	AT1G26945.1	basic helix-loop-helix (bHLH) DNA-binding superfamily protein	8.14357	0	0
Gorai.007G226500	AT4G37750.1	Integrase-type DNA-binding superfamily protein	10.1795	0	0
Gorai.010G217500	AT1G15960.1	NRAMP metal ion transporter 6	14.2512	0	0
Gorai.008G082100	AT4G16143.1	importin alpha isoform 2	2.03589	0	0
Gorai.006G219700	0	0	2.03589	0	0
Gorai.010G183800	AT1G62360.1	KNOX/ELK homeobox transcription factor	4.07178	0	0
Gorai.007G278700	AT3G04620.1	Alba DNA/RNA-binding protein	2.03589	0	0
Gorai.009G446200	AT2G05160.1	CCCH-type zinc fingerfamily protein with RNA-binding domain	4.07178	0	0
Gorai.012G031300	AT1G49230.1	RING/U-box superfamily protein	75.328	0	0
Gorai.013G217100	AT3G15420.1	Transcription factor TFIIIC, tau55-related protein	4.07178	0	0
Gorai.006G248600	0	0	2.03589	0	0
Gorai.004G092900	AT4G13010.1	Oxidoreductase, zinc-binding dehydrogenase family protein	30.5384	0	0
Gorai.005G191900	0	0	6.10767	0	0
Gorai.011G174900	AT2G31160.1	Protein of unknown function (DUF640)	4.07178	0	0
Gorai.004G156000	AT2G01770.1	vacuolar iron transporter 1	2.03589	0	0
Gorai.009G237400	0	0	54.9691	0	0
Gorai.011G138300	AT1G74190.1	receptor like protein 15	6.10767	0	0
Gorai.002G253100	AT2G39370.1	0	8.14357	0	0
Gorai.006G138500	AT1G74960.1	fatty acid biosynthesis 1	2.03589	0	0
Gorai.003G009000	AT4G34950.1	Major facilitator superfamily protein	2.03589	0	0
Gorai.008G197500	AT5G39820.1	NAC domain containing protein 94	2.03589	0	0
Gorai.006G244000	AT1G02550.1	Plant invertase/pectin methylesterase inhibitor superfamily protein	2.03589	0	0
Gorai.007G131000	AT4G24990.1	Ubiquitin family protein	2.03589	0	0
Gorai.008G078200	0	0	26.4666	0	0
Gorai.008G103500	AT5G06920.1	FASCICLIN-like arabinogalactan protein 21 precursor	4.07178	0	0
Gorai.001G133900	AT5G49700.1	Predicted AT-hook DNA-binding family protein	12.2153	0	0
Gorai.004G102900	AT5G05800.1	0	2.03589	0	0
Gorai.001G095100	AT1G05020.1	ENTH/ANTH/VHS superfamily protein	8.14357	0	0
Gorai.001G128500	AT1G61130.1	serine carboxypeptidase-like 32	2.03589	0	0
Gorai.012G057000	0	0	2.03589	0	0
Gorai.011G044600	AT2G34580.1	0	6.10767	0	0
Gorai.008G082400	AT2G23060.1	Acyl-CoA N-acyltransferases (NAT) superfamily protein	28.5025	0	0
Gorai.003G077000	AT2G46660.1	cytochrome P450, family 78, subfamily A, polypeptide 6	63.1126	0	0
Gorai.011G290700	ATCG00350.1	Photosystem I, PsaA/PsaB protein	2.03589	0	0
Gorai.012G185600	AT2G03710.2	K-box region and MADS-box transcription factor family protein	8.14357	0	0
Gorai.005G133100	AT5G23730.1	Transducin/WD40 repeat-like superfamily protein	22.3948	0	0
Gorai.009G133500	AT2G25735.1	0	2.03589	0	0
Gorai.004G149500	AT1G32640.1	Basic helix-loop-helix (bHLH) DNA-binding family protein	2.03589	0	0
Gorai.002G094700	AT5G55410.2	Bifunctional inhibitor/lipid-transfer protein/seed storage 2S albumin superfamily protein	63.1126	0	0
Gorai.004G185800	AT4G17810.1	C2H2 and C2HC zinc fingers superfamily protein	4.07178	0	0
Gorai.005G064000	AT1G24020.1	MLP-like protein 423	20.3589	0	0
Gorai.002G213700	AT5G66600.1	Protein of unknown function, DUF547	12.2153	0	0
Gorai.007G212900	AT4G38470.1	ACT-like protein tyrosine kinase family protein	36.646	0	0
Gorai.003G171400	AT5G47500.1	Pectin lyase-like superfamily protein	20.3589	0	0
Gorai.001G188800	0	0	2.03589	0	0
Gorai.005G155800	AT4G23220.1	cysteine-rich RLK (RECEPTOR-like protein kinase) 14	2.03589	0	0
Gorai.012G098500	AT1G22020.1	serine hydroxymethyltransferase 6	8.14357	0	0
Gorai.002G202600	AT1G47670.1	Transmembrane amino acid transporter family protein	2.03589	0	0
Gorai.004G024600	AT3G10572.1	3-phosphoinositide-dependent protein kinase-1, putative	2.03589	0	0
Gorai.010G062900	AT2G26580.1	plant-specific transcription factor YABBY family protein	22.3948	0	0
Gorai.012G104200	0	0	4.07178	0	0
Gorai.013G107200	0	0	2.03589	0	0
Gorai.011G033200	AT1G73165.1	CLAVATA3/ESR-RELATED 1	2.03589	0	0
Gorai.004G234200	AT2G30210.1	laccase 3	10.1795	0	0
Gorai.001G222700	AT4G39950.1	cytochrome P450, family 79, subfamily B, polypeptide 2	26.4666	0	0
Gorai.006G137500	AT3G57500.1	0	8.14357	0	0
Gorai.007G111500	AT1G59900.1	pyruvate dehydrogenase complex E1 alpha subunit	2.03589	0	0
Gorai.006G048200	0	0	1097.35	0	0
Gorai.001G263400	AT5G14650.1	Pectin lyase-like superfamily protein	2.03589	0	0
Gorai.012G057600	AT5G40020.1	Pathogenesis-related thaumatin superfamily protein	2.03589	0	0
Gorai.003G172300	AT5G03990.1	0	6.10767	0	0
Gorai.002G030700	AT3G17100.1	sequence-specific DNA binding transcription factors	6.10767	0	0
Gorai.012G155800	AT2G21110.1	Disease resistance-responsive (dirigent-like protein) family protein	4.07178	0	0
Gorai.007G298700	AT3G05410.2	Photosystem II reaction center PsbP family protein	2.03589	0	0
Gorai.005G146600	AT1G13680.1	PLC-like phosphodiesterases superfamily protein	8.14357	0	0
Gorai.010G149800	AT1G11260.1	sugar transporter 1	14.2512	0	0
Gorai.004G232200	0	0	2.03589	0	0
Gorai.001G070500	AT1G23870.1	trehalose-phosphatase/synthase 9	12.2153	0	0
Gorai.008G110100	AT5G51160.1	Ankyrin repeat family protein	2.03589	0	0
Gorai.010G058700	AT1G17020.1	senescence-related gene 1	10.1795	0	0
Gorai.011G277400	AT1G07080.1	Thioredoxin superfamily protein	77.3639	0	0
Gorai.004G142000	0	0	26.4666	0	0
Gorai.011G178100	AT5G43970.1	translocase of outer membrane 22-V	8.14357	0	0
Gorai.002G119800	AT1G09740.1	Adenine nucleotide alpha hydrolases-like superfamily protein	4.07178	0	0
Gorai.006G015400	AT1G19250.1	flavin-dependent monooxygenase 1	20.3589	0	0
Gorai.009G007200	AT3G46530.1	NB-ARC domain-containing disease resistance protein	4.07178	0	0
Gorai.002G017500	AT4G03400.1	Auxin-responsive GH3 family protein	4.07178	0	0
Gorai.007G272300	AT3G01380.1	transferases;sulfuric ester hydrolases;catalytics;transferases	2.03589	0	0
Gorai.008G105900	0	0	2.03589	0	0
Gorai.008G050200	AT5G05280.1	RING/U-box superfamily protein	4.07178	0	0
Gorai.011G156600	AT2G01420.2	Auxin efflux carrier family protein	4.07178	0	0
Gorai.001G147200	AT2G37280.1	pleiotropic drug resistance 5	2.03589	0	0
Gorai.013G058600	AT5G09530.1	hydroxyproline-rich glycoprotein family protein	8.14357	0	0
Gorai.008G238000	AT4G17260.1	Lactate/malate dehydrogenase family protein	6.10767	0	0
Gorai.009G243200	AT1G75710.1	C2H2-like zinc finger protein	22.3948	0	0
Gorai.013G007500	AT5G01670.2	NAD(P)-linked oxidoreductase superfamily protein	2.03589	0	0
Gorai.007G256000	AT5G08390.1	Transducin/WD40 repeat-like superfamily protein	2.03589	0	0
Gorai.003G181300	AT4G17810.1	C2H2 and C2HC zinc fingers superfamily protein	2.03589	0	0
Gorai.001G053900	AT5G61850.1	floral meristem identity control protein LEAFY (LFY)	12.2153	0	0
Gorai.004G163900	AT3G60590.3	0	2.03589	0	0
Gorai.007G089700	AT2G45190.1	Plant-specific transcription factor YABBY family protein	46.8255	0	0
Gorai.013G080100	AT1G13290.1	C2H2-like zinc finger protein	2.03589	0	0
Gorai.004G073400	AT2G42430.1	lateral organ boundaries-domain 16	2.03589	0	0
Gorai.008G010800	AT3G62730.1	0	2.03589	0	0
Gorai.007G158600	AT5G48540.1	receptor-like protein kinase-related family protein	2.03589	0	0
Gorai.002G008500	AT3G04070.2	NAC domain containing protein 47	2.03589	0	0
Gorai.001G249700	AT1G48130.1	1-cysteine peroxiredoxin 1	2.03589	0	0
Gorai.007G249000	AT1G31350.1	KAR-UP F-box 1	30.5384	0	0
Gorai.001G210000	AT1G49560.1	Homeodomain-like superfamily protein	69.2203	0	0
Gorai.006G166900	AT2G28440.1	proline-rich family protein	2.03589	0	0
Gorai.004G090400	AT4G02405.1	S-adenosyl-L-methionine-dependent methyltransferases superfamily protein	4.07178	0	0
Gorai.011G254500	AT1G17860.1	Kunitz family trypsin and protease inhibitor protein	2.03589	0	0
Gorai.010G136300	AT3G42640.1	H(+)-ATPase 8	2.03589	0	0
Gorai.001G081000	AT1G67050.1	0	2.03589	0	0
Gorai.013G102000	AT4G32880.1	homeobox gene 8	2.03589	0	0
Gorai.007G326200	0	0	4.07178	0	0
Gorai.011G110100	AT5G58720.3	smr (Small MutS Related) domain-containing protein	24.4307	0	0
Gorai.011G271200	AT5G02030.1	POX (plant homeobox) family protein	18.323	0	0
Gorai.006G228900	AT5G63660.1	Scorpion toxin-like knottin superfamily protein	991.479	0	0
Gorai.007G027200	AT4G12500.1	Bifunctional inhibitor/lipid-transfer protein/seed storage 2S albumin superfamily protein	10.1795	0	0
Gorai.007G312900	AT2G45670.1	calcineurin B subunit-related	44.7896	0	0
Gorai.006G095600	0	0	12.2153	0	0
Gorai.011G235900	AT2G40340.1	Integrase-type DNA-binding superfamily protein	4.07178	0	0
Gorai.007G228700	AT5G65700.1	Leucine-rich receptor-like protein kinase family protein	28.5025	0	0
Gorai.013G052600	AT5G48490.1	Bifunctional inhibitor/lipid-transfer protein/seed storage 2S albumin superfamily protein	34.6102	0	0
Gorai.006G139600	AT3G13770.1	Pentatricopeptide repeat (PPR) superfamily protein	6.10767	0	0
Gorai.001G214200	AT4G38470.1	ACT-like protein tyrosine kinase family protein	81.4357	0	0
Gorai.009G061800	0	0	2.03589	0	0
Gorai.007G349500	0	0	52.9332	0	0
Gorai.007G315400	AT5G23960.1	terpene synthase 21	34.6102	0	0
Gorai.005G173100	AT1G24430.1	HXXXD-type acyl-transferase family protein	2.03589	0	0
Gorai.003G025800	AT1G67000.1	Protein kinase superfamily protein	2.03589	0	0
Gorai.013G239600	AT1G52820.1	2-oxoglutarate (2OG) and Fe(II)-dependent oxygenase superfamily protein	22.3948	0	0
Gorai.001G202900	AT2G02650.1	Ribonuclease H-like superfamily protein	69.2203	0	0
Gorai.004G119600	AT4G30210.1	P450 reductase 2	71.2562	0	0
Gorai.004G254800	0	0	4.07178	0	0
Gorai.004G113000	AT1G25440.1	B-box type zinc finger protein with CCT domain	2.03589	0	0
Gorai.009G160900	AT1G29270.1	0	42.7537	0	0
Gorai.009G011000	AT5G11320.1	Flavin-binding monooxygenase family protein	12.2153	0	0
Gorai.001G089700	AT4G37180.1	Homeodomain-like superfamily protein	2.03589	0	0
Gorai.003G173100	AT5G36930.2	Disease resistance protein (TIR-NBS-LRR class) family	2.03589	0	0
Gorai.006G200800	AT1G35910.1	Haloacid dehalogenase-like hydrolase (HAD) superfamily protein	2.03589	0	0
Gorai.011G259300	AT3G47570.1	Leucine-rich repeat protein kinase family protein	26.4666	0	0
Gorai.005G163700	AT1G27990.1	0	24.4307	0	0
Gorai.005G121900	AT1G30760.1	FAD-binding Berberine family protein	12.2153	0	0
Gorai.012G057100	0	0	2.03589	0	0
Gorai.003G065200	AT1G79860.1	RHO guanyl-nucleotide exchange factor 12	16.2871	0	0
Gorai.011G131500	AT5G48930.1	hydroxycinnamoyl-CoA shikimate/quinate hydroxycinnamoyl transferase	4.07178	0	0
Gorai.007G280700	AT2G34930.1	disease resistance family protein / LRR family protein	4.07178	0	0
Gorai.012G132500	AT3G24480.1	Leucine-rich repeat (LRR) family protein	4.07178	0	0
Gorai.010G052400	AT1G77410.1	beta-galactosidase 16	2.03589	0	0
Gorai.007G241900	AT5G06920.1	FASCICLIN-like arabinogalactan protein 21 precursor	67.1844	0	0
Gorai.005G251300	AT4G34770.1	SAUR-like auxin-responsive protein family	2.03589	0	0
Gorai.006G076900	AT3G11750.1	Dihydroneopterin aldolase	4.07178	0	0
Gorai.002G056100	AT2G12400.1	0	2.03589	0	0
Gorai.006G016700	AT5G15240.1	Transmembrane amino acid transporter family protein	2.03589	0	0
Gorai.011G181300	AT5G18930.1	Adenosylmethionine decarboxylase family protein	4.07178	0	0
Gorai.010G201200	AT2G39710.1	Eukaryotic aspartyl protease family protein	6.10767	0	0
Gorai.003G080100	AT5G53110.1	RING/U-box superfamily protein	42.7537	0	0
Gorai.013G105500	AT3G16890.1	pentatricopeptide (PPR) domain protein 40	52.9332	0	0
Gorai.001G192700	AT3G20770.1	Ethylene insensitive 3 family protein	4.07178	0	0
Gorai.009G426600	AT4G27160.1	seed storage albumin 3	54.9691	0	0
Gorai.009G190900	AT2G16990.1	Major facilitator superfamily protein	4.07178	0	0
Gorai.013G162500	AT2G03200.1	Eukaryotic aspartyl protease family protein	2.03589	0	0
Gorai.001G214100	AT3G01380.1	transferases;sulfuric ester hydrolases;catalytics;transferases	12.2153	0	0
Gorai.007G348900	AT5G16920.1	Fasciclin-like arabinogalactan family protein	2.03589	0	0
Gorai.002G247100	AT1G18590.1	sulfotransferase 17	2.03589	0	0
Gorai.007G107600	AT3G61680.1	alpha/beta-Hydrolases superfamily protein	10.1795	0	0
Gorai.004G027100	ATCG00680.1	photosystem II reaction center protein B	20.3589	0	0
Gorai.013G152700	AT1G09935.1	Phosphoglycerate mutase family protein	2.03589	0	0
Gorai.012G034700	0	0	2.03589	0	0
Gorai.013G227400	AT5G56970.1	cytokinin oxidase 3	138.441	0	0
Gorai.002G168700	AT1G51130.1	Nse4, component of Smc5/6 DNA repair complex	2.03589	0	0
Gorai.007G336400	AT4G00872.1	Plant invertase/pectin methylesterase inhibitor superfamily protein	52.9332	0	0
Gorai.009G213000	0	0	40.7178	0	0
Gorai.012G187000	AT1G69580.1	Homeodomain-like superfamily protein	2.03589	0	0
Gorai.004G248200	AT3G02700.1	NC domain-containing protein-related	2.03589	0	0
Gorai.005G048400	AT4G14440.1	3-hydroxyacyl-CoA dehydratase 1	2.03589	0	0
Gorai.001G102400	AT3G07425.1	0	2.03589	0	0
Gorai.003G053700	AT2G38700.1	mevalonate diphosphate decarboxylase 1	103.83	0	0
Gorai.008G196100	AT1G58983.1	Ribosomal protein S5 family protein	2.03589	0	0
Gorai.009G343000	AT2G20470.1	AGC (cAMP-dependent, cGMP-dependent and protein kinase C) kinase family protein	85.5074	0	0
Gorai.007G208900	AT4G35470.1	plant intracellular ras group-related LRR 4	4.07178	0	0
Gorai.006G249100	AT1G06650.2	2-oxoglutarate (2OG) and Fe(II)-dependent oxygenase superfamily protein	2.03589	0	0
Gorai.003G142300	AT2G28370.1	Uncharacterised protein family (UPF0497)	81.4357	0	0
Gorai.006G225500	AT2G31980.1	PHYTOCYSTATIN 2	2.03589	0	0
Gorai.002G057000	AT1G20220.1	Alba DNA/RNA-binding protein	87.5433	0	0
Gorai.013G178500	AT1G56020.1	0	24.4307	0	0
Gorai.001G218000	AT2G42990.1	GDSL-like Lipase/Acylhydrolase superfamily protein	4.07178	0	0
Gorai.001G127900	AT2G28380.1	dsRNA-binding protein 2	6.10767	0	0
Gorai.004G078600	AT3G22490.1	Seed maturation protein	2.03589	0	0
Gorai.013G011400	AT3G11600.1	0	48.8614	0	0
Gorai.006G013600	AT5G19790.1	related to AP2 11	2.03589	0	0
Gorai.009G430100	0	0	6.10767	0	0
Gorai.010G090000	AT1G72490.1	0	6.10767	0	0
Gorai.006G141800	AT5G06820.1	STRUBBELIG-receptor family 2	2.03589	0	0
Gorai.005G003600	AT5G01910.1	0	8.14357	0	0
Gorai.004G004500	AT2G38940.1	phosphate transporter 1;4	2.03589	0	0
Gorai.001G143200	AT2G47460.1	myb domain protein 12	6.10767	0	0
Gorai.001G245700	AT5G18050.1	SAUR-like auxin-responsive protein family	2.03589	0	0
Gorai.009G014000	AT1G74170.1	receptor like protein 13	4.07178	0	0
Gorai.004G258600	AT3G13610.1	2-oxoglutarate (2OG) and Fe(II)-dependent oxygenase superfamily protein	12.2153	0	0
Gorai.004G199800	AT4G12500.1	Bifunctional inhibitor/lipid-transfer protein/seed storage 2S albumin superfamily protein	18.323	0	0
Gorai.013G145000	AT3G43220.1	Phosphoinositide phosphatase family protein	4.07178	0	0
Gorai.009G277900	AT4G08170.2	Inositol 1,3,4-trisphosphate 5/6-kinase family protein	2.03589	0	0
Gorai.003G089400	AT3G17630.1	cation/H+ exchanger 19	2.03589	0	0
Gorai.003G003600	AT1G28220.1	purine permease 3	6.10767	0	0
Gorai.008G066100	AT3G11480.1	S-adenosyl-L-methionine-dependent methyltransferases superfamily protein	2.03589	0	0
Gorai.008G117600	AT4G00550.1	digalactosyl diacylglycerol deficient 2	4.07178	0	0
Gorai.001G252600	AT3G23240.1	ethylene response factor 1	2.03589	0	0
Gorai.004G074900	AT5G01570.1	0	8.14357	0	0
Gorai.003G021000	AT3G50410.1	OBF binding protein 1	16.2871	0	0
Gorai.013G095400	AT3G30180.1	brassinosteroid-6-oxidase 2	2.03589	0	0
Gorai.002G140800	AT5G07900.1	Mitochondrial transcription termination factor family protein	6.10767	0	0
Gorai.011G037300	0	0	2.03589	0	0
Gorai.013G095900	AT1G77210.1	sugar transporter 14	2.03589	0	0
Gorai.002G226400	AT5G05070.1	DHHC-type zinc finger family protein	4.07178	0	0
Gorai.008G119100	0	0	93.651	0	0
Gorai.010G151300	AT1G11080.2	serine carboxypeptidase-like 31	2.03589	0	0
Gorai.013G126400	AT4G15920.1	Nodulin MtN3 family protein	14.2512	0	0
Gorai.007G192800	0	0	14.2512	0	0
Gorai.008G289800	AT3G18010.1	WUSCHEL related homeobox 1	32.5743	0	0
Gorai.008G244200	AT1G12750.1	RHOMBOID-like protein 6	2.03589	0	0
Gorai.011G045500	AT2G42800.1	receptor like protein 29	4.07178	0	0
Gorai.012G087800	AT1G76650.1	calmodulin-like 38	4.07178	0	0
Gorai.009G389700	AT5G24090.1	chitinase A	2.03589	0	0
Gorai.005G001200	AT1G11890.1	Synaptobrevin family protein	2.03589	0	0
Gorai.013G110000	AT1G15520.1	pleiotropic drug resistance 12	75.328	0	0
Gorai.004G045100	AT4G00970.1	cysteine-rich RLK (RECEPTOR-like protein kinase) 41	2.03589	0	0
Gorai.001G267700	AT3G01720.1	0	2.03589	0	0
Gorai.003G144200	AT5G60780.1	nitrate transporter 2.3	2.03589	0	0
Gorai.006G035500	0	0	38.6819	0	0
Gorai.013G059300	AT5G09520.1	hydroxyproline-rich glycoprotein family protein	401.071	0	0
Gorai.002G180800	AT1G48090.1	calcium-dependent lipid-binding family protein	46.8255	0	0
Gorai.009G171300	AT1G16250.1	Galactose oxidase/kelch repeat superfamily protein	2.03589	0	0
Gorai.005G244000	AT4G39250.1	RAD-like 1	2.03589	0	0
Gorai.005G115000	AT4G25950.1	vacuolar ATP synthase G3	2.03589	0	0
Gorai.005G145400	AT3G03790.3	ankyrin repeat family protein / regulator of chromosome condensation (RCC1) family protein	8.14357	0	0
Gorai.006G211900	AT1G12310.1	Calcium-binding EF-hand family protein	2.03589	0	0
Gorai.008G038500	AT5G33370.1	GDSL-like Lipase/Acylhydrolase superfamily protein	4.07178	0	0
Gorai.010G014400	AT4G31940.1	cytochrome P450, family 82, subfamily C, polypeptide 4	4.07178	0	0
Gorai.013G078200	AT2G43850.2	Integrin-linked protein kinase family	4.07178	0	0
Gorai.004G037800	AT3G52080.1	cation/hydrogen exchanger 28	2.03589	0	0
Gorai.007G211500	0	0	4.07178	0	0
Gorai.006G179600	AT5G05830.1	RING/FYVE/PHD zinc finger superfamily protein	20.3589	0	0
Gorai.001G113100	AT1G07400.1	HSP20-like chaperones superfamily protein	4.07178	0	0
Gorai.004G224200	0	0	2.03589	0	0
Gorai.002G027900	0	0	2.03589	0	0
Gorai.002G047300	AT1G78610.1	mechanosensitive channel of small conductance-like 6	18.323	0	0
Gorai.009G286900	0	0	14.2512	0	0
Gorai.005G132700	AT1G31970.1	DEA(D/H)-box RNA helicase family protein	4.07178	0	0
Gorai.009G077400	AT5G12380.1	annexin 8	8.14357	0	0
Gorai.001G115900	0	0	2.03589	0	0
Gorai.005G132600	AT1G80410.1	tetratricopeptide repeat (TPR)-containing protein	2.03589	0	0
Gorai.007G348100	AT2G29420.1	glutathione S-transferase tau 7	2.03589	0	0
Gorai.011G120600	AT2G01050.1	zinc ion binding;nucleic acid binding	2.03589	0	0
Gorai.009G410100	AT3G53040.1	late embryogenesis abundant protein, putative / LEA protein, putative	4.07178	0	0
Gorai.012G011700	AT5G14750.1	myb domain protein 66	22.3948	0	0
Gorai.002G196200	AT5G09220.1	amino acid permease 2	4.07178	0	0
Gorai.005G269700	0	0	8.14357	0	0
Gorai.013G041200	AT2G15780.1	Cupredoxin superfamily protein	6.10767	0	0
Gorai.009G027800	AT4G29140.1	MATE efflux family protein	160.835	0	0
Gorai.001G273100	AT5G13080.1	WRKY DNA-binding protein 75	18.323	0	0
Gorai.008G044700	AT1G75240.1	homeobox protein 33	12.2153	0	0
Gorai.013G241400	AT5G57880.1	multipolar spindle 1	6.10767	0	0
Gorai.008G173900	AT3G57030.1	Calcium-dependent phosphotriesterase superfamily protein	2.03589	0	0
Gorai.001G173500	AT2G45430.1	AT-hook motif nuclear-localized protein 22	2.03589	0	0
Gorai.004G253400	0	0	2.03589	0	0
Gorai.012G076100	AT2G38120.1	Transmembrane amino acid transporter family protein	527.296	0	0
Gorai.004G276200	AT3G48550.1	0	6.10767	0	0
Gorai.009G363300	AT3G25810.1	Terpenoid cyclases/Protein prenyltransferases superfamily protein	4.07178	0	0
Gorai.002G140000	AT1G76010.1	Alba DNA/RNA-binding protein	6.10767	0	0
Gorai.002G247200	AT1G18590.1	sulfotransferase 17	4.07178	0	0
Gorai.008G150300	AT5G54650.1	formin homology5	189.338	0	0
Gorai.009G358700	AT3G20760.1	Nse4, component of Smc5/6 DNA repair complex	10.1795	0	0
Gorai.003G111200	AT1G12600.1	UDP-N-acetylglucosamine (UAA) transporter family	4.07178	0	0
Gorai.007G027900	AT1G62520.1	0	158.8	0	0
Gorai.007G140500	AT5G18910.1	Protein kinase superfamily protein	6.10767	0	0
Gorai.011G094300	AT5G14450.1	GDSL-like Lipase/Acylhydrolase superfamily protein	12.2153	0	0
Gorai.001G109700	0	0	2.03589	0	0
Gorai.013G082800	AT1G55530.1	RING/U-box superfamily protein	6.10767	0	0
Gorai.007G186100	0	0	2.03589	0	0
Gorai.009G389600	AT1G53010.1	RING/U-box superfamily protein	2.03589	0	0
Gorai.002G203500	AT3G12500.1	basic chitinase	4.07178	0	0
Gorai.005G148500	AT2G04032.1	zinc transporter 7 precursor	4.07178	0	0
Gorai.013G059900	AT1G71900.1	Protein of unknown function (DUF803)	8.14357	0	0
Gorai.006G152600	AT3G11570.1	TRICHOME BIREFRINGENCE-LIKE 8	4.07178	0	0
Gorai.009G301300	0	0	16.2871	0	0
Gorai.006G033400	AT5G04370.1	S-adenosyl-L-methionine-dependent methyltransferases superfamily protein	12.2153	0	0
Gorai.009G197100	AT1G62280.1	SLAC1 homologue 1	85.5074	0	0
Gorai.004G124400	AT1G01110.2	IQ-domain 18	54.9691	0	0
Gorai.005G128600	AT2G43290.1	Calcium-binding EF-hand family protein	2.03589	0	0
Gorai.005G137900	0	0	2.03589	0	0
Gorai.005G184700	AT2G13690.1	PRLI-interacting factor, putative	2.03589	0	0
Gorai.001G103600	0	0	2.03589	0	0
Gorai.007G043200	AT3G27030.1	0	2.03589	0	0
Gorai.013G004900	AT1G65570.1	Pectin lyase-like superfamily protein	2.03589	0	0
Gorai.010G079200	0	0	2.03589	0	0
Gorai.007G005800	0	0	2.03589	0	0
Gorai.012G097900	0	0	69.2203	0	0
Gorai.004G224300	AT4G16295.1	S-protein homologue 1	2.03589	0	0
Gorai.008G177500	AT1G13820.1	alpha/beta-Hydrolases superfamily protein	12.2153	0	0
Gorai.005G073700	AT3G21760.1	UDP-Glycosyltransferase superfamily protein	4.07178	0	0
Gorai.004G180000	AT5G45580.1	Homeodomain-like superfamily protein	4.07178	0	0
Gorai.007G359500	AT3G20898.1	0	2.03589	0	0
Gorai.008G033000	AT2G16850.1	plasma membrane intrinsic protein 2;8	4.07178	0	0
Gorai.002G258200	0	0	2.03589	0	0
Gorai.002G148700	AT5G59030.1	copper transporter 1	2.03589	0	0
Gorai.010G252800	AT4G28556.1	PAK-box/P21-Rho-binding family protein	2.03589	0	0
Gorai.004G043300	AT2G29880.1	0	6.10767	0	0
Gorai.012G006900	AT5G04390.1	C2H2-type zinc finger family protein	20.3589	0	0
Gorai.010G106100	AT5G25830.1	GATA transcription factor 12	2.03589	0	0
Gorai.008G258900	AT2G46680.1	homeobox 7	2.03589	0	0
Gorai.009G412400	AT1G20030.2	Pathogenesis-related thaumatin superfamily protein	8.14357	0	0
Gorai.001G251600	AT2G42430.1	lateral organ boundaries-domain 16	4.07178	0	0
Gorai.001G215200	AT3G20800.1	Cell differentiation, Rcd1-like protein	6.10767	0	0
Gorai.006G063800	0	0	4.07178	0	0
Gorai.007G316200	AT5G23960.2	terpene synthase 21	48.8614	0	0
Gorai.009G394800	AT3G11690.1	0	16.2871	0	0
Gorai.009G050200	AT5G11590.1	Integrase-type DNA-binding superfamily protein	4.07178	0	0
Gorai.003G037600	AT1G09720.1	Kinase interacting (KIP1-like) family protein	48.8614	0	0
Gorai.007G328600	AT2G33060.1	receptor like protein 27	2.03589	0	0
Gorai.003G047700	AT5G64820.1	0	2.03589	0	0
Gorai.010G163200	0	0	54.9691	0	0
Gorai.006G064000	AT4G12350.1	myb domain protein 42	4.07178	0	0
Gorai.010G101000	0	0	20.3589	0	0
Gorai.007G355200	AT3G47210.1	Plant protein of unknown function (DUF247)	2.03589	0	0
Gorai.010G162200	AT4G13010.1	Oxidoreductase, zinc-binding dehydrogenase family protein	38.6819	0	0
Gorai.004G091400	AT4G02330.1	Plant invertase/pectin methylesterase inhibitor superfamily	2.03589	0	0
Gorai.002G104200	AT2G15080.1	receptor like protein 19	4.07178	0	0
Gorai.004G070500	AT2G44840.1	ethylene-responsive element binding factor 13	2.03589	0	0
Gorai.013G071600	AT1G79180.1	myb domain protein 63	2.03589	0	0
Gorai.004G206800	AT5G59190.1	subtilase family protein	2.03589	0	0
Gorai.006G239200	0	0	2.03589	0	0
Gorai.011G075800	0	0	2.03589	0	0
Gorai.007G007900	AT3G18570.1	Oleosin family protein	59.0409	0	0
Gorai.004G271400	AT4G31980.1	0	14.2512	0	0
Gorai.005G103300	ATMG01320.1	NADH dehydrogenase 2B	2.03589	0	0
Gorai.010G165000	AT1G29920.1	chlorophyll A/B-binding protein 2	2.03589	0	0
Gorai.004G129600	AT1G32640.1	Basic helix-loop-helix (bHLH) DNA-binding family protein	4.07178	0	0
Gorai.003G118700	AT5G50600.1	hydroxysteroid dehydrogenase 1	217.84	0	0
Gorai.011G104000	AT3G50410.1	OBF binding protein 1	28.5025	0	0
Gorai.006G069300	AT3G01360.1	Family of unknown function (DUF716)	18.323	0	0
Gorai.006G231400	0	0	2.03589	0	0
Gorai.001G220400	AT5G48130.1	Phototropic-responsive NPH3 family protein	2.03589	0	0
Gorai.011G235500	AT3G54940.2	Papain family cysteine protease	305.384	0	0
Gorai.002G249000	AT5G59530.1	2-oxoglutarate (2OG) and Fe(II)-dependent oxygenase superfamily protein	4.07178	0	0
Gorai.009G032500	AT3G13898.1	0	2.03589	0	0
Gorai.012G040300	0	0	2.03589	0	0
Gorai.006G183600	AT2G40170.1	Stress induced protein	2.03589	0	0
Gorai.002G127300	AT1G75250.1	RAD-like 6	2.03589	0	0
Gorai.006G154300	AT2G36210.1	SAUR-like auxin-responsive protein family	2.03589	0	0
Gorai.010G032100	AT1G09935.1	Phosphoglycerate mutase family protein	2.03589	0	0
Gorai.006G265500	AT1G47980.1	0	36.646	0	0
Gorai.002G195500	AT4G38660.1	Pathogenesis-related thaumatin superfamily protein	4.07178	0	0
Gorai.013G227500	AT5G56980.1	0	2.03589	0	0
Gorai.009G286600	AT1G34110.1	Leucine-rich receptor-like protein kinase family protein	12.2153	0	0
Gorai.009G093800	AT2G38080.1	Laccase/Diphenol oxidase family protein	142.512	0	0
Gorai.006G258100	AT3G50400.1	GDSL-like Lipase/Acylhydrolase superfamily protein	2.03589	0	0
Gorai.005G179900	AT1G51940.1	protein kinase family protein / peptidoglycan-binding LysM domain-containing protein	8.14357	0	0
Gorai.003G173000	AT5G03990.1	0	2.03589	0	0
Gorai.001G254200	AT2G31160.1	Protein of unknown function (DUF640)	6.10767	0	0
Gorai.007G241000	AT5G10120.1	Ethylene insensitive 3 family protein	2.03589	0	0
Gorai.006G121800	AT3G53960.1	Major facilitator superfamily protein	4.07178	0	0
Gorai.004G036700	0	0	2.03589	0	0
Gorai.004G111000	AT1G15520.1	pleiotropic drug resistance 12	30.5384	0	0
Gorai.005G186600	AT1G24130.1	Transducin/WD40 repeat-like superfamily protein	2.03589	0	0
Gorai.004G141300	AT5G07900.1	Mitochondrial transcription termination factor family protein	67.1844	0	0
Gorai.008G086100	AT3G49750.1	receptor like protein 44	2.03589	0	0
Gorai.010G062500	AT2G32300.1	uclacyanin 1	2.03589	0	0
Gorai.001G026700	AT2G25790.1	Leucine-rich receptor-like protein kinase family protein	10.1795	0	0
Gorai.006G177300	AT2G37300.2	0	14.2512	0	0
Gorai.001G065200	AT1G18520.1	tetraspanin11	8.14357	0	0
Gorai.006G047100	AT3G54350.1	Forkhead-associated (FHA) domain-containing protein	8.14357	0	0
Gorai.012G033400	AT2G01050.1	zinc ion binding;nucleic acid binding	61.0767	0	0
Gorai.008G076100	0	0	2.03589	0	0
Gorai.008G013200	AT4G38210.1	expansin A20	24.4307	0	0
Gorai.008G057000	0	0	16.2871	0	0
Gorai.002G017300	AT2G20835.1	0	2.03589	0	0
Gorai.008G033100	AT2G45960.1	plasma membrane intrinsic protein 1B	4.07178	0	0
Gorai.002G119000	AT2G17080.1	Arabidopsis protein of unknown function (DUF241)	2.03589	0	0
Gorai.005G196100	AT3G49845.1	0	2.03589	0	0
Gorai.006G111200	AT2G04160.1	Subtilisin-like serine endopeptidase family protein	2.03589	0	0
Gorai.006G069500	0	0	4.07178	0	0
Gorai.001G001700	AT1G71230.1	COP9-signalosome 5B	6.10767	0	0
Gorai.008G036400	AT1G20140.1	SKP1-like 4	2.03589	0	0
Gorai.007G156800	AT4G31970.1	cytochrome P450, family 82, subfamily C, polypeptide 2	2.03589	0	0
Gorai.006G087100	AT5G62020.1	heat shock transcription factor B2A	2.03589	0	0
Gorai.008G284300	AT4G12300.1	cytochrome P450, family 706, subfamily A, polypeptide 4	2.03589	0	0
Gorai.002G194400	AT2G21110.1	Disease resistance-responsive (dirigent-like protein) family protein	4.07178	0	0
Gorai.004G016600	AT3G13600.1	calmodulin-binding family protein	28.5025	0	0
Gorai.002G094100	AT5G55250.1	IAA carboxylmethyltransferase 1	54.9691	0	0
Gorai.010G082700	0	0	2.03589	0	0
Gorai.009G329200	AT2G01940.1	C2H2-like zinc finger protein	10.1795	0	0
Gorai.001G179500	0	0	2.03589	0	0
Gorai.008G103100	AT1G25270.1	nodulin MtN21 /EamA-like transporter family protein	14.2512	0	0
Gorai.011G164900	AT3G17450.1	hAT dimerisation domain-containing protein	2.03589	0	0
Gorai.005G094800	AT1G72210.1	basic helix-loop-helix (bHLH) DNA-binding superfamily protein	2.03589	0	0
Gorai.007G293500	AT1G36370.1	serine hydroxymethyltransferase 7	44.7896	0	0
Gorai.007G034800	AT3G47870.1	LOB domain-containing protein 27	2.03589	0	0
Gorai.004G241500	AT1G54870.1	NAD(P)-binding Rossmann-fold superfamily protein	54.9691	0	0
Gorai.004G276700	AT2G44450.1	beta glucosidase 15	2.03589	0	0
Gorai.006G216400	AT4G17810.1	C2H2 and C2HC zinc fingers superfamily protein	2.03589	0	0
Gorai.004G224100	AT4G29035.1	Plant self-incompatibility protein S1 family	4.07178	0	0
Gorai.006G095100	AT5G20630.1	germin 3	4.07178	0	0
Gorai.009G395900	0	0	63.1126	0	0
Gorai.002G142200	ATMG00180.1	cytochrome C biogenesis 452	8.14357	0	0
Gorai.006G095700	AT1G72960.1	Root hair defective 3 GTP-binding protein (RHD3)	2.03589	0	0
Gorai.007G146400	AT1G30690.1	Sec14p-like phosphatidylinositol transfer family protein	4.07178	0	0
Gorai.006G102000	AT2G02850.1	plantacyanin	2.03589	0	0
Gorai.007G207400	AT1G21050.1	Protein of unknown function, DUF617	2.03589	0	0
Gorai.002G030600	AT3G06590.1	basic helix-loop-helix (bHLH) DNA-binding superfamily protein	8.14357	0	0
Gorai.007G187400	AT4G15760.1	monooxygenase 1	2.03589	0	0
Gorai.011G140200	0	0	14.2512	0	0
Gorai.013G121200	AT4G14746.1	0	4.07178	0	0
Gorai.007G360600	AT3G57400.1	0	10.1795	0	0
Gorai.006G029500	AT2G07698.1	ATPase, F1 complex, alpha subunit protein	6.10767	0	0
Gorai.013G239700	AT4G03070.1	2-oxoglutarate (2OG) and Fe(II)-dependent oxygenase superfamily protein	26.4666	0	0
Gorai.002G160100	ATCG00530.1	CemA-like proton extrusion protein-related	2.03589	0	0
Gorai.012G103300	AT5G39990.1	Core-2/I-branching beta-1,6-N-acetylglucosaminyltransferase family protein	2.03589	0	0
Gorai.002G067100	AT5G53980.1	homeobox protein 52	2.03589	0	0
Gorai.011G111300	AT3G58470.1	nucleic acid binding;methyltransferases	8.14357	0	0
Gorai.003G070000	AT1G51160.1	SNARE-like superfamily protein	2.03589	0	0
Gorai.010G194100	AT3G51740.1	inflorescence meristem receptor-like kinase 2	52.9332	0	0
Gorai.003G173400	AT5G36930.2	Disease resistance protein (TIR-NBS-LRR class) family	4.07178	0	0
Gorai.002G013600	AT4G38270.1	galacturonosyltransferase 3	4.07178	0	0
Gorai.011G113500	AT4G40020.1	Myosin heavy chain-related protein	6.10767	0	0
Gorai.007G225200	0	0	2.03589	0	0
Gorai.009G447100	AT2G21110.1	Disease resistance-responsive (dirigent-like protein) family protein	20.3589	0	0
Gorai.005G024200	AT1G69410.1	eukaryotic elongation factor 5A-3	4.07178	0	0
Gorai.009G328300	AT1G05675.1	UDP-Glycosyltransferase superfamily protein	44.7896	0	0
Gorai.002G098600	AT5G55590.1	Pectin lyase-like superfamily protein	2.03589	0	0
Gorai.010G001400	AT2G17730.1	NEP-interacting protein 2	2.03589	0	0
Gorai.012G122000	AT1G25400.1	0	24.4307	0	0
Gorai.005G156600	AT1G24620.1	EF hand calcium-binding protein family	2.03589	0	0
Gorai.001G034900	AT5G25320.1	ACT-like superfamily protein	2.03589	0	0
Gorai.002G049500	0	0	4.07178	0	0
Gorai.007G315800	AT5G23960.1	terpene synthase 21	2.03589	0	0
Gorai.004G016500	AT3G13600.1	calmodulin-binding family protein	2.03589	0	0
Gorai.013G091000	0	0	2.03589	0	0
Gorai.006G064500	AT5G64370.1	beta-ureidopropionase	2.03589	0	0
Gorai.001G194600	0	0	2.03589	0	0
Gorai.001G011200	AT2G19580.1	tetraspanin2	6.10767	0	0
Gorai.007G266100	AT1G52820.1	2-oxoglutarate (2OG) and Fe(II)-dependent oxygenase superfamily protein	8.14357	0	0
Gorai.011G185200	AT1G36240.1	Ribosomal protein L7Ae/L30e/S12e/Gadd45 family protein	2.03589	0	0
Gorai.010G189500	0	0	2.03589	0	0
Gorai.009G397900	AT2G36020.1	HVA22-like protein J	2.03589	0	0
Gorai.011G277500	AT4G12560.1	F-box and associated interaction domains-containing protein	10.1795	0	0
Gorai.004G215700	AT1G03220.1	Eukaryotic aspartyl protease family protein	4.07178	0	0
Gorai.011G102900	AT5G17310.2	UDP-glucose pyrophosphorylase 2	2.03589	0	0
Gorai.004G185100	AT2G34580.1	0	12.2153	0	0
Gorai.007G193600	AT4G36010.1	Pathogenesis-related thaumatin superfamily protein	173.051	0	0
Gorai.007G006900	AT1G49030.1	PLAC8 family protein	2.03589	0	0
Gorai.012G040200	0	0	2.03589	0	0
Gorai.004G202000	AT4G12320.1	cytochrome P450, family 706, subfamily A, polypeptide 6	2.03589	0	0
Gorai.006G063600	AT3G18570.1	Oleosin family protein	4.07178	0	0
Gorai.008G013400	AT4G18180.1	Pectin lyase-like superfamily protein	10.1795	0	0
Gorai.010G174300	AT2G34320.1	Polynucleotidyl transferase, ribonuclease H-like superfamily protein	4.07178	0	0
Gorai.011G066600	AT3G21250.2	multidrug resistance-associated protein 6	16.2871	0	0
Gorai.006G169800	AT2G37880.1	Protein of unknown function, DUF617	18.323	0	0
Gorai.003G067200	AT5G64620.1	cell wall / vacuolar inhibitor of fructosidase 2	36.646	0	0
Gorai.004G132100	AT4G16580.1	Protein phosphatase 2C family protein	8.14357	0	0
Gorai.004G071200	0	0	4.07178	0	0
Gorai.011G195400	0	0	22.3948	0	0
Gorai.008G138200	0	0	4.07178	0	0
Gorai.013G212700	ATMG01120.1	NADH dehydrogenase 1B	2.03589	0	0
Gorai.013G271100	AT2G30140.2	UDP-Glycosyltransferase superfamily protein	38.6819	0	0
Gorai.002G115500	AT4G37420.1	Domain of unknown function (DUF23)	20.3589	0	0
Gorai.012G124200	AT1G68390.1	Core-2/I-branching beta-1,6-N-acetylglucosaminyltransferase family protein	2.03589	0	0
Gorai.003G049800	AT5G58890.1	AGAMOUS-like 82	2.03589	0	0
Gorai.008G292800	AT1G73220.1	organic cation/carnitine transporter1	4.07178	0	0
Gorai.011G201300	0	0	2.03589	0	0
Gorai.001G251100	AT2G42410.1	zinc finger protein 11	2.03589	0	0
Gorai.004G286600	0	0	2.03589	0	0
Gorai.011G162200	AT4G33430.2	BRI1-associated receptor kinase	32.5743	0	0
Gorai.007G022900	0	0	2.03589	0	0
Gorai.007G050200	AT2G18260.1	syntaxin of plants 112	10.1795	0	0
Gorai.009G234500	AT1G28590.1	GDSL-like Lipase/Acylhydrolase superfamily protein	2.03589	0	0
Gorai.011G080800	AT1G03220.1	Eukaryotic aspartyl protease family protein	2.03589	0	0
Gorai.007G208100	0	0	2.03589	0	0
Gorai.006G130300	AT1G72020.1	0	2.03589	0	0
Gorai.001G191800	AT5G35770.1	Transducin/WD40 repeat-like superfamily protein	6.10767	0	0
Gorai.008G192200	ATCG00180.1	DNA-directed RNA polymerase family protein	2.03589	0	0
Gorai.008G196000	AT5G61190.1	putative endonuclease or glycosyl hydrolase with C2H2-type zinc finger domain	2.03589	0	0
Gorai.003G024200	AT4G35160.1	O-methyltransferase family protein	6.10767	0	0
Gorai.012G025900	0	0	2.03589	0	0
Gorai.001G241700	AT3G20362.1	0	2.03589	0	0
Gorai.010G025800	AT5G43190.1	Galactose oxidase/kelch repeat superfamily protein	6.10767	0	0
Gorai.009G424800	AT4G12300.1	cytochrome P450, family 706, subfamily A, polypeptide 4	2.03589	0	0
Gorai.007G201700	AT3G50900.1	0	10.1795	0	0
Gorai.001G154300	AT1G31970.1	DEA(D/H)-box RNA helicase family protein	2.03589	0	0
Gorai.003G127700	AT5G59070.1	UDP-Glycosyltransferase superfamily protein	2.03589	0	0
Gorai.012G128600	AT1G24020.1	MLP-like protein 423	10.1795	0	0
Gorai.004G221200	AT2G31160.1	Protein of unknown function (DUF640)	2.03589	0	0
Gorai.010G046200	AT5G60850.1	OBF binding protein 4	2.03589	0	0
Gorai.009G275600	AT1G18210.1	Calcium-binding EF-hand family protein	2.03589	0	0
Gorai.005G099200	AT4G33800.1	0	4.07178	0	0
Gorai.006G216500	AT2G35230.1	VQ motif-containing protein	4.07178	0	0
Gorai.004G254600	AT4G01200.1	Calcium-dependent lipid-binding (CaLB domain) family protein	8.14357	0	0
Gorai.006G231500	0	0	2.03589	0	0
Gorai.006G059600	AT1G67025.1	0	4.07178	0	0
Gorai.006G085900	AT1G61250.1	secretory carrier 3	2.03589	0	0
Gorai.012G027600	AT1G17860.1	Kunitz family trypsin and protease inhibitor protein	2.03589	0	0
Gorai.006G111100	AT4G33790.1	Jojoba acyl CoA reductase-related male sterility protein	6.10767	0	0
Gorai.009G270500	AT1G75590.1	SAUR-like auxin-responsive protein family	6.10767	0	0
Gorai.004G137100	AT2G46150.1	Late embryogenesis abundant (LEA) hydroxyproline-rich glycoprotein family	26.4666	0	0
Gorai.005G043100	AT4G04970.1	glucan synthase-like 1	2.03589	0	0
Gorai.003G049700	AT5G64700.1	nodulin MtN21 /EamA-like transporter family protein	2.03589	0	0
Gorai.005G214200	AT3G28860.1	ATP binding cassette subfamily B19	4.07178	0	0
Gorai.009G351100	AT3G59350.1	Protein kinase superfamily protein	24.4307	0	0
Gorai.006G236700	AT5G19260.1	Protein of unknown function (DUF3049)	2.03589	0	0
Gorai.013G039500	0	0	2.03589	0	0
Gorai.003G149600	AT2G30130.1	Lateral organ boundaries (LOB) domain family protein	2.03589	0	0
Gorai.003G007000	AT4G35900.1	Basic-leucine zipper (bZIP) transcription factor family protein	2.03589	0	0
Gorai.002G002600	AT1G20140.1	SKP1-like 4	10.1795	0	0
Gorai.006G228000	AT1G05800.1	alpha/beta-Hydrolases superfamily protein	2.03589	0	0
Gorai.013G144600	AT5G61240.2	Leucine-rich repeat (LRR) family protein	2.03589	0	0
Gorai.010G052500	AT1G15960.1	NRAMP metal ion transporter 6	4.07178	0	0
Gorai.007G299000	AT5G27670.1	histone H2A 7	26.4666	0	0
Gorai.005G057900	0	0	8.14357	0	0
Gorai.012G031200	AT5G47690.3	binding	2.03589	0	0
Gorai.006G209900	AT1G12805.1	nucleotide binding	30.5384	0	0
Gorai.004G153800	0	0	2.03589	0	0
Gorai.008G081300	ATCG00280.1	photosystem II reaction center protein C	54.9691	0	0
Gorai.006G226000	AT1G05510.1	Protein of unknown function (DUF1264)	2.03589	0	0
Gorai.005G191300	0	0	2.03589	0	0
Gorai.005G249200	AT4G34750.1	SAUR-like auxin-responsive protein family	14.2512	0	0
Gorai.005G244400	0	0	4.07178	0	0
Gorai.002G130500	AT2G15880.1	Leucine-rich repeat (LRR) family protein	2.03589	0	0
Gorai.006G037700	AT3G27330.1	zinc finger (C3HC4-type RING finger) family protein	24.4307	0	0
Gorai.002G040100	AT1G66910.1	Protein kinase superfamily protein	2.03589	0	0
Gorai.006G105700	AT1G07175.1	0	2.03589	0	0
Gorai.004G130700	AT1G69410.1	eukaryotic elongation factor 5A-3	2.03589	0	0
Gorai.003G026400	AT3G50210.1	2-oxoglutarate (2OG) and Fe(II)-dependent oxygenase superfamily protein	4.07178	0	0
Gorai.008G119000	0	0	2.03589	0	0
Gorai.013G228600	AT2G19690.1	phospholipase A2-beta	14.2512	0	0
Gorai.013G121300	AT3G22780.1	Tesmin/TSO1-like CXC domain-containing protein	44.7896	0	0
Gorai.009G428000	AT5G23960.2	terpene synthase 21	4.07178	0	0
Gorai.007G097400	AT3G61230.1	GATA type zinc finger transcription factor family protein	2.03589	0	0
Gorai.002G228800	AT2G42250.1	cytochrome P450, family 712, subfamily A, polypeptide 1	761.423	0	0
Gorai.007G290000	AT5G45470.1	Protein of unknown function (DUF594)	6.10767	0	0
Gorai.006G272700	AT4G25040.1	Uncharacterised protein family (UPF0497)	207.661	0	0
Gorai.007G024200	AT3G61460.1	brassinosteroid-responsive RING-H2	4.07178	0	0
Gorai.009G272700	AT2G21610.1	pectinesterase 11	87.5433	0	0
Gorai.013G135900	AT5G61412.1	0	6.10767	0	0
Gorai.007G301200	AT4G15920.1	Nodulin MtN3 family protein	2.03589	0	0
Gorai.002G055100	ATCG00220.1	photosystem II reaction center protein M	4.07178	0	0
Gorai.009G206700	AT4G31940.1	cytochrome P450, family 82, subfamily C, polypeptide 4	28.5025	0	0
Gorai.012G011800	AT1G72570.1	Integrase-type DNA-binding superfamily protein	67.1844	0	0
Gorai.002G055800	0	0	4.07178	0	0
Gorai.002G079400	ATCG00480.1	ATP synthase subunit beta	8.14357	0	0
Gorai.008G071100	AT2G23690.1	0	4.07178	0	0
Gorai.006G087800	0	0	2.03589	0	0
Gorai.001G272500	AT5G08391.1	Protein of unknown function (DUF 3339)	2.03589	0	0
Gorai.001G102500	AT3G25400.1	0	2.03589	0	0
Gorai.004G275700	AT5G04920.1	EAP30/Vps36 family protein	4.07178	0	0
Gorai.009G428700	AT5G23960.2	terpene synthase 21	6.10767	0	0
Gorai.002G244200	AT5G03790.1	homeobox 51	2.03589	0	0
Gorai.008G258700	AT2G46660.1	cytochrome P450, family 78, subfamily A, polypeptide 6	20.3589	0	0
Gorai.010G162500	AT5G41850.1	alpha/beta-Hydrolases superfamily protein	4.07178	0	0
Gorai.001G139900	AT2G39180.1	CRINKLY4 related 2	4.07178	0	0
Gorai.013G058300	0	0	75.328	0	0
Gorai.003G029800	AT4G37630.2	cyclin d5;1	4.07178	0	0
Gorai.009G039700	AT5G21280.1	hydroxyproline-rich glycoprotein family protein	22.3948	0	0
Gorai.004G044800	0	0	2.03589	0	0
Gorai.011G151100	AT1G63320.1	Pentatricopeptide repeat (PPR) superfamily protein	2.03589	0	0
Gorai.013G072100	AT3G49950.1	GRAS family transcription factor	18.323	0	0
Gorai.004G066400	AT3G07970.1	Pectin lyase-like superfamily protein	6.10767	0	0
Gorai.007G057000	AT4G37770.1	1-amino-cyclopropane-1-carboxylate synthase 8	8.14357	0	0
Gorai.013G196400	AT3G03660.2	WUSCHEL related homeobox 11	4.07178	0	0
Gorai.008G164000	0	0	2.03589	0	0
Gorai.007G314100	AT2G21100.1	Disease resistance-responsive (dirigent-like protein) family protein	2.03589	0	0
Gorai.005G208100	AT5G06920.1	FASCICLIN-like arabinogalactan protein 21 precursor	12.2153	0	0
Gorai.009G031400	AT5G56860.1	GATA type zinc finger transcription factor family protein	4.07178	0	0
Gorai.009G415300	AT5G17310.2	UDP-glucose pyrophosphorylase 2	2.03589	0	0
Gorai.008G163600	0	0	2.03589	0	0
Gorai.011G219000	AT4G08850.1	Leucine-rich repeat receptor-like protein kinase family protein	4.07178	0	0
Gorai.001G167000	0	0	2.03589	0	0
Gorai.005G090700	0	0	2.03589	0	0
Gorai.001G080900	0	0	6.10767	0	0
Gorai.012G050700	AT3G16520.3	UDP-glucosyl transferase 88A1	6.10767	0	0
Gorai.007G206900	AT4G36830.1	GNS1/SUR4 membrane protein family	2.03589	0	0
Gorai.013G227600	AT5G56980.1	0	14.2512	0	0
Gorai.004G045000	AT4G11460.1	cysteine-rich RLK (RECEPTOR-like protein kinase) 30	2.03589	0	0
Gorai.009G096600	AT1G07473.1	0	8.14357	0	0
Gorai.008G081600	AT1G75660.1	5\'-3\' exoribonuclease 3	168.979	0	0
Gorai.006G021400	0	0	18.323	0	0
Gorai.005G147200	AT1G69120.1	K-box region and MADS-box transcription factor family protein	4.07178	0	0
Gorai.010G217400	AT1G80830.1	natural resistance-associated macrophage protein 1	219.876	0	0
Gorai.009G151400	AT2G32210.1	0	2.03589	0	0
Gorai.011G224800	AT2G07050.1	cycloartenol synthase 1	4.07178	0	0
Gorai.003G067600	AT5G42660.1	Protein of unknown function (DUF616)	2.03589	0	0
Gorai.013G170100	AT5G58690.1	phosphatidylinositol-speciwc phospholipase C5	8.14357	0	0
Gorai.011G194300	AT5G27690.1	Heavy metal transport/detoxification superfamily protein	4.07178	0	0
Gorai.007G223500	AT4G37650.1	GRAS family transcription factor	2.03589	0	0
Gorai.010G064800	AT5G20100.1	0	2.03589	0	0
Gorai.002G041700	AT1G79220.1	Mitochondrial transcription termination factor family protein	2.03589	0	0
Gorai.008G053800	AT2G34580.1	0	20.3589	0	0
Gorai.009G061500	0	0	2.03589	0	0
Gorai.005G117000	AT4G27780.1	acyl-CoA binding protein 2	148.62	0	0
Gorai.001G056900	AT5G50770.1	hydroxysteroid dehydrogenase 6	81.4357	0	0
Gorai.012G104600	AT1G18540.1	Ribosomal protein L6 family protein	6.10767	0	0
Gorai.001G172300	AT4G35470.1	plant intracellular ras group-related LRR 4	2.03589	0	0
Gorai.010G094100	AT5G21280.1	hydroxyproline-rich glycoprotein family protein	8.14357	0	0
Gorai.009G346900	AT1G69860.1	Major facilitator superfamily protein	671.844	0	0
Gorai.007G239100	AT5G65030.1	0	4.07178	0	0
Gorai.009G060900	AT5G10970.1	C2H2 and C2HC zinc fingers superfamily protein	2.03589	0	0
Gorai.004G026100	AT4G30074.1	low-molecular-weight cysteine-rich 19	2.03589	0	0
Gorai.005G130600	0	0	2.03589	0	0
Gorai.007G336000	AT2G34930.1	disease resistance family protein / LRR family protein	4.07178	0	0
Gorai.004G186800	0	0	2.03589	0	0
Gorai.009G043100	0	0	18.323	0	0
Gorai.011G119700	AT3G25500.1	formin homology 1	2.03589	0	0
Gorai.007G303100	0	0	2.03589	0	0
Gorai.009G128200	AT1G15330.1	Cystathionine beta-synthase (CBS) protein	30.5384	0	0
Gorai.012G025600	0	0	2.03589	0	0
Gorai.004G139900	AT4G14320.1	Zinc-binding ribosomal protein family protein	6.10767	0	0
Gorai.002G040000	0	0	20.3589	0	0
Gorai.007G376600	AT5G60020.1	laccase 17	38.6819	0	0
Gorai.006G117400	AT2G27180.1	0	4.07178	0	0
Gorai.004G156500	AT2G45720.1	ARM repeat superfamily protein	71.2562	0	0
Gorai.011G200000	AT3G15740.1	RING/U-box superfamily protein	2.03589	0	0
Gorai.012G087200	AT3G01900.1	cytochrome P450, family 94, subfamily B, polypeptide 2	2.03589	0	0
Gorai.004G055500	AT3G63130.1	RAN GTPase activating protein 1	36.646	0	0
Gorai.001G098500	0	0	6.10767	0	0
Gorai.002G136000	0	0	4.07178	0	0
Gorai.006G247900	AT4G14465.1	AT-hook motif nuclear-localized protein 20	2.03589	0	0
Gorai.009G281000	AT1G34670.1	myb domain protein 93	77.3639	0	0
Gorai.006G097000	AT5G11590.1	Integrase-type DNA-binding superfamily protein	18.323	0	0
Gorai.004G160700	AT2G45430.1	AT-hook motif nuclear-localized protein 22	16.2871	0	0
Gorai.006G246400	AT5G43650.1	basic helix-loop-helix (bHLH) DNA-binding superfamily protein	2.03589	0	0
Gorai.006G101300	AT1G80100.1	histidine phosphotransfer protein 6	2.03589	0	0
Gorai.011G112700	AT2G22230.1	Thioesterase superfamily protein	2.03589	0	0
Gorai.009G446800	AT2G21110.1	Disease resistance-responsive (dirigent-like protein) family protein	4.07178	0	0
Gorai.013G225100	AT3G05950.1	RmlC-like cupins superfamily protein	2.03589	0	0
Gorai.012G158100	AT2G17070.1	Arabidopsis protein of unknown function (DUF241)	2.03589	0	0
Gorai.010G189100	AT1G32583.1	0	10.1795	0	0
Gorai.008G164100	0	0	2.03589	0	0
Gorai.002G022200	ATCG00900.1	Ribosomal protein S7p/S5e family protein	4.07178	0	0
Gorai.007G065500	0	0	4.07178	0	0
Gorai.009G316800	AT2G28670.1	Disease resistance-responsive (dirigent-like protein) family protein	2.03589	0	0
Gorai.006G051700	0	0	2.03589	0	0
Gorai.009G338200	AT5G63220.1	0	2.03589	0	0
Gorai.008G226900	AT4G17800.1	Predicted AT-hook DNA-binding family protein	2.03589	0	0
Gorai.013G088200	AT3G01140.1	myb domain protein 106	2.03589	0	0
Gorai.005G028800	AT4G38650.1	Glycosyl hydrolase family 10 protein	8.14357	0	0
Gorai.011G233400	AT1G59970.1	Matrixin family protein	6.10767	0	0
Gorai.006G100900	AT1G52690.1	Late embryogenesis abundant protein (LEA) family protein	18.323	0	0
Gorai.004G076200	AT3G59650.1	mitochondrial ribosomal protein L51/S25/CI-B8 family protein	20.3589	0	0
Gorai.012G183400	AT1G25240.1	ENTH/VHS/GAT family protein	2.03589	0	0
Gorai.007G193500	0	0	2.03589	0	0
Gorai.005G067800	0	0	6.10767	0	0
Gorai.001G036500	AT5G25190.1	Integrase-type DNA-binding superfamily protein	2.03589	0	0
Gorai.007G227500	AT5G65790.1	myb domain protein 68	2.03589	0	0
Gorai.004G273400	AT5G57810.1	tetraspanin15	93.651	0	0
Gorai.005G141200	AT1G26870.1	NAC (No Apical Meristem) domain transcriptional regulator superfamily protein	10.1795	0	0
Gorai.001G242600	AT4G02580.1	NADH-ubiquinone oxidoreductase 24 kDa subunit, putative	8.14357	0	0
Gorai.007G196600	AT5G55690.1	MADS-box transcription factor family protein	4.07178	0	0
Gorai.002G217500	AT5G27260.1	0	2.03589	0	0
Gorai.007G184800	AT2G01210.1	Leucine-rich repeat protein kinase family protein	2.03589	0	0
Gorai.002G002800	AT4G35070.1	SBP (S-ribonuclease binding protein) family protein	4.07178	0	0
Gorai.007G204700	AT5G03650.1	starch branching enzyme 2.2	14.2512	0	0
Gorai.006G253300	AT1G07090.1	Protein of unknown function (DUF640)	6.10767	0	0
Gorai.009G363000	AT3G25810.1	Terpenoid cyclases/Protein prenyltransferases superfamily protein	4.07178	0	0
Gorai.009G015300	AT5G35200.1	ENTH/ANTH/VHS superfamily protein	2.03589	0	0
Gorai.002G093300	AT4G26790.1	GDSL-like Lipase/Acylhydrolase superfamily protein	109.938	0	0
Gorai.009G293900	AT5G05260.1	cytochrome p450 79a2	16.2871	0	0
Gorai.005G086400	AT1G21240.1	wall associated kinase 3	2.03589	0	0
Gorai.009G424600	AT4G12330.1	cytochrome P450, family 706, subfamily A, polypeptide 7	2.03589	0	0
Gorai.011G179400	AT3G06240.1	F-box family protein	2.03589	0	0
Gorai.006G228800	AT1G06000.1	UDP-Glycosyltransferase superfamily protein	8.14357	0	0
Gorai.009G452600	AT5G50220.1	F-box family protein	4.07178	0	0
Gorai.007G181400	AT1G67090.1	ribulose bisphosphate carboxylase small chain 1A	2.03589	0	0
Gorai.011G110900	AT1G72210.1	basic helix-loop-helix (bHLH) DNA-binding superfamily protein	2.03589	0	0
Gorai.002G194000	AT4G34880.1	Amidase family protein	4.07178	0	0
Gorai.009G303400	0	0	14.2512	0	0
Gorai.004G251600	AT3G09550.1	Ankyrin repeat family protein	10.1795	0	0
Gorai.013G161900	AT3G59200.1	F-box/RNI-like superfamily protein	2.03589	0	0
Gorai.009G097700	AT5G02220.1	0	4.07178	0	0
Gorai.006G176700	AT2G39370.1	0	6.10767	0	0
Gorai.006G186600	AT3G59850.1	Pectin lyase-like superfamily protein	144.548	0	0
Gorai.002G022100	AT5G13190.1	0	12.2153	0	0
Gorai.008G176400	AT1G13710.1	cytochrome P450, family 78, subfamily A, polypeptide 5	22.3948	0	0
Gorai.001G115800	0	0	2.03589	0	0
Gorai.013G035100	AT4G39150.1	DNAJ heat shock N-terminal domain-containing protein	6.10767	0	0
Gorai.013G071700	AT2G32300.1	uclacyanin 1	207.661	0	0
Gorai.009G117600	AT3G54950.1	patatin-like protein 6	2.03589	0	0
Gorai.009G350600	AT1G18440.1	Peptidyl-tRNA hydrolase family protein	2.03589	0	0
Gorai.013G059500	AT2G36690.1	2-oxoglutarate (2OG) and Fe(II)-dependent oxygenase superfamily protein	2.03589	0	0
Gorai.008G266700	ATCG01010.1	NADH-Ubiquinone oxidoreductase (complex I), chain 5 protein	2.03589	0	0
Gorai.003G087600	ATCG00680.1	photosystem II reaction center protein B	20.3589	0	0
Gorai.010G159800	AT5G45820.1	CBL-interacting protein kinase 20	2.03589	0	0
Gorai.012G176700	AT5G08391.1	Protein of unknown function (DUF 3339)	2.03589	0	0
Gorai.008G119200	AT1G16030.1	heat shock protein 70B	4.07178	0	0
Gorai.009G230000	AT3G25710.1	basic helix-loop-helix 32	12.2153	0	0
Gorai.007G221900	AT3G49950.1	GRAS family transcription factor	63.1126	0	0
Gorai.009G401800	AT1G56200.1	embryo defective 1303	2.03589	0	0
Gorai.003G091300	AT2G41720.1	Tetratricopeptide repeat (TPR)-like superfamily protein	2.03589	0	0
Gorai.010G218100	AT3G16360.2	HPT phosphotransmitter 4	10.1795	0	0
Gorai.002G170900	AT1G59960.1	NAD(P)-linked oxidoreductase superfamily protein	2.03589	0	0
Gorai.011G218400	AT3G60350.1	ARABIDILLO-2	48.8614	0	0
Gorai.011G070200	0	0	4.07178	0	0
Gorai.005G171700	AT5G40780.1	lysine histidine transporter 1	2.03589	0	0
Gorai.009G054700	AT5G58170.1	SHV3-like 5	4.07178	0	0
Gorai.005G038800	AT2G29420.1	glutathione S-transferase tau 7	2.03589	0	0
Gorai.011G106000	AT5G67080.1	mitogen-activated protein kinase kinase kinase 19	6.10767	0	0
Gorai.003G137300	AT2G37390.1	Chloroplast-targeted copper chaperone protein	2.03589	0	0
Gorai.008G116000	AT1G32200.1	phospholipid/glycerol acyltransferase family protein	2.03589	0	0
Gorai.001G039600	0	0	4.07178	0	0
Gorai.009G377600	0	0	189.338	0	0
Gorai.008G225100	AT1G32320.1	MAP kinase kinase 10	6.10767	0	0
Gorai.001G136600	ATCG00190.1	RNA polymerase subunit beta	14.2512	0	0
Gorai.010G238500	AT2G34530.1	0	2.03589	0	0
Gorai.013G057900	AT5G09520.1	hydroxyproline-rich glycoprotein family protein	6.10767	0	0
Gorai.011G170700	AT5G43700.1	AUX/IAA transcriptional regulator family protein	4.07178	0	0
Gorai.007G226200	0	0	10.1795	0	0
Gorai.011G187300	AT4G15670.1	Thioredoxin superfamily protein	2.03589	0	0
Gorai.004G093900	AT5G21070.1	0	8.14357	0	0
Gorai.007G282300	AT2G33050.1	receptor like protein 26	6.10767	0	0
Gorai.010G163400	AT5G45690.1	Protein of unknown function (DUF1264)	14.2512	0	0
Gorai.005G226200	AT5G19990.1	regulatory particle triple-A ATPase 6A	8.14357	0	0
Gorai.008G118900	0	0	4.07178	0	0
Gorai.013G086100	AT2G02990.1	ribonuclease 1	6.10767	0	0
Gorai.004G212900	AT4G34530.1	cryptochrome-interacting basic-helix-loop-helix 1	2.03589	0	0
Gorai.010G184100	0	0	2.03589	0	0
Gorai.001G132300	ATCG00720.1	photosynthetic electron transfer B	10.1795	0	0
Gorai.009G447500	AT2G21110.1	Disease resistance-responsive (dirigent-like protein) family protein	4.07178	0	0
Gorai.007G099300	AT5G41315.1	basic helix-loop-helix (bHLH) DNA-binding superfamily protein	6.10767	0	0
Gorai.007G185000	ATCG01280.1	Chloroplast Ycf2;ATPase, AAA type, core	4.07178	0	0
Gorai.001G042900	AT1G15340.1	methyl-CPG-binding domain 10	8.14357	0	0
Gorai.009G444500	AT3G11010.1	receptor like protein 34	2.03589	0	0
Gorai.010G204300	AT4G30230.1	0	2.03589	0	0
Gorai.002G228700	AT5G06900.1	cytochrome P450, family 93, subfamily D, polypeptide 1	2.03589	0	0
Gorai.007G177500	AT5G15720.1	GDSL-motif lipase 7	2.03589	0	0
Gorai.013G057400	AT4G38080.1	hydroxyproline-rich glycoprotein family protein	107.902	0	0
Gorai.008G292200	AT3G17790.1	purple acid phosphatase 17	2.03589	0	0
Gorai.005G146300	ATCG00530.1	CemA-like proton extrusion protein-related	8.14357	0	0
Gorai.010G087300	0	0	18.323	0	0
Gorai.006G263000	AT1G19900.1	glyoxal oxidase-related protein	2.03589	0	0
Gorai.003G020000	AT3G18990.1	AP2/B3-like transcriptional factor family protein	22.3948	0	0
Gorai.005G024800	0	0	8.14357	0	0
Gorai.008G128800	AT1G32640.1	Basic helix-loop-helix (bHLH) DNA-binding family protein	2.03589	0	0
Gorai.009G104300	0	0	2.03589	0	0
Gorai.009G050700	AT5G17050.1	UDP-glucosyl transferase 78D2	12.2153	0	0
Gorai.013G224900	AT5G41980.1	0	2.03589	0	0
Gorai.008G154200	0	0	2.03589	0	0
Gorai.013G258700	AT5G22790.1	reticulata-related 1	24.4307	0	0
Gorai.001G244900	ATCG00680.1	photosystem II reaction center protein B	18.323	0	0
Gorai.012G071100	AT2G13450.1	0	2.03589	0	0
Gorai.001G176500	AT2G44940.1	Integrase-type DNA-binding superfamily protein	4.07178	0	0
Gorai.001G107500	AT5G02600.1	Heavy metal transport/detoxification superfamily protein	2.03589	0	0
Gorai.012G152800	AT5G22250.1	Polynucleotidyl transferase, ribonuclease H-like superfamily protein	2.03589	0	0
Gorai.001G162800	AT2G07691.1	0	6.10767	0	0
Gorai.001G234500	AT5G48890.1	C2H2-like zinc finger protein	2.03589	0	0
Gorai.009G297500	AT3G07960.1	Phosphatidylinositol-4-phosphate 5-kinase family protein	8.14357	0	0
Gorai.001G239700	AT3G29030.1	expansin A5	2.03589	0	0
Gorai.013G177700	AT3G12900.1	2-oxoglutarate (2OG) and Fe(II)-dependent oxygenase superfamily protein	2.03589	0	0
Gorai.005G029400	AT1G47890.1	receptor like protein 7	2.03589	0	0
Gorai.007G112600	AT3G61920.1	0	10.1795	0	0
Gorai.002G259000	AT2G37925.1	copper transporter 4	4.07178	0	0
Gorai.002G178900	0	0	20.3589	0	0
Gorai.001G049000	AT3G47440.1	tonoplast intrinsic protein 5;1	2.03589	0	0
Gorai.011G104500	AT2G23640.1	Reticulan like protein B13	193.41	0	0
Gorai.009G315200	AT3G14470.1	NB-ARC domain-containing disease resistance protein	311.491	0	0
Gorai.001G274800	AT5G14070.1	Thioredoxin superfamily protein	2.03589	0	0
Gorai.013G118900	AT4G10300.1	RmlC-like cupins superfamily protein	2.03589	0	0
Gorai.008G238500	AT5G62360.1	Plant invertase/pectin methylesterase inhibitor superfamily protein	8.14357	0	0
Gorai.008G287300	AT2G44190.1	Family of unknown function (DUF566)	24.4307	0	0
Gorai.003G117200	AT1G09660.1	RNA-binding KH domain-containing protein	101.795	0	0
Gorai.012G167500	AT5G60450.1	auxin response factor 4	2.03589	0	0
Gorai.013G120500	AT1G08790.1	Protein of unknown function (DUF1685)	8.14357	0	0
Gorai.013G027700	AT5G03260.1	laccase 11	2.03589	0	0
Gorai.004G151500	AT1G01260.1	basic helix-loop-helix (bHLH) DNA-binding superfamily protein	6.10767	0	0
Gorai.009G213100	AT1G46264.1	heat shock transcription factor B4	20.3589	0	0
Gorai.005G131900	0	0	2.03589	0	0
Gorai.002G234300	0	0	6.10767	0	0
Gorai.007G164300	AT5G48290.1	Heavy metal transport/detoxification superfamily protein	32.5743	0	0
Gorai.010G200300	AT5G59100.1	Subtilisin-like serine endopeptidase family protein	2.03589	0	0
Gorai.007G272700	AT5G18410.2	transcription activators	2.03589	0	0
Gorai.008G085500	0	0	6.10767	0	0
Gorai.002G184300	AT5G14230.1	0	46.8255	0	0
Gorai.008G041300	AT1G68170.1	nodulin MtN21 /EamA-like transporter family protein	12.2153	0	0
Gorai.013G016000	AT1G06340.1	Plant Tudor-like protein	2.03589	0	0
Gorai.005G219500	AT3G17840.1	receptor-like kinase 902	2.03589	0	0
Gorai.013G056100	AT1G44224.1	ECA1 gametogenesis related family protein	124.189	0	0
Gorai.005G152900	AT5G37490.1	ARM repeat superfamily protein	28.5025	0	0
Gorai.005G103900	AT2G26560.1	phospholipase A 2A	2.03589	0	0
Gorai.009G226100	AT5G65660.1	hydroxyproline-rich glycoprotein family protein	8.14357	0	0
Gorai.002G106400	ATCG00130.1	ATPase, F0 complex, subunit B/B\', bacterial/chloroplast	10.1795	0	0
Gorai.005G148700	AT3G49780.1	phytosulfokine 4 precursor	6.10767	0	0
Gorai.010G185100	AT1G05010.1	ethylene-forming enzyme	2.03589	0	0
Gorai.006G155800	AT2G27550.1	centroradialis	2.03589	0	0
Gorai.007G265100	AT2G02720.1	Pectate lyase family protein	8.14357	0	0
Gorai.002G104900	AT2G04240.1	RING/U-box superfamily protein	2.03589	0	0
Gorai.002G151900	ATCG00430.1	photosystem II reaction center protein G	6.10767	0	0
Gorai.002G144300	AT3G25270.1	Ribonuclease H-like superfamily protein	4.07178	0	0
Gorai.006G218200	AT5G18970.1	AWPM-19-like family protein	2.03589	0	0
Gorai.009G446900	AT2G21110.1	Disease resistance-responsive (dirigent-like protein) family protein	2.03589	0	0
Gorai.008G139500	AT1G10747.1	Maternally expressed gene (MEG) family protein	2.03589	0	0
Gorai.009G006700	AT5G57620.1	myb domain protein 36	2.03589	0	0
Gorai.012G032900	AT5G60900.1	receptor-like protein kinase 1	2.03589	0	0
Gorai.007G317300	AT5G54540.1	Uncharacterised conserved protein (UCP012943)	2.03589	0	0
Gorai.006G043400	AT4G13010.1	Oxidoreductase, zinc-binding dehydrogenase family protein	38.6819	0	0
Gorai.011G277600	AT1G07080.1	Thioredoxin superfamily protein	2.03589	0	0
Gorai.006G068800	0	0	38.6819	0	0
Gorai.007G076100	ATCG00160.1	ribosomal protein S2	4.07178	0	0
Gorai.004G008600	AT2G38640.1	Protein of unknown function (DUF567)	4.07178	0	0
Gorai.010G026200	AT1G27461.1	0	14.2512	0	0
Gorai.003G165300	AT4G12320.1	cytochrome P450, family 706, subfamily A, polypeptide 6	6.10767	0	0
Gorai.009G264300	AT3G09880.1	Protein phosphatase 2A regulatory B subunit family protein	8.14357	0	0
Gorai.006G242200	0	0	36.646	0	0
Gorai.011G173400	AT3G22750.1	Protein kinase superfamily protein	6.10767	0	0
Gorai.009G301700	AT3G10680.1	HSP20-like chaperones superfamily protein	12.2153	0	0
Gorai.008G152200	AT1G61290.1	syntaxin of plants 124	2.03589	0	0
Gorai.003G116100	0	0	2.03589	0	0
Gorai.007G246000	AT5G50170.1	C2 calcium/lipid-binding and GRAM domain containing protein	6.10767	0	0
Gorai.009G234700	AT5G15120.1	Protein of unknown function (DUF1637)	4.07178	0	0
Gorai.006G050600	AT1G50010.1	tubulin alpha-2 chain	4.07178	0	0
Gorai.013G093100	AT1G26560.1	beta glucosidase 40	32.5743	0	0
Gorai.007G183500	AT2G01050.1	zinc ion binding;nucleic acid binding	8.14357	0	0
Gorai.012G080500	AT1G50420.1	scarecrow-like 3	8.14357	0	0
Gorai.012G124300	AT1G68390.1	Core-2/I-branching beta-1,6-N-acetylglucosaminyltransferase family protein	2.03589	0	0
Gorai.004G199700	AT1G12100.1	Bifunctional inhibitor/lipid-transfer protein/seed storage 2S albumin superfamily protein	10.1795	0	0
Gorai.010G160600	0	0	8.14357	0	0
Gorai.006G249800	AT3G23230.1	Integrase-type DNA-binding superfamily protein	4.07178	0	0
Gorai.005G241100	0	0	2.03589	0	0
Gorai.008G064400	AT5G19730.1	Pectin lyase-like superfamily protein	12.2153	0	0
Gorai.006G270800	AT1G66350.1	RGA-like 1	2.03589	0	0
Gorai.009G075400	AT5G12340.1	0	4.07178	0	0
Gorai.013G098900	0	0	4.07178	0	0
Gorai.013G051800	AT2G22860.1	phytosulfokine 2 precursor	4.07178	0	0
Gorai.011G096200	AT5G39990.1	Core-2/I-branching beta-1,6-N-acetylglucosaminyltransferase family protein	2.03589	0	0
Gorai.002G123500	AT4G34860.1	Plant neutral invertase family protein	28.5025	0	0
Gorai.004G270300	AT2G43000.1	NAC domain containing protein 42	22.3948	0	0
Gorai.012G150700	AT2G15880.1	Leucine-rich repeat (LRR) family protein	4.07178	0	0
Gorai.005G247100	AT3G51060.1	Lateral root primordium (LRP) protein-related	18.323	0	0
Gorai.004G255300	AT1G64940.1	cytochrome P450, family 87, subfamily A, polypeptide 6	4.07178	0	0
Gorai.006G002300	AT1G28350.1	Nucleotidylyl transferase superfamily protein	2.03589	0	0
Gorai.008G137500	AT1G02400.1	gibberellin 2-oxidase 6	10.1795	0	0
Gorai.008G163700	0	0	2.03589	0	0
Gorai.002G041600	AT1G79220.1	Mitochondrial transcription termination factor family protein	2.03589	0	0
Gorai.013G058800	0	0	240.235	0	0
Gorai.009G310200	AT5G07990.1	Cytochrome P450 superfamily protein	8.14357	0	0
Gorai.004G137300	AT1G64060.1	respiratory burst oxidase protein F	2.03589	0	0
Gorai.007G297500	AT3G17155.1	Cysteine-rich protein	2.03589	0	0
Gorai.003G176400	AT4G16820.1	alpha/beta-Hydrolases superfamily protein	8.14357	0	0
Gorai.004G072600	AT3G51520.1	diacylglycerol acyltransferase family	4.07178	0	0
Gorai.005G058800	AT5G18550.1	Zinc finger C-x8-C-x5-C-x3-H type family protein	16.2871	0	0
Gorai.012G028000	0	0	6.10767	0	0
Gorai.009G060100	AT5G11070.1	0	6.10767	0	0
Gorai.008G242700	AT4G11880.1	AGAMOUS-like 14	2.03589	0	0
Gorai.007G301400	AT3G26040.1	HXXXD-type acyl-transferase family protein	26.4666	0	0
Gorai.009G396100	0	0	40.7178	0	0
Gorai.011G146100	AT4G38650.1	Glycosyl hydrolase family 10 protein	2.03589	0	0
Gorai.002G095500	AT3G20155.1	0	4.07178	0	0
Gorai.006G114100	AT3G52525.1	ovate family protein 6	2.03589	0	0
Gorai.005G155700	AT4G23220.1	cysteine-rich RLK (RECEPTOR-like protein kinase) 14	2.03589	0	0
Gorai.006G013400	AT3G29180.1	Protein of unknown function (DUF1336)	18.323	0	0
Gorai.004G089500	0	0	2.03589	0	0
Gorai.004G044900	AT4G03230.1	S-locus lectin protein kinase family protein	2.03589	0	0
Gorai.010G147200	ATCG00130.1	ATPase, F0 complex, subunit B/B\', bacterial/chloroplast	20.3589	0	0
Gorai.006G012800	AT5G35450.1	Disease resistance protein (CC-NBS-LRR class) family	2.03589	0	0
Gorai.004G122400	AT1G48635.2	peroxin 3	2.03589	0	0
Gorai.011G039200	AT2G40330.1	PYR1-like 6	2.03589	0	0
Gorai.010G083900	AT5G56960.1	basic helix-loop-helix (bHLH) DNA-binding family protein	2.03589	0	0
Gorai.013G058900	AT1G44224.1	ECA1 gametogenesis related family protein	120.118	0	0
Gorai.008G033200	AT3G02210.1	COBRA-like protein 1 precursor	4.07178	0	0
Gorai.011G195100	AT2G47460.1	myb domain protein 12	18.323	0	0
Gorai.007G296100	AT1G54870.1	NAD(P)-binding Rossmann-fold superfamily protein	4.07178	0	0
Gorai.012G187900	0	0	2.03589	0	0
Gorai.004G220500	AT5G24530.1	2-oxoglutarate (2OG) and Fe(II)-dependent oxygenase superfamily protein	2.03589	0	0
Gorai.007G052500	0	0	4.07178	0	0
Gorai.011G261100	AT4G09090.1	Carbohydrate-binding X8 domain superfamily protein	2.03589	0	0
Gorai.011G251600	AT4G10720.1	Ankyrin repeat family protein	2.03589	0	0
Gorai.006G154900	AT5G03870.1	Glutaredoxin family protein	52.9332	0	0
Gorai.008G162000	AT3G26120.1	terminal EAR1-like 1	10.1795	0	0
Gorai.007G145000	AT4G08290.1	nodulin MtN21 /EamA-like transporter family protein	2.03589	0	0
Gorai.004G065400	AT3G57670.1	C2H2-type zinc finger family protein	6.10767	0	0
Gorai.004G057200	AT4G28520.1	cruciferin 3	61.0767	0	0
Gorai.003G064500	AT1G52190.1	Major facilitator superfamily protein	2.03589	0	0
Gorai.004G088500	ATCG00530.1	CemA-like proton extrusion protein-related	4.07178	0	0
Gorai.009G383500	AT1G63080.1	Pentatricopeptide repeat (PPR) superfamily protein	8.14357	0	0
Gorai.002G179200	AT1G70985.1	hydroxyproline-rich glycoprotein family protein	61.0767	0	0
Gorai.004G128600	AT1G75660.1	5\'-3\' exoribonuclease 3	14.2512	0	0
Gorai.003G150200	AT2G30210.1	laccase 3	32.5743	0	0
Gorai.002G178400	AT3G18010.1	WUSCHEL related homeobox 1	6.10767	0	0
Gorai.006G243800	AT1G02550.1	Plant invertase/pectin methylesterase inhibitor superfamily protein	2.03589	0	0
Gorai.011G162400	0	0	4020.89	0	0
Gorai.005G227700	AT2G32190.1	0	10.1795	0	0
Gorai.008G062000	AT1G48635.2	peroxin 3	12.2153	0	0
Gorai.005G261300	0	0	4.07178	0	0
Gorai.002G013000	AT5G39580.1	Peroxidase superfamily protein	4.07178	0	0
Gorai.002G261100	AT5G48380.1	BAK1-interacting receptor-like kinase 1	2.03589	0	0
Gorai.010G087800	AT3G18670.1	Ankyrin repeat family protein	2.03589	0	0
Gorai.005G126500	0	0	36.646	0	0
Gorai.013G056200	0	0	2259.84	0	0
Gorai.006G237600	AT5G26230.1	0	2.03589	0	0
Gorai.007G295400	AT1G03220.1	Eukaryotic aspartyl protease family protein	1028.13	0	0
Gorai.007G066300	AT5G10830.1	S-adenosyl-L-methionine-dependent methyltransferases superfamily protein	4.07178	0	0
Gorai.005G111700	AT1G75590.1	SAUR-like auxin-responsive protein family	6.10767	0	0
Gorai.005G160300	AT1G70710.1	glycosyl hydrolase 9B1	18.323	0	0
Gorai.003G063200	AT2G36390.1	starch branching enzyme 2.1	4.07178	0	0
Gorai.007G125300	AT2G30620.1	winged-helix DNA-binding transcription factor family protein	38.6819	0	0
Gorai.002G058600	0	0	8.14357	0	0
Gorai.013G190000	AT2G13980.1	Polynucleotidyl transferase, ribonuclease H-like superfamily protein	6.10767	0	0
Gorai.011G149400	0	0	57.005	0	0
Gorai.010G127300	AT2G07560.1	H(+)-ATPase 6	4.07178	0	0
Gorai.008G046600	AT1G09600.1	Protein kinase superfamily protein	2.03589	0	0
Gorai.001G185000	AT5G64370.1	beta-ureidopropionase	2.03589	0	0
Gorai.010G099100	AT4G33040.1	Thioredoxin superfamily protein	2.03589	0	0
Gorai.009G065000	AT5G10770.1	Eukaryotic aspartyl protease family protein	4.07178	0	0
Gorai.002G194500	AT4G38700.1	Disease resistance-responsive (dirigent-like protein) family protein	24.4307	0	0
Gorai.006G177700	0	0	12.2153	0	0
Gorai.009G360100	AT1G80960.1	F-box and Leucine Rich Repeat domains containing protein	6.10767	0	0
Gorai.007G182100	AT5G03990.1	0	2.03589	0	0
Gorai.001G114400	AT5G59010.2	Protein kinase protein with tetratricopeptide repeat domain	6.10767	0	0
Gorai.002G148800	ATCG00680.1	photosystem II reaction center protein B	26.4666	0	0
Gorai.004G016000	AT3G13390.1	SKU5 similar 11	2.03589	0	0
Gorai.005G067200	AT3G15740.1	RING/U-box superfamily protein	2.03589	0	0
Gorai.009G162000	AT5G45870.1	PYR1-like 12	73.2921	0	0
Gorai.012G150600	AT4G33960.1	0	6.10767	0	0
Gorai.011G276800	AT1G26820.1	ribonuclease 3	2.03589	0	0
Gorai.003G041800	AT1G72210.1	basic helix-loop-helix (bHLH) DNA-binding superfamily protein	4.07178	0	0
Gorai.013G213400	AT4G21600.1	endonuclease 5	2.03589	0	0
Gorai.009G181500	AT1G62360.1	KNOX/ELK homeobox transcription factor	6.10767	0	0
Gorai.004G277500	AT3G58570.1	P-loop containing nucleoside triphosphate hydrolases superfamily protein	4.07178	0	0
Gorai.013G078400	AT5G07250.1	RHOMBOID-like protein 3	18.323	0	0
Gorai.011G134600	AT1G62510.1	Bifunctional inhibitor/lipid-transfer protein/seed storage 2S albumin superfamily protein	6.10767	0	0
Gorai.010G193100	AT3G56180.1	Protein of unknown function (DUF567)	8.14357	0	0
Gorai.007G105600	AT3G61630.1	cytokinin response factor 6	2.03589	0	0
Gorai.009G206400	AT2G26490.1	Transducin/WD40 repeat-like superfamily protein	26.4666	0	0
Gorai.013G122300	AT3G22560.1	Acyl-CoA N-acyltransferases (NAT) superfamily protein	2.03589	0	0
Gorai.009G056500	AT4G31830.1	0	2.03589	0	0
Gorai.011G207600	AT5G38020.1	S-adenosyl-L-methionine-dependent methyltransferases superfamily protein	2.03589	0	0
Gorai.005G083100	0	0	2.03589	0	0
Gorai.013G212600	AT2G07599.1	0	6.10767	0	0
Gorai.010G245700	0	0	8.14357	0	0
Gorai.002G107900	AT2G36800.1	don-glucosyltransferase 1	130.297	0	0
Gorai.002G259700	AT2G37960.1	0	22.3948	0	0
Gorai.011G201100	AT5G17310.2	UDP-glucose pyrophosphorylase 2	6.10767	0	0
Gorai.003G047300	AT5G09970.1	cytochrome P450, family 78, subfamily A, polypeptide 7	317.599	0	0
Gorai.001G228700	AT5G25280.1	serine-rich protein-related	2.03589	0	0
Gorai.003G024700	AT2G17260.1	glutamate receptor 2	2.03589	0	0
Gorai.010G141900	AT3G11760.1	0	6.10767	0	0
Gorai.009G206900	AT4G31940.1	cytochrome P450, family 82, subfamily C, polypeptide 4	4.07178	0	0
Gorai.008G141000	AT5G49330.1	myb domain protein 111	48.8614	0	0
Gorai.009G391800	AT5G42500.1	Disease resistance-responsive (dirigent-like protein) family protein	2.03589	0	0
Gorai.002G140300	AT4G37180.1	Homeodomain-like superfamily protein	2.03589	0	0
Gorai.004G201100	AT1G12260.1	NAC 007	2.03589	0	0
Gorai.012G025800	0	0	2.03589	0	0
Gorai.012G073300	AT1G07410.1	RAB GTPase homolog A2B	2.03589	0	0
Gorai.013G066900	AT3G19990.1	0	4.07178	0	0
Gorai.008G068300	AT1G20460.1	0	173.051	0	0
Gorai.005G102000	AT1G46264.1	heat shock transcription factor B4	32.5743	0	0
Gorai.010G187400	AT2G16950.2	transportin 1	2.03589	0	0
Gorai.006G231600	0	0	2.03589	0	0
Gorai.013G063900	AT2G42005.1	Transmembrane amino acid transporter family protein	10.1795	0	0
Gorai.005G200900	AT1G53035.1	0	6.10767	0	0
Gorai.006G269600	AT1G06910.1	TRF-like 7	18.323	0	0
Gorai.009G238300	AT4G39720.1	VQ motif-containing protein	6.10767	0	0
Gorai.010G082000	AT2G19580.1	tetraspanin2	2.03589	0	0
Gorai.006G235000	AT2G38540.1	lipid transfer protein 1	4.07178	0	0
Gorai.004G163500	AT3G60670.1	PLATZ transcription factor family protein	26.4666	0	0
Gorai.002G160200	0	0	2.03589	0	0
Gorai.013G059100	AT5G41980.1	0	30.5384	0	0
Gorai.004G208200	AT4G23030.1	MATE efflux family protein	2.03589	0	0
Gorai.008G036500	AT1G75950.1	S phase kinase-associated protein 1	6.10767	0	0
Gorai.012G068900	0	0	22.3948	0	0
Gorai.001G010700	AT4G26200.1	1-amino-cyclopropane-1-carboxylate synthase 7	2.03589	0	0
Gorai.006G190600	AT1G75240.1	homeobox protein 33	16.2871	0	0
Gorai.001G154600	0	0	2.03589	0	0
Gorai.008G067600	AT1G72100.1	late embryogenesis abundant domain-containing protein / LEA domain-containing protein	2.03589	0	0
Gorai.009G263500	AT3G56640.1	exocyst complex component sec15A	2.03589	0	0
Gorai.002G047600	0	0	10.1795	0	0
Gorai.012G090200	AT1G18750.1	AGAMOUS-like 65	2.03589	0	0
Gorai.005G021500	AT1G19390.1	Wall-associated kinase family protein	2.03589	0	0
Gorai.010G213200	0	0	2.03589	0	0
Gorai.010G167300	AT2G01050.1	zinc ion binding;nucleic acid binding	4.07178	0	0
Gorai.005G154800	AT5G27410.2	D-aminoacid aminotransferase-like PLP-dependent enzymes superfamily protein	2.03589	0	0
Gorai.009G054100	AT4G31020.1	alpha/beta-Hydrolases superfamily protein	4.07178	0	0
Gorai.001G118800	AT3G44830.1	Lecithin:cholesterol acyltransferase family protein	154.728	0	0
Gorai.008G246900	AT5G22260.1	RING/FYVE/PHD zinc finger superfamily protein	2.03589	0	0
Gorai.007G285200	AT2G44310.1	Calcium-binding EF-hand family protein	2.03589	0	0
Gorai.011G279500	AT4G32870.1	Polyketide cyclase/dehydrase and lipid transport superfamily protein	2.03589	0	0
Gorai.009G087700	AT4G25490.1	C-repeat/DRE binding factor 1	2.03589	0	0
Gorai.012G139500	AT2G17570.1	Undecaprenyl pyrophosphate synthetase family protein	14.2512	0	0
Gorai.001G104600	AT3G25180.1	cytochrome P450, family 82, subfamily G, polypeptide 1	2.03589	0	0
Gorai.010G252600	AT3G20340.1	0	2.03589	0	0
Gorai.002G264600	AT4G13810.2	receptor like protein 47	8.14357	0	0
Gorai.001G196800	AT1G66140.1	zinc finger protein 4	16.2871	0	0
Gorai.001G155200	AT5G59310.1	lipid transfer protein 4	4.07178	0	0
Gorai.001G162100	0	0	12.2153	0	0
Gorai.001G058600	AT1G12740.1	cytochrome P450, family 87, subfamily A, polypeptide 2	10.1795	0	0
Gorai.006G028300	AT2G30900.1	TRICHOME BIREFRINGENCE-LIKE 43	2.03589	0	0
Gorai.012G078900	0	0	10.1795	0	0
Gorai.011G135000	AT1G27760.3	interferon-related developmental regulator family protein / IFRD protein family	2.03589	0	0
Gorai.011G277700	AT1G14315.2	F-box and associated interaction domains-containing protein	16.2871	0	0
Gorai.013G193300	AT1G55850.1	cellulose synthase like E1	2.03589	0	0
Gorai.007G379200	AT5G01700.2	Protein phosphatase 2C family protein	4.07178	0	0
Gorai.011G204000	AT4G32300.1	S-domain-2 5	2.03589	0	0
Gorai.008G150400	AT2G32280.1	Protein of unknown function (DUF1218)	118.082	0	0
Gorai.011G028800	AT4G28390.1	ADP/ATP carrier 3	2.03589	0	0
Gorai.013G190500	AT5G39110.1	RmlC-like cupins superfamily protein	4.07178	0	0
Gorai.001G080500	0	0	4.07178	0	0
Gorai.008G150500	AT3G22104.1	Phototropic-responsive NPH3 family protein	12.2153	0	0
Gorai.004G276600	AT3G33530.1	Transducin family protein / WD-40 repeat family protein	2.03589	0	0
Gorai.006G095500	AT1G17500.1	ATPase E1-E2 type family protein / haloacid dehalogenase-like hydrolase family protein	2.03589	0	0
Gorai.011G161500	AT5G03650.1	starch branching enzyme 2.2	8.14357	0	0
Gorai.013G216800	0	0	6.10767	0	0
Gorai.001G111400	AT5G59410.1	Rab5-interacting family protein	32.5743	0	0
Gorai.006G026000	AT5G40010.1	AAA-ATPase 1	144.548	0	0
Gorai.001G189400	ATCG01280.1	Chloroplast Ycf2;ATPase, AAA type, core	4.07178	0	0
Gorai.006G047200	AT3G20720.1	0	2.03589	0	0
Gorai.003G094100	0	0	2.03589	0	0
Gorai.012G017800	AT3G54450.1	Major facilitator superfamily protein	124.189	0	0
Gorai.004G100500	AT5G57500.1	Galactosyltransferase family protein	203.589	0	0
Gorai.001G179700	AT4G28560.1	ROP-interactive CRIB motif-containing protein 7	2.03589	0	0
Gorai.007G042500	AT3G48520.1	cytochrome P450, family 94, subfamily B, polypeptide 3	85.5074	0	0
Gorai.009G050100	AT3G46510.1	plant U-box 13	4.07178	0	0
Gorai.010G137400	AT1G80100.1	histidine phosphotransfer protein 6	2.03589	0	0
Gorai.010G255600	AT1G17420.1	lipoxygenase 3	2.03589	0	0
Gorai.007G302600	AT4G00570.1	NAD-dependent malic enzyme 2	10.1795	0	0
Gorai.013G097800	AT5G64600.1	O-fucosyltransferase family protein	8.14357	0	0

## Sheet: D5 SEGs at PCW & SCW stages
S3 Table-3. The 297 specially expressed genes (SEGs) detected commonly at both PCW (10 DPA) and SCW (20 DPA) at G.raimondii fibers and shown in Table 6B.
elements	TAIR10 best hit	TAIR10 Description	A2_10 DPA	A2_20 DPA	D5_10 DPA	D5_20 DPA	AD1 TM-1_10 DPA A& D	AD1 TM-1_28 DPA A& D
Gorai.005G092900	0	0	0	0	44.0076	2.03589	0	0
Gorai.009G152400	AT1G30370.1	alpha/beta-Hydrolases superfamily protein	0	0	4.63238	2.03589	0	0
Gorai.004G037000	AT3G57670.1	C2H2-type zinc finger family protein	0	0	2.31619	12.2153	0	0
Gorai.011G018400	AT4G23180.1	cysteine-rich RLK (RECEPTOR-like protein kinase) 10	0	0	2.31619	4.07178	0	0
Gorai.004G151900	AT5G11440.1	CTC-interacting domain 5	0	0	30.1105	10.1795	0	0
Gorai.002G149500	AT5G26680.1	5\'-3\' exonuclease family protein	0	0	111.177	22.3948	0	0
Gorai.011G259700	AT3G47570.1	Leucine-rich repeat protein kinase family protein	0	0	81.0666	36.646	0	0
Gorai.002G075000	AT5G54370.1	Late embryogenesis abundant (LEA) protein-related	0	0	11.5809	2.03589	0	0
Gorai.001G251300	AT3G09290.1	telomerase activator1	0	0	2.31619	2.03589	0	0
Gorai.011G014100	0	0	0	0	2.31619	2.03589	0	0
Gorai.012G103500	0	0	0	0	2.31619	2.03589	0	0
Gorai.010G044400	0	0	0	0	189.928	2.03589	0	0
Gorai.011G115500	AT5G64667.1	inflorescence deficient in abscission (IDA)-like 2	0	0	2.31619	2.03589	0	0
Gorai.011G078600	0	0	0	0	2.31619	2.03589	0	0
Gorai.007G291600	AT5G18860.1	inosine-uridine preferring nucleoside hydrolase family protein	0	0	106.545	89.5792	0	0
Gorai.007G295000	AT3G05200.1	RING/U-box superfamily protein	0	0	2.31619	2.03589	0	0
Gorai.003G036700	AT4G37990.1	elicitor-activated gene 3-2	0	0	264.046	34.6102	0	0
Gorai.005G106900	0	0	0	0	57.9047	22.3948	0	0
Gorai.002G215700	0	0	0	0	2.31619	2.03589	0	0
Gorai.004G093300	AT2G46225.2	ABI-1-like 1	0	0	101.912	91.6151	0	0
Gorai.010G163800	AT1G29640.1	Protein of unknown function, DUF584	0	0	6.94857	6.10767	0	0
Gorai.013G119500	AT3G04380.1	SET-domain containing protein lysine methyltransferase family protein	0	0	2.31619	12.2153	0	0
Gorai.001G155300	AT5G53130.1	cyclic nucleotide gated channel 1	0	0	2.31619	22.3948	0	0
Gorai.010G145400	AT4G23220.1	cysteine-rich RLK (RECEPTOR-like protein kinase) 14	0	0	18.5295	6.10767	0	0
Gorai.012G074700	AT1G36370.1	serine hydroxymethyltransferase 7	0	0	78.7504	26.4666	0	0
Gorai.006G251100	AT1G04520.1	plasmodesmata-located protein 2	0	0	11.5809	4.07178	0	0
Gorai.005G024900	0	0	0	0	20.8457	18.323	0	0
Gorai.011G212600	AT1G79670.1	Wall-associated kinase family protein	0	0	20.8457	14.2512	0	0
Gorai.010G166100	AT2G34500.1	cytochrome P450, family 710, subfamily A, polypeptide 1	0	0	2.31619	4.07178	0	0
Gorai.013G176400	AT1G67390.1	F-box family protein	0	0	4.63238	87.5433	0	0
Gorai.010G189200	0	0	0	0	287.208	221.912	0	0
Gorai.007G068500	AT1G28190.1	0	0	0	6.94857	12.2153	0	0
Gorai.004G197600	AT5G47450.1	tonoplast intrinsic protein 2;3	0	0	9.26476	2.03589	0	0
Gorai.007G243400	0	0	0	0	2.31619	2.03589	0	0
Gorai.005G244200	AT1G68920.1	basic helix-loop-helix (bHLH) DNA-binding superfamily protein	0	0	44.0076	16.2871	0	0
Gorai.006G071100	0	0	0	0	785.188	32.5743	0	0
Gorai.004G026000	AT5G38330.1	low-molecular-weight cysteine-rich 80	0	0	9.26476	44.7896	0	0
Gorai.009G429000	AT1G11430.1	plastid developmental protein DAG, putative	0	0	6.94857	2.03589	0	0
Gorai.009G402100	AT1G06900.1	Insulinase (Peptidase family M16) family protein	0	0	62.5371	22.3948	0	0
Gorai.005G203300	AT4G14965.1	membrane-associated progesterone binding protein 4	0	0	4.63238	22.3948	0	0
Gorai.002G099700	AT4G26630.1	DEK domain-containing chromatin associated protein	0	0	37.059	54.9691	0	0
Gorai.011G045400	0	0	0	0	9.26476	12.2153	0	0
Gorai.012G087100	0	0	0	0	2.31619	2.03589	0	0
Gorai.011G258300	AT3G47570.1	Leucine-rich repeat protein kinase family protein	0	0	2.31619	2.03589	0	0
Gorai.004G094600	0	0	0	0	11.5809	16.2871	0	0
Gorai.013G136300	AT4G33145.1	0	0	0	2.31619	2.03589	0	0
Gorai.001G039900	AT2G29120.1	glutamate receptor 2.7	0	0	4.63238	6.10767	0	0
Gorai.011G201200	0	0	0	0	166.766	50.8973	0	0
Gorai.004G069200	AT5G51160.1	Ankyrin repeat family protein	0	0	30.1105	8.14357	0	0
Gorai.011G231500	AT4G35160.1	O-methyltransferase family protein	0	0	1619.02	981.3	0	0
Gorai.005G149500	AT1G24880.1	UDP-3-O-acyl N-acetylglycosamine deacetylase family protein	0	0	53.2724	36.646	0	0
Gorai.008G114000	AT5G62280.1	Protein of unknown function (DUF1442)	0	0	2.31619	4.07178	0	0
Gorai.011G091300	AT1G51080.1	0	0	0	16.2133	4.07178	0	0
Gorai.004G249000	0	0	0	0	2.31619	2.03589	0	0
Gorai.005G201800	AT4G28280.2	LORELEI-LIKE-GPI ANCHORED PROTEIN 3	0	0	23.1619	6.10767	0	0
Gorai.003G107900	AT3G01680.1	0	0	0	6.94857	4.07178	0	0
Gorai.007G022000	AT1G12560.1	expansin A7	0	0	9.26476	4.07178	0	0
Gorai.010G147100	AT1G61660.1	basic helix-loop-helix (bHLH) DNA-binding superfamily protein	0	0	9.26476	2.03589	0	0
Gorai.005G203500	AT4G35160.1	O-methyltransferase family protein	0	0	2.31619	2.03589	0	0
Gorai.007G007600	AT1G73965.1	CLAVATA3/ESR-RELATED 13	0	0	2.31619	2.03589	0	0
Gorai.009G143600	AT5G51160.1	Ankyrin repeat family protein	0	0	4.63238	2.03589	0	0
Gorai.003G132500	AT2G01050.1	zinc ion binding;nucleic acid binding	0	0	11.5809	6.10767	0	0
Gorai.010G203400	AT3G55060.1	0	0	0	4.63238	4.07178	0	0
Gorai.013G154000	AT5G55590.1	Pectin lyase-like superfamily protein	0	0	2.31619	87.5433	0	0
Gorai.013G135300	AT4G33145.1	0	0	0	2.31619	2.03589	0	0
Gorai.005G106100	AT1G19300.1	Nucleotide-diphospho-sugar transferases superfamily protein	0	0	6.94857	18.323	0	0
Gorai.002G106500	AT5G23960.2	terpene synthase 21	0	0	2.31619	26.4666	0	0
Gorai.013G097700	AT5G15740.1	O-fucosyltransferase family protein	0	0	6.94857	2.03589	0	0
Gorai.009G040900	AT3G13540.1	myb domain protein 5	0	0	9.26476	2.03589	0	0
Gorai.004G015100	AT5G12180.1	calcium-dependent protein kinase 17	0	0	2.31619	2.03589	0	0
Gorai.009G393600	AT2G13980.1	Polynucleotidyl transferase, ribonuclease H-like superfamily protein	0	0	111.177	81.4357	0	0
Gorai.011G078500	AT1G01290.1	cofactor of nitrate reductase and xanthine dehydrogenase 3	0	0	6.94857	6.10767	0	0
Gorai.002G214900	AT1G79690.1	nudix hydrolase homolog 3	0	0	6.94857	2.03589	0	0
Gorai.001G130400	AT1G09660.1	RNA-binding KH domain-containing protein	0	0	4.63238	4.07178	0	0
Gorai.007G316400	AT2G45670.1	calcineurin B subunit-related	0	0	16.2133	2.03589	0	0
Gorai.010G000500	0	0	0	0	11.5809	14.2512	0	0
Gorai.011G231700	AT4G35160.1	O-methyltransferase family protein	0	0	240.884	211.733	0	0
Gorai.002G110300	AT2G03190.1	SKP1-like 16	0	0	4.63238	2.03589	0	0
Gorai.009G424900	AT4G12300.1	cytochrome P450, family 706, subfamily A, polypeptide 4	0	0	4.63238	2.03589	0	0
Gorai.004G152400	AT4G09180.1	basic helix-loop-helix (bHLH) DNA-binding superfamily protein	0	0	2.31619	14.2512	0	0
Gorai.001G040000	AT1G34060.1	Pyridoxal phosphate (PLP)-dependent transferases superfamily protein	0	0	4.63238	6.10767	0	0
Gorai.005G263600	0	0	0	0	4.63238	10.1795	0	0
Gorai.009G372800	AT1G73160.1	UDP-Glycosyltransferase superfamily protein	0	0	16.2133	4.07178	0	0
Gorai.001G142200	AT4G13030.1	P-loop containing nucleoside triphosphate hydrolases superfamily protein	0	0	41.6914	4.07178	0	0
Gorai.009G212500	AT5G11210.1	glutamate receptor 2.5	0	0	2.31619	2.03589	0	0
Gorai.006G052500	AT3G25500.1	formin homology 1	0	0	13.8971	16.2871	0	0
Gorai.009G418600	AT5G03150.1	C2H2-like zinc finger protein	0	0	2.31619	14.2512	0	0
Gorai.003G129800	AT2G29130.1	laccase 2	0	0	2.31619	4.07178	0	0
Gorai.009G429900	AT4G27280.1	Calcium-binding EF-hand family protein	0	0	4.63238	8.14357	0	0
Gorai.004G120200	0	0	0	0	9.26476	16.2871	0	0
Gorai.010G050700	AT3G03790.3	ankyrin repeat family protein / regulator of chromosome condensation (RCC1) family protein	0	0	41.6914	18.323	0	0
Gorai.011G230900	AT4G35160.1	O-methyltransferase family protein	0	0	46.3238	14.2512	0	0
Gorai.011G202000	AT3G17120.1	0	0	0	30.1105	4.07178	0	0
Gorai.001G151900	AT5G63010.1	Transducin/WD40 repeat-like superfamily protein	0	0	2.31619	2.03589	0	0
Gorai.011G182700	AT5G18910.1	Protein kinase superfamily protein	0	0	2.31619	2.03589	0	0
Gorai.009G165700	AT2G33880.1	homeobox-3	0	0	2.31619	6.10767	0	0
Gorai.006G050700	AT5G23980.1	ferric reduction oxidase 4	0	0	4.63238	2.03589	0	0
Gorai.010G014900	AT4G31940.1	cytochrome P450, family 82, subfamily C, polypeptide 4	0	0	2.31619	4.07178	0	0
Gorai.010G233700	0	0	0	0	136.655	8.14357	0	0
Gorai.002G165300	AT4G13550.1	triglyceride lipases;triglyceride lipases	0	0	2.31619	2.03589	0	0
Gorai.002G097400	AT3G26300.1	cytochrome P450, family 71, subfamily B, polypeptide 34	0	0	143.604	6.10767	0	0
Gorai.001G041800	AT5G10400.1	Histone superfamily protein	0	0	4.63238	26.4666	0	0
Gorai.011G269500	AT1G77450.1	NAC domain containing protein 32	0	0	2.31619	2.03589	0	0
Gorai.013G209600	AT2G37280.1	pleiotropic drug resistance 5	0	0	13.8971	128.261	0	0
Gorai.011G005700	AT5G23960.1	terpene synthase 21	0	0	9.26476	2.03589	0	0
Gorai.012G124500	AT5G14070.1	Thioredoxin superfamily protein	0	0	2.31619	4.07178	0	0
Gorai.011G078700	AT1G15550.1	gibberellin 3-oxidase 1	0	0	4.63238	2.03589	0	0
Gorai.013G056600	AT5G09530.1	hydroxyproline-rich glycoprotein family protein	0	0	2.31619	40.7178	0	0
Gorai.009G305100	AT5G45320.1	0	0	0	4.63238	4.07178	0	0
Gorai.004G156600	AT4G00740.1	S-adenosyl-L-methionine-dependent methyltransferases superfamily protein	0	0	4.63238	4.07178	0	0
Gorai.010G167800	0	0	0	0	16.2133	2.03589	0	0
Gorai.007G091800	AT2G45430.1	AT-hook motif nuclear-localized protein 22	0	0	6.94857	52.9332	0	0
Gorai.011G148300	AT1G62510.1	Bifunctional inhibitor/lipid-transfer protein/seed storage 2S albumin superfamily protein	0	0	34.7428	42.7537	0	0
Gorai.013G267500	AT3G45160.1	Putative membrane lipoprotein	0	0	32.4267	2.03589	0	0
Gorai.008G202300	AT1G52600.1	Peptidase S24/S26A/S26B/S26C family protein	0	0	64.8533	46.8255	0	0
Gorai.013G021700	0	0	0	0	2.31619	4.07178	0	0
Gorai.008G296800	AT1G23380.1	KNOTTED1-like homeobox gene 6	0	0	2.31619	2.03589	0	0
Gorai.011G255000	0	0	0	0	9.26476	4.07178	0	0
Gorai.012G106100	AT3G47570.1	Leucine-rich repeat protein kinase family protein	0	0	2.31619	2.03589	0	0
Gorai.009G060400	AT4G32000.2	Protein kinase superfamily protein	0	0	4.63238	6.10767	0	0
Gorai.007G103600	AT5G41570.1	WRKY DNA-binding protein 24	0	0	2.31619	2.03589	0	0
Gorai.006G217000	AT3G20940.1	cytochrome P450, family 705, subfamily A, polypeptide 30	0	0	11.5809	12.2153	0	0
Gorai.002G140100	AT1G78140.1	S-adenosyl-L-methionine-dependent methyltransferases superfamily protein	0	0	4.63238	4.07178	0	0
Gorai.012G122500	0	0	0	0	55.5885	61.0767	0	0
Gorai.007G063300	AT1G25270.1	nodulin MtN21 /EamA-like transporter family protein	0	0	2.31619	2.03589	0	0
Gorai.004G127100	0	0	0	0	50.9562	97.7228	0	0
Gorai.012G148300	0	0	0	0	1153.46	726.813	0	0
Gorai.004G258500	AT3G13610.1	2-oxoglutarate (2OG) and Fe(II)-dependent oxygenase superfamily protein	0	0	308.053	85.5074	0	0
Gorai.003G122400	0	0	0	0	6.94857	2.03589	0	0
Gorai.011G277000	AT1G07080.1	Thioredoxin superfamily protein	0	0	2.31619	2.03589	0	0
Gorai.002G099800	0	0	0	0	20.8457	16.2871	0	0
Gorai.002G055000	AT3G47570.1	Leucine-rich repeat protein kinase family protein	0	0	4.63238	2.03589	0	0
Gorai.001G019100	AT1G19210.1	Integrase-type DNA-binding superfamily protein	0	0	27.7943	2.03589	0	0
Gorai.013G089700	AT3G58470.1	nucleic acid binding;methyltransferases	0	0	23.1619	18.323	0	0
Gorai.011G291900	AT2G40220.1	Integrase-type DNA-binding superfamily protein	0	0	2.31619	22.3948	0	0
Gorai.002G159400	AT2G36450.1	Integrase-type DNA-binding superfamily protein	0	0	2.31619	2.03589	0	0
Gorai.010G122300	AT2G29670.1	Tetratricopeptide repeat (TPR)-like superfamily protein	0	0	48.64	50.8973	0	0
Gorai.006G158400	0	0	0	0	9.26476	16.2871	0	0
Gorai.007G115200	0	0	0	0	113.493	111.974	0	0
Gorai.007G041700	AT2G17570.1	Undecaprenyl pyrophosphate synthetase family protein	0	0	4.63238	223.948	0	0
Gorai.013G063400	AT1G66810.1	Zinc finger C-x8-C-x5-C-x3-H type family protein	0	0	88.0152	42.7537	0	0
Gorai.008G098000	AT1G06520.1	glycerol-3-phosphate acyltransferase 1	0	0	4.63238	20.3589	0	0
Gorai.009G040800	AT3G13540.1	myb domain protein 5	0	0	13.8971	4.07178	0	0
Gorai.003G112500	AT1G09660.1	RNA-binding KH domain-containing protein	0	0	2.31619	4.07178	0	0
Gorai.002G131400	AT1G15060.1	Uncharacterised conserved protein UCP031088, alpha/beta hydrolase	0	0	97.28	28.5025	0	0
Gorai.007G314700	AT4G27190.1	NB-ARC domain-containing disease resistance protein	0	0	2.31619	2.03589	0	0
Gorai.002G135200	AT1G46264.1	heat shock transcription factor B4	0	0	25.4781	6.10767	0	0
Gorai.010G163100	AT2G34580.1	0	0	0	32.4267	36.646	0	0
Gorai.009G007000	AT3G07040.1	NB-ARC domain-containing disease resistance protein	0	0	136.655	6.10767	0	0
Gorai.008G052700	AT3G27170.1	chloride channel B	0	0	9.26476	4.07178	0	0
Gorai.008G044000	AT2G14610.1	pathogenesis-related gene 1	0	0	2.31619	2.03589	0	0
Gorai.005G077500	AT1G34000.1	one-helix protein 2	0	0	2.31619	6.10767	0	0
Gorai.003G056100	0	0	0	0	18.5295	48.8614	0	0
Gorai.009G396200	AT3G11930.1	Adenine nucleotide alpha hydrolases-like superfamily protein	0	0	2.31619	2.03589	0	0
Gorai.013G047700	0	0	0	0	4.63238	2.03589	0	0
Gorai.007G292100	AT2G48010.1	receptor-like kinase in in flowers 3	0	0	2.31619	2.03589	0	0
Gorai.007G324300	AT1G50180.1	NB-ARC domain-containing disease resistance protein	0	0	715.703	75.328	0	0
Gorai.004G100000	0	0	0	0	2.31619	6.10767	0	0
Gorai.001G152400	AT2G46630.1	0	0	0	2.31619	8.14357	0	0
Gorai.011G231300	AT4G35160.1	O-methyltransferase family protein	0	0	11.5809	16.2871	0	0
Gorai.008G259600	AT1G01110.2	IQ-domain 18	0	0	4.63238	38.6819	0	0
Gorai.002G115000	AT1G76680.2	12-oxophytodienoate reductase 1	0	0	9.26476	8.14357	0	0
Gorai.012G158600	AT1G20560.1	acyl activating enzyme 1	0	0	4.63238	2.03589	0	0
Gorai.011G241000	0	0	0	0	44.0076	36.646	0	0
Gorai.009G315300	0	0	0	0	2.31619	24.4307	0	0
Gorai.002G192100	0	0	0	0	83.3828	44.7896	0	0
Gorai.013G224800	AT5G39110.1	RmlC-like cupins superfamily protein	0	0	106.545	48.8614	0	0
Gorai.001G034700	AT2G45180.1	Bifunctional inhibitor/lipid-transfer protein/seed storage 2S albumin superfamily protein	0	0	2.31619	2.03589	0	0
Gorai.010G112300	AT5G15260.1	Ribosomal protein L34e superfamily protein	0	0	85.699	42.7537	0	0
Gorai.003G168200	AT1G62790.2	Bifunctional inhibitor/lipid-transfer protein/seed storage 2S albumin superfamily protein	0	0	2.31619	2.03589	0	0
Gorai.008G163100	AT1G67670.1	0	0	0	2.31619	10.1795	0	0
Gorai.007G256100	AT5G61770.2	PETER PAN-like protein	0	0	2.31619	8.14357	0	0
Gorai.003G177000	AT3G01680.1	0	0	0	2.31619	8.14357	0	0
Gorai.006G266000	AT1G02400.1	gibberellin 2-oxidase 6	0	0	11.5809	16.2871	0	0
Gorai.012G088100	AT2G45330.1	RNA 2\'-phosphotransferase, Tpt1 / KptA family	0	0	11.5809	4.07178	0	0
Gorai.009G012100	AT4G13350.1	NSP (nuclear shuttle protein)-interacting GTPase	0	0	13.8971	6.10767	0	0
Gorai.012G088000	0	0	0	0	16.2133	2.03589	0	0
Gorai.012G040500	0	0	0	0	37.059	2.03589	0	0
Gorai.012G136200	0	0	0	0	2.31619	2.03589	0	0
Gorai.007G120800	AT2G31430.1	Plant invertase/pectin methylesterase inhibitor superfamily protein	0	0	11.5809	6.10767	0	0
Gorai.008G148300	AT5G23160.1	0	0	0	4.63238	2.03589	0	0
Gorai.010G115500	AT4G32290.1	Core-2/I-branching beta-1,6-N-acetylglucosaminyltransferase family protein	0	0	2.31619	6.10767	0	0
Gorai.001G251200	0	0	0	0	2.31619	2.03589	0	0
Gorai.001G248600	AT3G45830.1	0	0	0	2.31619	6.10767	0	0
Gorai.008G250300	AT4G01250.1	WRKY family transcription factor	0	0	2.31619	4.07178	0	0
Gorai.013G162400	AT5G22730.1	F-box/RNI-like/FBD-like domains-containing protein	0	0	125.074	16.2871	0	0
Gorai.002G126300	AT1G75450.1	cytokinin oxidase 5	0	0	2.31619	4.07178	0	0
Gorai.011G231000	AT4G35150.1	O-methyltransferase family protein	0	0	4.63238	2.03589	0	0
Gorai.008G094800	AT3G52210.2	S-adenosyl-L-methionine-dependent methyltransferases superfamily protein	0	0	48.64	28.5025	0	0
Gorai.006G196800	AT5G62170.1	0	0	0	16.2133	4.07178	0	0
Gorai.001G056400	AT3G53210.1	nodulin MtN21 /EamA-like transporter family protein	0	0	6.94857	4.07178	0	0
Gorai.008G127800	0	0	0	0	4.63238	4.07178	0	0
Gorai.011G174500	0	0	0	0	113.493	71.2562	0	0
Gorai.002G224000	AT5G06740.1	Concanavalin A-like lectin protein kinase family protein	0	0	2.31619	8.14357	0	0
Gorai.002G082900	AT5G19900.1	PRLI-interacting factor, putative	0	0	2.31619	14.2512	0	0
Gorai.003G081000	0	0	0	0	2.31619	2.03589	0	0
Gorai.012G096200	AT3G23240.1	ethylene response factor 1	0	0	4.63238	6.10767	0	0
Gorai.012G058800	AT5G42905.1	Polynucleotidyl transferase, ribonuclease H-like superfamily protein	0	0	2.31619	2.03589	0	0
Gorai.002G175800	0	0	0	0	11.5809	6.10767	0	0
Gorai.011G128800	0	0	0	0	78.7504	59.0409	0	0
Gorai.013G226800	AT4G29780.1	0	0	0	2.31619	2.03589	0	0
Gorai.001G045400	AT2G46225.2	ABI-1-like 1	0	0	11.5809	6.10767	0	0
Gorai.004G098800	AT2G18980.1	Peroxidase superfamily protein	0	0	2.31619	2.03589	0	0
Gorai.012G115800	AT1G66510.1	AAR2 protein family	0	0	2.31619	4.07178	0	0
Gorai.011G277800	AT5G05960.1	Bifunctional inhibitor/lipid-transfer protein/seed storage 2S albumin superfamily protein	0	0	4.63238	26.4666	0	0
Gorai.009G164000	AT1G28610.2	GDSL-like Lipase/Acylhydrolase superfamily protein	0	0	83.3828	2.03589	0	0
Gorai.001G134200	0	0	0	0	90.3314	83.4716	0	0
Gorai.001G227600	AT5G48400.2	Glutamate receptor family protein	0	0	2.31619	2.03589	0	0
Gorai.011G230800	AT4G35160.1	O-methyltransferase family protein	0	0	6.94857	4.07178	0	0
Gorai.007G067200	AT2G03200.1	Eukaryotic aspartyl protease family protein	0	0	4.63238	2.03589	0	0
Gorai.012G074400	0	0	0	0	625.371	248.379	0	0
Gorai.007G315500	AT5G23960.1	terpene synthase 21	0	0	30.1105	2.03589	0	0
Gorai.013G228300	0	0	0	0	6.94857	20.3589	0	0
Gorai.001G248900	AT3G53490.1	0	0	0	4.63238	4.07178	0	0
Gorai.008G043900	AT5G42650.1	allene oxide synthase	0	0	16.2133	2.03589	0	0
Gorai.012G043100	AT5G45890.1	senescence-associated gene 12	0	0	2.31619	4.07178	0	0
Gorai.008G213700	AT3G03790.3	ankyrin repeat family protein / regulator of chromosome condensation (RCC1) family protein	0	0	39.3752	4.07178	0	0
Gorai.006G205600	AT1G19900.1	glyoxal oxidase-related protein	0	0	4.63238	4.07178	0	0
Gorai.007G337800	AT1G13540.1	Protein of unknown function (DUF1262)	0	0	4.63238	12.2153	0	0
Gorai.005G146800	AT1G69170.1	Squamosa promoter-binding protein-like (SBP domain) transcription factor family protein	0	0	23.1619	8.14357	0	0
Gorai.009G269200	AT1G20190.1	expansin 11	0	0	2.31619	2.03589	0	0
Gorai.008G066500	0	0	0	0	6.94857	22.3948	0	0
Gorai.011G231600	AT4G35160.1	O-methyltransferase family protein	0	0	18.5295	14.2512	0	0
Gorai.006G016000	AT1G13950.1	eukaryotic elongation factor 5A-1	0	0	361.326	146.584	0	0
Gorai.001G142700	AT3G20720.1	0	0	0	4.63238	2.03589	0	0
Gorai.001G177600	AT1G06210.1	ENTH/VHS/GAT family protein	0	0	11.5809	2.03589	0	0
Gorai.008G220200	AT5G53400.1	HSP20-like chaperones superfamily protein	0	0	4.63238	2.03589	0	0
Gorai.013G135700	AT4G33145.1	0	0	0	2.31619	26.4666	0	0
Gorai.006G001900	AT1G53270.1	ABC-2 type transporter family protein	0	0	6.94857	16.2871	0	0
Gorai.004G070600	AT2G44840.1	ethylene-responsive element binding factor 13	0	0	6.94857	10.1795	0	0
Gorai.003G050600	AT3G05950.1	RmlC-like cupins superfamily protein	0	0	155.185	30.5384	0	0
Gorai.007G227900	0	0	0	0	2.31619	2.03589	0	0
Gorai.005G089500	AT5G27540.1	MIRO-related GTP-ase 1	0	0	4.63238	2.03589	0	0
Gorai.013G091500	0	0	0	0	11.5809	4.07178	0	0
Gorai.007G316300	AT5G23960.2	terpene synthase 21	0	0	16.2133	2.03589	0	0
Gorai.001G217600	0	0	0	0	9.26476	4.07178	0	0
Gorai.013G013400	AT5G03680.1	Duplicated homeodomain-like superfamily protein	0	0	2.31619	2.03589	0	0
Gorai.003G155200	AT1G01490.1	Heavy metal transport/detoxification superfamily protein	0	0	11.5809	2.03589	0	0
Gorai.012G141200	AT1G15820.1	light harvesting complex photosystem II subunit 6	0	0	2.31619	2.03589	0	0
Gorai.001G024200	AT5G28010.1	Polyketide cyclase/dehydrase and lipid transport superfamily protein	0	0	2.31619	4.07178	0	0
Gorai.010G109400	AT5G25620.1	Flavin-binding monooxygenase family protein	0	0	108.861	2.03589	0	0
Gorai.008G209900	AT5G50915.1	basic helix-loop-helix (bHLH) DNA-binding superfamily protein	0	0	2.31619	24.4307	0	0
Gorai.002G158000	0	0	0	0	25.4781	18.323	0	0
Gorai.005G093300	AT1G78060.1	Glycosyl hydrolase family protein	0	0	53.2724	22.3948	0	0
Gorai.010G178400	AT2G21610.1	pectinesterase 11	0	0	301.105	107.902	0	0
Gorai.011G052500	0	0	0	0	4.63238	2.03589	0	0
Gorai.005G067700	0	0	0	0	62.5371	91.6151	0	0
Gorai.013G218400	AT3G25500.1	formin homology 1	0	0	92.6476	101.795	0	0
Gorai.007G329200	AT3G49670.1	Leucine-rich receptor-like protein kinase family protein	0	0	2.31619	6.10767	0	0
Gorai.012G095900	AT2G02380.1	glutathione S-transferase (class zeta) 2	0	0	375.223	99.7587	0	0
Gorai.005G096200	AT1G58120.1	0	0	0	4.63238	4.07178	0	0
Gorai.007G225500	AT2G22880.1	VQ motif-containing protein	0	0	2.31619	2.03589	0	0
Gorai.011G231400	AT5G54160.1	O-methyltransferase 1	0	0	6.94857	10.1795	0	0
Gorai.011G019200	AT3G25820.1	terpene synthase-like sequence-1,8-cineole	0	0	4.63238	8.14357	0	0
Gorai.005G206300	AT4G21440.1	MYB-like 102	0	0	2.31619	2.03589	0	0
Gorai.011G179600	AT2G34930.1	disease resistance family protein / LRR family protein	0	0	9.26476	2.03589	0	0
Gorai.007G169800	AT1G75660.1	5\'-3\' exoribonuclease 3	0	0	27.7943	16.2871	0	0
Gorai.008G081200	AT2G21820.1	0	0	0	4.63238	4.07178	0	0
Gorai.001G136700	AT2G43710.2	Plant stearoyl-acyl-carrier-protein desaturase family protein	0	0	215.406	79.3998	0	0
Gorai.002G097500	AT3G26300.1	cytochrome P450, family 71, subfamily B, polypeptide 34	0	0	9.26476	2.03589	0	0
Gorai.013G138700	AT1G72100.1	late embryogenesis abundant domain-containing protein / LEA domain-containing protein	0	0	2.31619	12.2153	0	0
Gorai.003G046200	AT4G39640.1	gamma-glutamyl transpeptidase 1	0	0	85.699	2.03589	0	0
Gorai.007G324600	AT1G50180.1	NB-ARC domain-containing disease resistance protein	0	0	27.7943	2.03589	0	0
Gorai.007G205100	AT2G18500.1	ovate family protein 7	0	0	477.135	2.03589	0	0
Gorai.011G017800	AT4G05200.1	cysteine-rich RLK (RECEPTOR-like protein kinase) 25	0	0	2.31619	2.03589	0	0
Gorai.005G043000	AT2G17140.1	Pentatricopeptide repeat (PPR) superfamily protein	0	0	2.31619	6.10767	0	0
Gorai.013G198900	AT5G18310.2	0	0	0	23.1619	12.2153	0	0
Gorai.012G173900	AT1G24480.1	S-adenosyl-L-methionine-dependent methyltransferases superfamily protein	0	0	13.8971	8.14357	0	0
Gorai.003G062500	0	0	0	0	9.26476	134.369	0	0
Gorai.012G166400	AT5G08391.1	Protein of unknown function (DUF 3339)	0	0	4.63238	2.03589	0	0
Gorai.013G187500	AT5G28490.1	Protein of unknown function (DUF640)	0	0	9.26476	6.10767	0	0
Gorai.010G057500	AT5G11090.1	serine-rich protein-related	0	0	2.31619	2.03589	0	0
Gorai.007G324200	AT1G50180.1	NB-ARC domain-containing disease resistance protein	0	0	11.5809	2.03589	0	0
Gorai.009G336500	AT1G70520.1	cysteine-rich RLK (RECEPTOR-like protein kinase) 2	0	0	25.4781	105.866	0	0
Gorai.005G066500	AT3G36659.1	Plant invertase/pectin methylesterase inhibitor superfamily protein	0	0	2.31619	2.03589	0	0
Gorai.007G239600	0	0	0	0	37.059	12.2153	0	0
Gorai.013G121100	AT3G22400.1	PLAT/LH2 domain-containing lipoxygenase family protein	0	0	2.31619	4.07178	0	0
Gorai.004G268500	AT1G79580.1	NAC (No Apical Meristem) domain transcriptional regulator superfamily protein	0	0	4.63238	4.07178	0	0
Gorai.004G281300	AT5G19580.1	glyoxal oxidase-related protein	0	0	2.31619	20.3589	0	0
Gorai.013G220300	AT4G33040.1	Thioredoxin superfamily protein	0	0	4.63238	2.03589	0	0
Gorai.003G098500	0	0	0	0	796.769	225.984	0	0
Gorai.007G281300	AT2G46225.2	ABI-1-like 1	0	0	261.729	146.584	0	0
Gorai.007G180800	0	0	0	0	67.1695	50.8973	0	0
Gorai.009G428100	0	0	0	0	6.94857	42.7537	0	0
Gorai.012G016400	AT3G56230.1	BTB/POZ domain-containing protein	0	0	16.2133	2.03589	0	0
Gorai.009G269700	AT1G75820.1	Leucine-rich receptor-like protein kinase family protein	0	0	2.31619	2.03589	0	0
Gorai.005G025900	AT4G15550.1	indole-3-acetate beta-D-glucosyltransferase	0	0	4.63238	2.03589	0	0
Gorai.004G268200	AT1G33430.1	Galactosyltransferase family protein	0	0	2.31619	335.922	0	0
Gorai.009G095900	0	0	0	0	2.31619	6.10767	0	0
Gorai.010G044300	AT1G77990.1	STAS domain / Sulfate transporter family	0	0	27.7943	8.14357	0	0
Gorai.007G237500	0	0	0	0	37.059	40.7178	0	0
Gorai.008G114600	AT3G60890.2	protein binding	0	0	13.8971	2.03589	0	0
Gorai.007G125100	0	0	0	0	2.31619	2.03589	0	0
Gorai.012G096700	AT4G30460.1	glycine-rich protein	0	0	64.8533	87.5433	0	0
Gorai.013G011100	AT5G06270.1	0	0	0	2.31619	12.2153	0	0
Gorai.005G104600	AT2G26530.1	Protein of unknown function (DUF1645)	0	0	11.5809	10.1795	0	0
Gorai.009G240300	0	0	0	0	106.545	99.7587	0	0
