# Supplementary material for: Phenomics and transcriptomics analyses reveal deposition of suberin and lignin in the short fiber cell walls produced from a wild cotton species and two mutants
Source: PLoS One. 2023 Mar 9;18(3):e0282799. doi: 10.1371/journal.pone.0282799 (PMC9997941; doi:10.1371/journal.pone.0282799)
Supplement: S4 Table — (XLSX) [file pone.0282799.s005.xlsx]

## Sheet: Suberin
TAIR Suberin biosynthestic genes
GoRai	TAIR10 best hit	TAIR10 Description	1=A2_10	2=A2_20	3=D5_10	4=D5_20	5=TM1_10	6=TM1_28
Gorai.008G098000	AT1G06520.1	glycerol-3-phosphate acyltransferase 1	0	0	4.63238	20.3589	0	0
Gorai.006G109600	AT3G44540.1	fatty acid reductase 4	0	0	2.31619	0	0	0
Gorai.006G109600	AT3G44540.1	fatty acid reductase 4	0	0	2.31619	0	0	0
Gorai.003G077000	AT2G46660.1	cytochrome P450, family 78, subfamily A, polypeptide 6	0	0	0	63.1126	0	0
Gorai.001G222700	AT4G39950.1	cytochrome P450, family 79, subfamily B, polypeptide 2	0	0	0	26.4666	0	0
Gorai.006G217000	AT3G20940.1	cytochrome P450, family 705, subfamily A, polypeptide 30	0	0	11.5809	12.2153	0	0
Gorai.005G146000	AT1G13710.1	cytochrome P450, family 78, subfamily A, polypeptide 5	0	0	0	6.10767	0	0
Gorai.009G434800	AT4G12330.1	cytochrome P450, family 706, subfamily A, polypeptide 7	0	0	0	6.10767	0	0
Gorai.010G014900	AT4G31940.1	cytochrome P450, family 82, subfamily C, polypeptide 4	0	0	2.31619	4.07178	0	0
Gorai.002G097500	AT3G26300.1	cytochrome P450, family 71, subfamily B, polypeptide 34	0	0	9.26476	2.03589	0	0
Gorai.010G166100	AT2G34500.1	cytochrome P450, family 710, subfamily A, polypeptide 1	0	0	2.31619	4.07178	0	0
Gorai.001G104600	AT3G25180.1	cytochrome P450, family 82, subfamily G, polypeptide 1	0	0	0	2.03589	0	0
Gorai.004G202000	AT4G12320.1	cytochrome P450, family 706, subfamily A, polypeptide 6	0	0	0	2.03589	0	0
Gorai.007G156800	AT4G31970.1	cytochrome P450, family 82, subfamily C, polypeptide 2	0	0	0	2.03589	0	0
Gorai.009G424600	AT4G12330.1	cytochrome P450, family 706, subfamily A, polypeptide 7	0	0	0	2.03589	0	0
Gorai.009G424900	AT4G12300.1	cytochrome P450, family 706, subfamily A, polypeptide 4	0	0	4.63238	2.03589	0	0
Gorai.013G059300	AT5G09520.1	hydroxyproline-rich glycoprotein family protein	0	0	0	401.071	0	0
Gorai.013G057400	AT4G38080.1	hydroxyproline-rich glycoprotein family protein	0	0	0	107.902	0	0
Gorai.013G056600	AT5G09530.1	hydroxyproline-rich glycoprotein family protein	0	0	2.31619	40.7178	0	0
Gorai.013G058000	AT5G09520.1	hydroxyproline-rich glycoprotein family protein	0	0	0	26.4666	0	0
Gorai.009G226100	AT5G65660.1	hydroxyproline-rich glycoprotein family protein	0	0	0	8.14357	0	0
Gorai.013G057900	AT5G09520.1	hydroxyproline-rich glycoprotein family protein	0	0	0	6.10767	0	0
Gorai.004G137100	AT2G46150.1	Late embryogenesis abundant (LEA) hydroxyproline-rich glycoprotein family	0	0	0	26.4666	0	0
Gorai.007G315400	AT5G23960.1	terpene synthase 21	0	0	0	34.6102	0	0
Gorai.002G106500	AT5G23960.2	terpene synthase 21	0	0	2.31619	26.4666	0	0
Gorai.011G019200	AT3G25820.1	terpene synthase-like sequence-1,8-cineole	0	0	4.63238	8.14357	0	0
Gorai.009G084900	AT5G23960.1	terpene synthase 21	0	0	0	4.07178	0	0
Gorai.007G315500	AT5G23960.1	terpene synthase 21	0	0	30.1105	2.03589	0	0
Gorai.007G315800	AT5G23960.1	terpene synthase 21	0	0	0	2.03589	0	0
Gorai.007G316300	AT5G23960.2	terpene synthase 21	0	0	16.2133	2.03589	0	0
Gorai.011G005700	AT5G23960.1	terpene synthase 21	0	0	9.26476	2.03589	0	0
Gorai.001G034700	AT2G45180.1	Bifunctional inhibitor/lipid-transfer protein/seed storage 2S albumin superfamily protein	0	0	2.31619	2.03589	0	0
Gorai.003G168200	AT1G62790.2	Bifunctional inhibitor/lipid-transfer protein/seed storage 2S albumin superfamily protein	0	0	2.31619	2.03589	0	0
Gorai.010G109400	AT5G25620.1	Flavin-binding monooxygenase family protein	0	0	108.861	2.03589	0	0
Gorai.002G165300	AT4G13550.1	triglyceride lipases;triglyceride lipases	0	0	2.31619	2.03589	0	0
Gorai.011G231500	AT4G35160.1	O-methyltransferase family protein	0	0	1619.02	981.3	0	0
Gorai.011G231700	AT4G35160.1	O-methyltransferase family protein	0	0	240.884	211.733	0	0
Gorai.009G316800	AT2G28670.1	Disease resistance-responsive (dirigent-like protein) family protein	4.51134	0	0	2.03589	0	0
Gorai.005G236600	AT4G34100.2	RING/U-box superfamily protein	669.934	1015.57	951.954	1231.71	4288.5	4633.69
Gorai.003G123900	AT5G58860.1	cytochrome P450, family 86, subfamily A, polypeptide 1	58.6474	0	0	0	0	4.60924
Gorai.001G115100	AT5G58860.1	cytochrome P450, family 86, subfamily A, polypeptide 1	56.3918	0	0	6.10767	22.5599	12.3058
Gorai.013G069900	AT5G23190.1	cytochrome P450, family 86, subfamily B, polypeptide 1	2.25567	6.78556	2.31619	352.209	0	852.535
Gorai.006G069800	AT1G04220.1	3-ketoacyl-CoA synthase 2	212.033	0	266.362	42.7537	7687.86	28.8825
Gorai.006G245000	AT1G04220.1	3-ketoacyl-CoA synthase 2	8961.78	1603.65	4599.95	8153.75	27334.6	11635.2
Gorai.005G236600	AT4G34100.2	RING/U-box superfamily protein	669.934	1015.57	951.954	1231.71	4288.5	4633.69
Gorai.012G084200	AT5G41040.1	HXXXD-type acyl-transferase family protein	11.2784	4.52371	2.31619	32.5743	32.4207	31.7274
Gorai.001G275100	AT5G41040.1	HXXXD-type acyl-transferase family protein	0	2.26185	0	0	5.63998	0
Gorai.003G119000	AT5G41040.1	HXXXD-type acyl-transferase family protein	87.9711	5290.47	129.707	87563.7	0	143881

## Sheet: Lignin
GoRai	TAIR10 best hit	TAIR10 Description	Gene	1=A2_10	2=A2_20	3=D5_10	4=D5_20	5=TM1.A_10	6=TM1.D_10	7=TM1.A_20	8=TM1.D_20
Gorai.005G237100	AT4G34050.1	CAFFEOYL COENZYME A O-METHYLTRANSFERASE 1, CCOAOMT1	CCoAoMT1	2.25567	15.833	294.156	183.23	0	0	0	0
Gorai.002G248000	AT2G37040.1	PHE ammonia lyase 1	PAL1	10543	7932.32	25466.5	93.651	13521.9	3407.65	15108.1	12208.8
Gorai.006G166000	AT2G37040.1	PHE ammonia lyase 1	PAL1	514.293	959.026	775.923	749.208	344.039	1146.88	927.479	1733.54
Gorai.009G057200	AT5G48930.1	hydroxycinnamoyl-CoA shikimate/quinate hydroxycinnamoyl transferase	HCT	60.9031	2.26185	0	0	0	0	2.44073	3.21622
Gorai.010G233000	AT5G48930.1	hydroxycinnamoyl-CoA shikimate/quinate hydroxycinnamoyl transferase	HCT	4.51134	0	0	0	0	0	0	0
Gorai.010G233100	AT5G48930.1	hydroxycinnamoyl-CoA shikimate/quinate hydroxycinnamoyl transferase	HCT	2.25567	0	0	0	2.81999	3.66414	0	0
Gorai.010G233600	AT5G48930.1	hydroxycinnamoyl-CoA shikimate/quinate hydroxycinnamoyl transferase	HCT	4.51134	2.26185	409.966	2.03589	16.9199	69.6186	0	0
Gorai.010G234500	AT5G48930.1	hydroxycinnamoyl-CoA shikimate/quinate hydroxycinnamoyl transferase	HCT	0	2.26185	0	0	2.81999	0	4.88147	6.43244
Gorai.010G234600	AT5G48930.1	hydroxycinnamoyl-CoA shikimate/quinate hydroxycinnamoyl transferase	HCT	0	0	0	0	0	0	0	0
Gorai.010G234700	AT5G48930.1	hydroxycinnamoyl-CoA shikimate/quinate hydroxycinnamoyl transferase	HCT	0	0	0	0	0	0	0	0
Gorai.010G234800	AT5G48930.1	hydroxycinnamoyl-CoA shikimate/quinate hydroxycinnamoyl transferase	HCT	0	0	18.5295	22.3948	0	18.3207	4.88147	35.3784
Gorai.010G234900	AT5G48930.1	hydroxycinnamoyl-CoA shikimate/quinate hydroxycinnamoyl transferase	HCT	0	0	0	0	0	0	2.44073	3.21622
Gorai.010G235000	AT5G48930.1	hydroxycinnamoyl-CoA shikimate/quinate hydroxycinnamoyl transferase	HCT	0	0	0	2.03589	0	0	2.44073	3.21622
Gorai.002G230900	AT2G40890.1	cytochrome P450, family 98, subfamily A, polypeptide 3	C3H1	4.51134	6.78556	0	8.14357	2.81999	3.66414	0	0
