# Supplementary material for: Phenomics and transcriptomics analyses reveal deposition of suberin and lignin in the short fiber cell walls produced from a wild cotton species and two mutants
Source: PLoS One. 2023 Mar 9;18(3):e0282799. doi: 10.1371/journal.pone.0282799 (PMC9997941; doi:10.1371/journal.pone.0282799)
Supplement: S5 Table — (XLSX) [file pone.0282799.s006.xlsx]

## Sheet: Li1 up-regulated genes at_PCW
Gene_ID	TAIR10 best hit	log2 fold changes	TAIR10 Description
Gorai.008G158900_A	AT1G23550.1	12.1	similar to RCD one 2
Gorai.012G167300_A	AT4G01500.1	11.7	AP2/B3-like transcriptional factor family protein
Gorai.002G092600_D	AT5G55180.1	11.3	O-Glycosyl hydrolases family 17 protein
Gorai.010G157600_A	AT4G28500.1	10.8	NAC domain containing protein 73
Gorai.005G097600_D	AT1G09970.1	10.5	Leucine-rich receptor-like protein kinase family protein
Gorai.001G205800_A	AT3G30530.1	10.3	basic leucine-zipper 42
Gorai.009G024900_D	AT5G19650.1	9.9	ovate family protein 8
Gorai.002G187400_D	AT1G10740.1	9.6	alpha/beta-Hydrolases superfamily protein
Gorai.007G322300_D	AT5G36930.2	9.3	Disease resistance protein (TIR-NBS-LRR class) family
Gorai.011G127200_D		9.1
Gorai.002G223000_A	AT1G21550.1	8.7	Calcium-binding EF-hand family protein
Gorai.011G149600_D		8.7
Gorai.006G058800_D	AT1G70250.1	8.3	receptor serine/threonine kinase, putative
Gorai.012G171000_A		8.2
Gorai.009G057900_A	AT5G25360.1	8.2
Gorai.002G175000_A	AT5G24280.1	8.2	gamma-irradiation and mitomycin c induced 1
Gorai.013G044900_D	AT1G49740.1	8.1	PLC-like phosphodiesterases superfamily protein
Gorai.007G160400_A		8.1
Gorai.007G167300_D	AT5G55560.1	8	Protein kinase superfamily protein
Gorai.011G020400_A	AT4G21380.1	7.7	receptor kinase 3
Gorai.002G253400_A	AT2G37390.1	7.3	Chloroplast-targeted copper chaperone protein
Gorai.002G108100_A		7.1
Gorai.001G273800_A	AT5G13200.1	6.3	GRAM domain family protein
Gorai.011G276100_D	AT4G12560.1	6.3	F-box and associated interaction domains-containing protein
Gorai.013G023300_A	AT2G37430.1	6.2	C2H2 and C2HC zinc fingers superfamily protein
Gorai.008G158900_D	AT1G23550.1	6.2	similar to RCD one 2
Gorai.006G088900_A	AT1G06330.1	6	Heavy metal transport/detoxification superfamily protein
Gorai.012G016200_D	AT5G05340.1	6	Peroxidase superfamily protein
Gorai.013G179000_A	AT1G78550.1	5.7	2-oxoglutarate (2OG) and Fe(II)-dependent oxygenase superfamily protein
Gorai.005G013100_D	AT1G33060.2	5.7	NAC 014
Gorai.004G086000_A	AT5G23660.1	5.7	homolog of Medicago truncatula MTN3
Gorai.010G200200_A	AT3G46850.1	5.6	Subtilase family protein
Gorai.001G273800_D	AT5G13200.1	5.4	GRAM domain family protein
Gorai.008G272100_A	AT5G24090.1	5.3	chitinase A
Gorai.003G134300_A	AT2G28790.1	5.3	Pathogenesis-related thaumatin superfamily protein
Gorai.013G023300_D	AT2G37430.1	5.3	C2H2 and C2HC zinc fingers superfamily protein
Gorai.004G013900_D	AT4G05030.1	5.3	Copper transport protein family
Gorai.006G135600_D	AT5G25260.1	5.3	SPFH/Band 7/PHB domain-containing membrane-associated protein family
Gorai.009G210800_D	AT1G47480.1	5.2	alpha/beta-Hydrolases superfamily protein
Gorai.002G235900_D	AT2G35980.1	5.2	Late embryogenesis abundant (LEA) hydroxyproline-rich glycoprotein family
Gorai.008G049600_A	AT4G39720.1	5.2	VQ motif-containing protein
Gorai.001G160000_A		5.2
Gorai.008G272100_D	AT5G24090.1	5.1	chitinase A
Gorai.007G252800_A	AT3G45400.1	5.1	exostosin family protein
Gorai.006G034600_D	AT3G01600.1	5.1	NAC domain containing protein 44
Gorai.009G357800_D	AT1G17180.1	5	glutathione S-transferase TAU 25
Gorai.005G087100_D	AT1G21550.1	5	Calcium-binding EF-hand family protein
Gorai.009G148800_D	AT5G23570.1	4.9	XS domain-containing protein / XS zinc finger domain-containing protein-related
Gorai.009G210700_D	AT1G47480.1	4.9	alpha/beta-Hydrolases superfamily protein
Gorai.001G105600_A		4.9
Gorai.009G411800_D	AT2G36800.1	4.8	don-glucosyltransferase 1
Gorai.012G095500_D	AT5G57670.2	4.8	Protein kinase superfamily protein
Gorai.011G077200_A	AT1G52360.1	4.8	Coatomer, beta\' subunit
Gorai.009G012800_D		4.8
Gorai.010G122600_D	AT5G57510.1	4.8
Gorai.003G175900_A	AT5G53110.1	4.8	RING/U-box superfamily protein
Gorai.009G094100_D	AT2G29590.1	4.7	Thioesterase superfamily protein
Gorai.001G203800_D	AT5G38710.1	4.7	Methylenetetrahydrofolate reductase family protein
Gorai.008G265900_D	AT2G46690.1	4.7	SAUR-like auxin-responsive protein family
Gorai.006G030700_D	AT3G27820.1	4.7	monodehydroascorbate reductase 4
Gorai.013G099400_D	AT1G05260.1	4.7	Peroxidase superfamily protein
Gorai.001G215700_A	AT4G15417.1	4.7	RNAse II-like 1
Gorai.010G157600_D	AT4G28500.1	4.7	NAC domain containing protein 73
Gorai.002G172500_A	AT1G67920.1	4.7
Gorai.008G268100_D	AT4G27810.1	4.7
Gorai.006G070500_A	AT4G14450.1	4.7
Gorai.006G206600_A	AT4G23990.1	4.6	cellulose synthase like G3
Gorai.013G224500_A	AT2G06025.1	4.6	Acyl-CoA N-acyltransferases (NAT) superfamily protein
Gorai.008G128000_D	AT2G46680.1	4.6	homeobox 7
Gorai.009G210800_A	AT1G47480.1	4.6	alpha/beta-Hydrolases superfamily protein
Gorai.002G070600_A	AT4G21700.1	4.6	Protein of unknown function (DUF2921)
Gorai.001G203800_A	AT5G38710.1	4.5	Methylenetetrahydrofolate reductase family protein
Gorai.011G129900_A	AT5G05340.1	4.5	Peroxidase superfamily protein
Gorai.005G013100_A	AT1G33060.2	4.5	NAC 014
Gorai.006G171700_A	AT5G43290.1	4.5	WRKY DNA-binding protein 49
Gorai.004G235200_D	AT1G11910.1	4.5	aspartic proteinase A1
Gorai.008G091200_A	AT1G72220.1	4.5	RING/U-box superfamily protein
Gorai.002G235900_A	AT2G35980.1	4.5	Late embryogenesis abundant (LEA) hydroxyproline-rich glycoprotein family
Gorai.009G012800_A		4.5
Gorai.012G121100_D	AT1G10370.1	4.4	Glutathione S-transferase family protein
Gorai.010G186200_A	AT3G27200.1	4.4	Cupredoxin superfamily protein
Gorai.004G123500_A	AT2G46680.1	4.4	homeobox 7
Gorai.001G258100_D	AT5G40010.1	4.4	AAA-ATPase 1
Gorai.002G259300_A	AT3G54040.1	4.4	PAR1 protein
Gorai.007G051000_D	AT4G36670.1	4.4	Major facilitator superfamily protein
Gorai.005G150300_A	AT3G21720.1	4.3	isocitrate lyase
Gorai.009G277800_A	AT1G10070.1	4.3	branched-chain amino acid transaminase 2
Gorai.004G205400_D	AT1G33720.1	4.3	cytochrome P450, family 76, subfamily C, polypeptide 6
Gorai.009G216900_D	AT1G22130.1	4.3	AGAMOUS-like 104
Gorai.006G272600_D	AT5G50860.1	4.3	Protein kinase superfamily protein
Gorai.006G120800_D	AT5G60250.1	4.3	zinc finger (C3HC4-type RING finger) family protein
Gorai.010G203200_A	AT1G47890.1	4.3	receptor like protein 7
Gorai.010G012800_A	AT3G50770.1	4.3	calmodulin-like 41
Gorai.004G290200_D	AT3G16180.1	4.3	Major facilitator superfamily protein
Gorai.009G194400_A	AT1G30755.1	4.3	Protein of unknown function (DUF668)
Gorai.013G178900_A	AT1G78550.1	4.2	2-oxoglutarate (2OG) and Fe(II)-dependent oxygenase superfamily protein
Gorai.001G222300_D	AT4G14540.1	4.2	nuclear factor Y, subunit B3
Gorai.001G009700_A	AT5G56580.1	4.2	MAP kinase kinase 6
Gorai.013G201400_A	AT4G14750.1	4.2	IQ-domain 19
Gorai.007G224600_D	AT1G70210.1	4.2	CYCLIN D1;1
Gorai.008G116300_A	AT4G23010.3	4.2	UDP-galactose transporter 2
Gorai.011G227700_D	AT5G06600.3	4.2	ubiquitin-specific protease 12
Gorai.007G016100_A	AT4G27740.1	4.2	Yippee family putative zinc-binding protein
Gorai.006G041000_D	AT5G14180.1	4.1	Myzus persicae-induced lipase 1
Gorai.009G125100_A	AT5G25190.1	4.1	Integrase-type DNA-binding superfamily protein
Gorai.006G230300_D	AT3G54420.1	4.1	homolog of carrot EP3-3 chitinase
Gorai.012G121000_A	AT1G10370.1	4.1	Glutathione S-transferase family protein
Gorai.013G005800_A	AT5G05340.1	4.1	Peroxidase superfamily protein
Gorai.002G061100_D	AT1G78830.1	4.1	Curculin-like (mannose-binding) lectin family protein
Gorai.011G197800_A		4.1
Gorai.003G160500_D	AT5G02320.1	4.1	myb domain protein 3r-5
Gorai.005G013000_A	AT1G33060.2	4.1	NAC 014
Gorai.005G002700_A	AT5G01950.1	4.1	Leucine-rich repeat protein kinase family protein
Gorai.007G338700_D	AT2G34930.1	4.1	disease resistance family protein / LRR family protein
Gorai.009G157000_D	AT4G18210.1	4.1	purine permease 10
Gorai.002G205600_A	AT2G17120.1	4.1	lysm domain GPI-anchored protein 2 precursor
Gorai.007G016100_D	AT4G27740.1	4.1	Yippee family putative zinc-binding protein
Gorai.011G227600_D	AT5G06600.1	4.1	ubiquitin-specific protease 12
Gorai.002G211000_D	AT1G49310.1	4.1
Gorai.005G216100_A		4.1
Gorai.013G106700_A	AT1G31130.1	4.1
Gorai.002G108800_A	AT1G55790.1	4.1	Domain of unknown function (DUF2431)
Gorai.002G172500_D	AT1G67920.1	4.1
Gorai.004G231400_A	AT2G36870.1	4	xyloglucan endotransglucosylase/hydrolase 32
Gorai.011G267200_A	AT3G11430.1	4	glycerol-3-phosphate acyltransferase 5
Gorai.006G041000_A	AT5G14180.1	4	Myzus persicae-induced lipase 1
Gorai.013G179000_D	AT1G78550.1	4	2-oxoglutarate (2OG) and Fe(II)-dependent oxygenase superfamily protein
Gorai.010G051600_D	AT1G11040.1	4	HSP40/DnaJ peptide-binding protein
Gorai.009G411800_A	AT2G36800.1	4	don-glucosyltransferase 1
Gorai.013G025400_A	AT5G07990.1	4	Cytochrome P450 superfamily protein
Gorai.013G164700_A	AT1G50600.1	4	scarecrow-like 5
Gorai.002G002100_A	AT4G38470.1	4	ACT-like protein tyrosine kinase family protein
Gorai.012G095500_A	AT5G57670.2	4	Protein kinase superfamily protein
Gorai.011G276100_A	AT4G12560.1	4	F-box and associated interaction domains-containing protein
Gorai.007G207100_A	AT3G50770.1	4	calmodulin-like 41
Gorai.007G207100_D	AT3G50770.1	4	calmodulin-like 41
Gorai.001G055500_A	AT5G23660.1	4	homolog of Medicago truncatula MTN3
Gorai.013G222500_D	AT5G20820.1	3.9	SAUR-like auxin-responsive protein family
Gorai.002G087200_A	AT2G36800.1	3.9	don-glucosyltransferase 1
Gorai.012G016200_A	AT5G05340.1	3.9	Peroxidase superfamily protein
Gorai.004G201400_D	AT5G62360.1	3.9	Plant invertase/pectin methylesterase inhibitor superfamily protein
Gorai.010G186200_D	AT3G27200.1	3.9	Cupredoxin superfamily protein
Gorai.009G016500_A	AT5G20230.1	3.9	blue-copper-binding protein
Gorai.005G013300_A	AT1G33060.1	3.9	NAC 014
Gorai.004G235200_A	AT1G11910.1	3.9	aspartic proteinase A1
Gorai.006G026000_D	AT5G40010.1	3.9	AAA-ATPase 1
Gorai.013G146800_A	AT1G11950.1	3.9	Transcription factor jumonji (jmjC) domain-containing protein
Gorai.002G102600_D	AT5G55970.1	3.9	RING/U-box superfamily protein
Gorai.005G097600_A	AT1G09970.1	3.9	Leucine-rich receptor-like protein kinase family protein
Gorai.011G075500_A	AT3G16030.1	3.9	lectin protein kinase family protein
Gorai.002G061300_D	AT1G78860.1	3.9	D-mannose binding lectin protein with Apple-like carbohydrate-binding domain
Gorai.010G198100_D	AT2G40080.1	3.9	Protein of unknown function (DUF1313)
Gorai.007G224600_A	AT1G70210.1	3.9	CYCLIN D1;1
Gorai.005G142300_D	AT1G69490.1	3.9	NAC-like, activated by AP3/PI
Gorai.009G104800_D	AT3G45650.1	3.9	nitrate excretion transporter1
Gorai.011G228100_D	AT5G06600.1	3.9	ubiquitin-specific protease 12
Gorai.003G090500_D	AT2G41640.1	3.9	Glycosyltransferase family 61 protein
Gorai.008G263200_D	AT5G24600.1	3.9	Protein of unknown function, DUF599
Gorai.010G149400_A	AT4G05070.1	3.9	Wound-responsive family protein
Gorai.003G046900_D	AT5G64880.1	3.9
Gorai.009G230100_D	AT4G33580.1	3.8	beta carbonic anhydrase 5
Gorai.001G274600_D	AT5G41080.1	3.8	PLC-like phosphodiesterases superfamily protein
Gorai.010G051600_A	AT1G11040.1	3.8	HSP40/DnaJ peptide-binding protein
Gorai.008G155700_A	AT3G26690.1	3.8	nudix hydrolase homolog 13
Gorai.009G066700_D	AT5G24910.1	3.8	cytochrome P450, family 714, subfamily A, polypeptide 1
Gorai.003G016600_D	AT4G36740.1	3.8	homeobox protein 40
Gorai.008G206200_A	AT1G67340.1	3.8	HCP-like superfamily protein with MYND-type zinc finger
Gorai.003G168600_A	AT1G62790.2	3.8	Bifunctional inhibitor/lipid-transfer protein/seed storage 2S albumin superfamily protein
Gorai.005G106000_D	AT3G50770.1	3.8	calmodulin-like 41
Gorai.006G130400_A	AT1G65690.1	3.8	Late embryogenesis abundant (LEA) hydroxyproline-rich glycoprotein family
Gorai.007G355400_A		3.8
Gorai.007G118300_A	AT2G46940.1	3.8
Gorai.011G126900_A	AT2G38550.1	3.8	Transmembrane proteins 14C
Gorai.008G250600_A	AT1G64065.1	3.8	Late embryogenesis abundant (LEA) hydroxyproline-rich glycoprotein family
Gorai.010G045300_A		3.8
Gorai.004G023600_D		3.8
Gorai.010G228500_D	AT1G58190.2	3.8	receptor like protein 9
Gorai.009G389300_D	AT4G21700.1	3.8	Protein of unknown function (DUF2921)
Gorai.008G187700_A	AT3G25655.1	3.8	inflorescence deficient in abscission (IDA)-like 1
Gorai.004G138900_D	AT4G23500.1	3.7	Pectin lyase-like superfamily protein
Gorai.004G052900_A	AT3G62730.1	3.7
Gorai.011G163600_D	AT2G29420.1	3.7	glutathione S-transferase tau 7
Gorai.008G044400_D	AT4G31940.1	3.7	cytochrome P450, family 82, subfamily C, polypeptide 4
Gorai.005G150600_D	AT1G05260.1	3.7	Peroxidase superfamily protein
Gorai.011G129900_D	AT5G05340.1	3.7	Peroxidase superfamily protein
Gorai.006G152400_D	AT2G36080.1	3.7	AP2/B3-like transcriptional factor family protein
Gorai.001G148500_A	AT1G09540.1	3.7	myb domain protein 61
Gorai.005G068900_A	AT5G49620.1	3.7	myb domain protein 78
Gorai.005G073800_D	AT1G11910.1	3.7	aspartic proteinase A1
Gorai.002G259300_D	AT3G54040.1	3.7	PAR1 protein
Gorai.007G038800_A	AT1G74360.1	3.7	Leucine-rich repeat protein kinase family protein
Gorai.006G015300_D	AT5G39670.1	3.7	Calcium-binding EF-hand family protein
Gorai.007G277600_A	AT3G63380.1	3.7	ATPase E1-E2 type family protein / haloacid dehalogenase-like hydrolase family protein
Gorai.005G061300_D	AT5G49120.1	3.7	Protein of unknown function (DUF581)
Gorai.009G157000_A	AT4G18210.1	3.7	purine permease 10
Gorai.007G355400_D		3.7
Gorai.007G159800_D	AT2G43060.1	3.7	ILI1 binding bHLH 1
Gorai.004G233400_D	AT3G51770.2	3.7	tetratricopeptide repeat (TPR)-containing protein
Gorai.009G344300_A	AT1G70230.1	3.7	TRICHOME BIREFRINGENCE-LIKE 27
Gorai.012G048600_D	AT5G39200.1	3.7
Gorai.008G049600_D	AT4G39720.1	3.7	VQ motif-containing protein
Gorai.002G119600_D	AT1G20450.1	3.7	Dehydrin family protein
Gorai.012G160300_D	AT1G25275.1	3.7
Gorai.007G119100_A	AT1G02310.1	3.6	Glycosyl hydrolase superfamily protein
Gorai.013G028600_A	AT4G21200.1	3.6	gibberellin 2-oxidase 8
Gorai.009G066700_A	AT5G24910.1	3.6	cytochrome P450, family 714, subfamily A, polypeptide 1
Gorai.003G151700_A	AT5G05340.1	3.6	Peroxidase superfamily protein
Gorai.008G193600_D	AT4G19840.1	3.6	phloem protein 2-A1
Gorai.013G006600_A	AT1G60500.1	3.6	Dynamin related protein 4C
Gorai.001G215700_D	AT4G15417.1	3.6	RNAse II-like 1
Gorai.011G197200_D		3.6
Gorai.001G239100_D	AT3G28917.1	3.6	mini zinc finger 2
Gorai.009G221000_D	AT5G09640.1	3.6	serine carboxypeptidase-like 19
Gorai.007G337400_D	AT2G34930.1	3.6	disease resistance family protein / LRR family protein
Gorai.013G201400_D	AT4G14750.1	3.6	IQ-domain 19
Gorai.005G142300_A	AT1G69490.1	3.6	NAC-like, activated by AP3/PI
Gorai.008G230700_A	AT5G04770.1	3.6	cationic amino acid transporter 6
Gorai.013G035600_D	AT4G34560.1	3.6
Gorai.013G035600_A	AT4G34560.1	3.6
Gorai.001G013700_D	AT4G29820.1	3.6	homolog of CFIM-25
Gorai.009G240800_A		3.6
Gorai.005G084100_A	AT1G31130.1	3.6
Gorai.008G291300_D	AT1G67920.1	3.6
Gorai.013G106700_D	AT1G31130.1	3.6
Gorai.001G124700_D		3.6
Gorai.007G189500_A	AT4G35680.1	3.6	Arabidopsis protein of unknown function (DUF241)
Gorai.005G268900_A	AT4G20050.1	3.6	Pectin lyase-like superfamily protein
Gorai.001G009600_A	AT5G56550.1	3.6	oxidative stress 3
Gorai.003G147400_A	AT5G58570.1	3.6
Gorai.002G107500_A		3.6
Gorai.003G077900_A	AT1G32928.1	3.6
Gorai.003G031900_A	AT3G49780.1	3.6	phytosulfokine 4 precursor
Gorai.009G434200_A		3.6
Gorai.003G024600_A	AT4G33985.1	3.6	Protein of unknown function (DUF1685)
Gorai.007G074900_A	AT5G40690.1	3.6
Gorai.001G167000_A		3.6
Gorai.009G322800_D	AT3G11050.1	3.5	ferritin 2
Gorai.009G260600_D	AT5G09360.1	3.5	laccase 14
Gorai.011G150800_A	AT4G20820.1	3.5	FAD-binding Berberine family protein
Gorai.012G120900_A	AT1G10360.1	3.5	glutathione S-transferase TAU 18
Gorai.012G108800_A	AT3G09270.1	3.5	glutathione S-transferase TAU 8
Gorai.013G006700_A	AT1G60500.1	3.5	Dynamin related protein 4C
Gorai.003G146400_D	AT2G30020.1	3.5	Protein phosphatase 2C family protein
Gorai.007G338100_A	AT2G34930.1	3.5	disease resistance family protein / LRR family protein
Gorai.004G056600_A	AT3G63380.1	3.5	ATPase E1-E2 type family protein / haloacid dehalogenase-like hydrolase family protein
Gorai.005G257800_D	AT2G17040.1	3.5	NAC domain containing protein 36
Gorai.009G433200_D	AT4G27410.2	3.5	NAC (No Apical Meristem) domain transcriptional regulator superfamily protein
Gorai.013G148800_A	AT5G23810.1	3.5	amino acid permease 7
Gorai.001G270200_A	AT3G27170.1	3.5	chloride channel B
Gorai.008G121600_A	AT3G01580.1	3.5	Tetratricopeptide repeat (TPR)-like superfamily protein
Gorai.008G235500_D		3.5
Gorai.006G183100_D	AT5G01370.1	3.5	ALC-interacting protein 1
Gorai.009G084700_D	AT2G27730.1	3.5	copper ion binding
Gorai.003G136900_D	AT5G59750.1	3.4	DHBP synthase RibB-like alpha/beta domain;GTP cyclohydrolase II
Gorai.013G025400_D	AT5G07990.1	3.4	Cytochrome P450 superfamily protein
Gorai.013G006400_A	AT1G60500.1	3.4	Dynamin related protein 4C
Gorai.011G229200_A	AT1G01800.1	3.4	NAD(P)-binding Rossmann-fold superfamily protein
Gorai.005G044300_A	AT2G32030.1	3.4	Acyl-CoA N-acyltransferases (NAT) superfamily protein
Gorai.007G105700_D	AT4G27950.1	3.4	cytokinin response factor 4
Gorai.006G265200_D	AT2G47260.1	3.4	WRKY DNA-binding protein 23
Gorai.009G160800_A	AT1G29280.1	3.4	WRKY DNA-binding protein 65
Gorai.004G219900_A	AT2G42430.1	3.4	lateral organ boundaries-domain 16
Gorai.005G141400_D	AT1G69600.1	3.4	zinc finger homeodomain 1
Gorai.008G051500_D	AT1G30900.1	3.4	VACUOLAR SORTING RECEPTOR 6
Gorai.004G091600_A	AT3G62690.1	3.4	AtL5
Gorai.012G129300_A	AT4G03510.1	3.4	RING membrane-anchor 1
Gorai.010G228400_A	AT1G58190.2	3.4	receptor like protein 9
Gorai.002G061300_A	AT1G78860.1	3.4	D-mannose binding lectin protein with Apple-like carbohydrate-binding domain
Gorai.008G014700_D	AT5G64530.1	3.4	xylem NAC domain 1
Gorai.003G170400_A	AT1G12110.1	3.4	nitrate transporter 1.1
Gorai.011G292900_A	AT2G40410.2	3.4	Staphylococcal nuclease homologue
Gorai.004G245200_D	AT1G54570.1	3.4	Esterase/lipase/thioesterase family protein
Gorai.011G290600_A	AT5G05460.1	3.4	Glycosyl hydrolase family 85
Gorai.007G192100_D	AT4G35930.1	3.4	F-box family protein
Gorai.009G064400_A	AT1G80450.1	3.4	VQ motif-containing protein
Gorai.001G167300_D		3.4
Gorai.007G204100_D	AT5G49610.1	3.4	F-box family protein
Gorai.008G083700_D		3.4
Gorai.004G239100_A	AT4G02370.1	3.4	Protein of unknown function, DUF538
Gorai.002G131700_A	AT5G42750.1	3.4	BRI1 kinase inhibitor 1
Gorai.009G230100_A	AT4G33580.1	3.3	beta carbonic anhydrase 5
Gorai.008G296600_A	AT3G22370.1	3.3	alternative oxidase 1A
Gorai.004G231400_D	AT2G36870.1	3.3	xyloglucan endotransglucosylase/hydrolase 32
Gorai.004G192500_A	AT4G17030.1	3.3	expansin-like B1
Gorai.001G117000_D	AT3G47340.1	3.3	glutamine-dependent asparagine synthase 1
Gorai.005G208000_A	AT5G54510.1	3.3	Auxin-responsive GH3 family protein
Gorai.011G267300_A	AT3G21420.1	3.3	2-oxoglutarate (2OG) and Fe(II)-dependent oxygenase superfamily protein
Gorai.002G082700_D	AT3G20600.1	3.3	Late embryogenesis abundant (LEA) hydroxyproline-rich glycoprotein family
Gorai.008G069600_A	AT2G18570.1	3.3	UDP-Glycosyltransferase superfamily protein
Gorai.004G091900_D	AT5G12890.1	3.3	UDP-Glycosyltransferase superfamily protein
Gorai.011G228900_A	AT1G01800.1	3.3	NAD(P)-binding Rossmann-fold superfamily protein
Gorai.011G197200_A		3.3
Gorai.004G196700_A	AT2G35700.1	3.3	ERF family protein 38
Gorai.011G292100_D	AT2G40200.1	3.3	basic helix-loop-helix (bHLH) DNA-binding superfamily protein
Gorai.007G005700_A	AT1G73830.1	3.3	BR enhanced expression 3
Gorai.004G123100_A	AT2G46680.1	3.3	homeobox 7
Gorai.010G012000_D	AT3G10500.1	3.3	NAC domain containing protein 53
Gorai.002G002100_D	AT4G38470.1	3.3	ACT-like protein tyrosine kinase family protein
Gorai.005G002700_D	AT5G01950.1	3.3	Leucine-rich repeat protein kinase family protein
Gorai.009G149000_A	AT3G53690.1	3.3	RING/U-box superfamily protein
Gorai.007G132900_A	AT1G03430.1	3.3	histidine-containing phosphotransfer factor 5
Gorai.002G059200_D	AT1G79990.1	3.3	structural molecules
Gorai.009G166300_D	AT1G28470.1	3.3	NAC domain containing protein 10
Gorai.004G221300_A	AT4G28530.1	3.3	NAC domain containing protein 74
Gorai.006G034600_A	AT3G01600.1	3.3	NAC domain containing protein 44
Gorai.004G210800_A	AT1G63440.1	3.3	heavy metal atpase 5
Gorai.003G170300_D	AT1G12110.1	3.3	nitrate transporter 1.1
Gorai.005G034000_D	AT5G22355.1	3.3	Cysteine/Histidine-rich C1 domain family protein
Gorai.001G219600_D	AT5G35732.1	3.3
Gorai.001G161400_A		3.3
Gorai.006G261600_A	AT5G49100.1	3.3
Gorai.010G056400_D	AT2G15580.2	3.3	RING/U-box superfamily protein
Gorai.008G080100_A	AT5G67370.1	3.3	Protein of unknown function (DUF1230)
Gorai.008G239700_A	AT2G45360.1	3.3	Protein of unknown function (DUF1442)
Gorai.011G266500_A	AT5G02220.1	3.3
Gorai.011G283600_D	AT2G40000.1	3.3	ortholog of sugar beet HS1 PRO-1 2
Gorai.007G204100_A	AT5G49610.1	3.3	F-box family protein
Gorai.004G023700_D		3.3
Gorai.006G045200_D	AT5G51920.1	3.3	Pyridoxal phosphate (PLP)-dependent transferases superfamily protein
Gorai.012G161100_D		3.3
Gorai.001G161600_D		3.3
Gorai.001G161600_A		3.3
Gorai.009G220600_A	AT5G67590.1	3.2	NADH-ubiquinone oxidoreductase-related
Gorai.001G160500_A	AT2G07741.1	3.2	ATPase, F0 complex, subunit A protein
Gorai.004G031100_A	AT5G57560.1	3.2	Xyloglucan endotransglucosylase/hydrolase family protein
Gorai.002G156500_D	AT3G12120.1	3.2	fatty acid desaturase 2
Gorai.009G252600_D	AT3G21260.3	3.2	Glycolipid transfer protein (GLTP) family protein
Gorai.013G097700_D	AT5G15740.1	3.2	O-fucosyltransferase family protein
Gorai.013G178900_D	AT1G78550.1	3.2	2-oxoglutarate (2OG) and Fe(II)-dependent oxygenase superfamily protein
Gorai.004G062100_D	AT1G05010.1	3.2	ethylene-forming enzyme
Gorai.007G010400_A	AT5G52060.1	3.2	BCL-2-associated athanogene 1
Gorai.008G015900_A	AT2G22360.1	3.2	DNAJ heat shock family protein
Gorai.006G122800_D	AT4G15960.1	3.2	alpha/beta-Hydrolases superfamily protein
Gorai.005G023800_A	AT5G44400.1	3.2	FAD-binding Berberine family protein
Gorai.008G180700_D	AT1G26820.1	3.2	ribonuclease 3
Gorai.008G067500_D	AT2G18300.2	3.2	basic helix-loop-helix (bHLH) DNA-binding superfamily protein
Gorai.009G197000_D	AT1G75540.1	3.2	salt tolerance homolog2
Gorai.005G132400_D	AT3G16780.1	3.2	Ribosomal protein L19e family protein
Gorai.009G098900_A	AT2G28940.2	3.2	Protein kinase superfamily protein
Gorai.006G111200_D	AT2G04160.1	3.2	Subtilisin-like serine endopeptidase family protein
Gorai.004G091600_D	AT3G62690.1	3.2	AtL5
Gorai.010G228600_A	AT1G74170.1	3.2	receptor like protein 13
Gorai.013G072500_D	AT4G03230.1	3.2	S-locus lectin protein kinase family protein
Gorai.007G079900_D	AT5G61430.1	3.2	NAC domain containing protein 100
Gorai.013G118000_D	AT5G18270.2	3.2	Arabidopsis NAC domain containing protein 87
Gorai.005G233200_A	AT4G24220.1	3.2	NAD(P)-binding Rossmann-fold superfamily protein
Gorai.005G052500_A	AT5G46050.1	3.2	peptide transporter 3
Gorai.008G175900_D	AT2G37900.1	3.2	Major facilitator superfamily protein
Gorai.008G216200_A	AT3G47420.1	3.2	phosphate starvation-induced gene 3
Gorai.011G161400_D	AT3G23940.1	3.2	dehydratase family
Gorai.006G257500_D	AT4G15610.1	3.2	Uncharacterised protein family (UPF0497)
Gorai.006G257500_A	AT4G15610.1	3.2	Uncharacterised protein family (UPF0497)
Gorai.005G057400_A	AT4G15610.1	3.2	Uncharacterised protein family (UPF0497)
Gorai.012G019700_D	AT5G07020.1	3.2	proline-rich family protein
Gorai.007G074800_D		3.2
Gorai.010G098600_D	AT5G11970.1	3.2	Protein of unknown function (DUF3511)
Gorai.005G189500_D	AT1G27100.1	3.2	Actin cross-linking protein
Gorai.001G162800_A	AT2G07691.1	3.2
Gorai.009G221500_A	AT3G49780.1	3.2	phytosulfokine 4 precursor
Gorai.009G194400_D	AT1G30755.1	3.2	Protein of unknown function (DUF668)
Gorai.001G163100_A		3.2
Gorai.001G262600_A	AT3G27880.1	3.2	Protein of unknown function (DUF1645)
Gorai.005G263500_A		3.2
Gorai.001G062500_D		3.2
Gorai.011G151800_D		3.2
Gorai.005G043800_A	AT1G59960.1	3.1	NAD(P)-linked oxidoreductase superfamily protein
Gorai.010G150000_A	AT4G05020.1	3.1	NAD(P)H dehydrogenase B2
Gorai.010G123500_A	AT4G31370.1	3.1	FASCICLIN-like arabinogalactan protein 5 precursor
Gorai.009G286400_D	AT1G71697.1	3.1	choline kinase 1
Gorai.009G252600_A	AT3G21260.3	3.1	Glycolipid transfer protein (GLTP) family protein
Gorai.009G162900_A	AT1G06330.1	3.1	Heavy metal transport/detoxification superfamily protein
Gorai.008G065900_A	AT3G11480.1	3.1	S-adenosyl-L-methionine-dependent methyltransferases superfamily protein
Gorai.006G030700_A	AT3G27820.1	3.1	monodehydroascorbate reductase 4
Gorai.011G025700_D	AT1G61050.1	3.1	alpha 1,4-glycosyltransferase family protein
Gorai.007G246400_A	AT4G39490.1	3.1	cytochrome P450, family 96, subfamily A, polypeptide 10
Gorai.005G043900_A	AT3G22620.1	3.1	Bifunctional inhibitor/lipid-transfer protein/seed storage 2S albumin superfamily protein
Gorai.005G044300_D	AT2G32030.1	3.1	Acyl-CoA N-acyltransferases (NAT) superfamily protein
Gorai.009G160800_D	AT1G29280.1	3.1	WRKY DNA-binding protein 65
Gorai.008G253300_D	AT4G23810.1	3.1	WRKY family transcription factor
Gorai.005G190300_A	AT1G68510.1	3.1	LOB domain-containing protein 42
Gorai.005G141400_A	AT1G69600.1	3.1	zinc finger homeodomain 1
Gorai.005G132400_A	AT3G16780.1	3.1	Ribosomal protein L19e family protein
Gorai.007G030500_D	AT5G47070.1	3.1	Protein kinase superfamily protein
Gorai.007G335800_A	AT2G34930.1	3.1	disease resistance family protein / LRR family protein
Gorai.007G182900_A	AT5G38280.1	3.1	PR5-like receptor kinase
Gorai.005G087100_A	AT1G21550.1	3.1	Calcium-binding EF-hand family protein
Gorai.010G198100_A	AT2G40080.1	3.1	Protein of unknown function (DUF1313)
Gorai.010G123700_D	AT5G19940.1	3.1	Plastid-lipid associated protein PAP / fibrillin family protein
Gorai.002G033100_A	AT1G56010.2	3.1	NAC domain containing protein 1
Gorai.005G233200_D	AT4G24220.1	3.1	NAD(P)-binding Rossmann-fold superfamily protein
Gorai.004G221300_D	AT4G28530.1	3.1	NAC domain containing protein 74
Gorai.006G123700_A	AT5G19500.1	3.1	Tryptophan/tyrosine permease
Gorai.001G054800_A	AT3G48850.1	3.1	phosphate transporter 3;2
Gorai.009G304400_D	AT5G13750.1	3.1	zinc induced facilitator-like 1
Gorai.013G211100_A	AT2G19330.1	3.1	plant intracellular ras group-related LRR 6
Gorai.002G029500_A	AT2G02120.1	3.1	Scorpion toxin-like knottin superfamily protein
Gorai.007G074800_A		3.1
Gorai.009G096100_A		3.1
Gorai.013G008400_D	AT2G40765.1	3.1
Gorai.001G166400_D		3.1
Gorai.012G064100_D	AT5G40460.1	3.1
Gorai.012G048600_A	AT5G39200.1	3.1
Gorai.006G096500_D	AT5G56550.1	3.1	oxidative stress 3
Gorai.002G135700_A	AT1G10140.1	3.1	Uncharacterised conserved protein UCP031279
Gorai.003G049200_D	AT2G21780.1	3.1
Gorai.011G227400_D		3.1
Gorai.001G161300_D		3.1
Gorai.001G161300_A		3.1
Gorai.002G147400_A		3.1
Gorai.007G213000_D	AT4G33985.1	3.1	Protein of unknown function (DUF1685)
Gorai.004G219000_A	AT2G30570.1	3	photosystem II reaction center W
Gorai.002G055400_A	AT1G43670.1	3	Inositol monophosphatase family protein
Gorai.003G038300_D	AT5G65140.1	3	Haloacid dehalogenase-like hydrolase (HAD) superfamily protein
Gorai.006G162400_D	AT2G36870.1	3	xyloglucan endotransglucosylase/hydrolase 32
Gorai.003G119000_D	AT5G41040.1	3	HXXXD-type acyl-transferase family protein
Gorai.008G265900_A	AT2G46690.1	3	SAUR-like auxin-responsive protein family
Gorai.013G221000_D	AT5G21482.1	3	cytokinin oxidase 7
Gorai.013G014800_D	AT3G63440.1	3	cytokinin oxidase/dehydrogenase 6
Gorai.013G177800_A	AT3G12900.1	3	2-oxoglutarate (2OG) and Fe(II)-dependent oxygenase superfamily protein
Gorai.002G206300_D	AT2G30920.1	3	coenzyme Q 3
Gorai.009G432400_A	AT4G27220.1	3	NB-ARC domain-containing disease resistance protein
Gorai.002G082700_A	AT3G20600.1	3	Late embryogenesis abundant (LEA) hydroxyproline-rich glycoprotein family
Gorai.006G230300_A	AT3G54420.1	3	homolog of carrot EP3-3 chitinase
Gorai.004G188600_D	AT1G53540.1	3	HSP20-like chaperones superfamily protein
Gorai.006G235800_D	AT3G08710.1	3	thioredoxin H-type 9
Gorai.013G165100_A	AT5G54570.1	3	beta glucosidase 41
Gorai.012G121000_D	AT1G10370.1	3	Glutathione S-transferase family protein
Gorai.012G121100_A	AT1G10370.1	3	Glutathione S-transferase family protein
Gorai.005G150600_A	AT1G05260.1	3	Peroxidase superfamily protein
Gorai.008G193600_A	AT4G19840.1	3	phloem protein 2-A1
Gorai.013G006300_A	AT1G60500.1	3	Dynamin related protein 4C
Gorai.011G202200_D	AT1G47960.1	3	cell wall / vacuolar inhibitor of fructosidase 1
Gorai.013G006500_A	AT5G03980.1	3	SGNH hydrolase-type esterase superfamily protein
Gorai.007G277200_D	AT4G02590.1	3	basic helix-loop-helix (bHLH) DNA-binding superfamily protein
Gorai.009G198500_D	AT1G75430.1	3	BEL1-like homeodomain 11
Gorai.006G171700_D	AT5G43290.1	3	WRKY DNA-binding protein 49
Gorai.005G122400_D	AT3G52850.1	3	vacuolar sorting receptor homolog 1
Gorai.009G236500_A	AT1G34750.1	3	Protein phosphatase 2C family protein
Gorai.001G270600_A	AT3G27150.1	3	Galactose oxidase/kelch repeat superfamily protein
Gorai.006G125400_D	AT5G46170.1	3	F-box family protein
Gorai.010G147500_D	AT4G21390.1	3	S-locus lectin protein kinase family protein
Gorai.009G250800_A	AT1G21390.1	3	embryo defective 2170
Gorai.008G179900_A	AT1G69490.1	3	NAC-like, activated by AP3/PI
Gorai.002G001900_A	AT2G17040.1	3	NAC domain containing protein 36
Gorai.007G249600_A	AT5G45275.1	3	Major facilitator superfamily protein
Gorai.002G073700_A	AT4G27410.2	3	NAC (No Apical Meristem) domain transcriptional regulator superfamily protein
Gorai.007G147300_D	AT4G28530.1	3	NAC domain containing protein 74
Gorai.005G224500_D	AT4G24570.1	3	dicarboxylate carrier 2
Gorai.004G210800_D	AT1G63440.1	3	heavy metal atpase 5
Gorai.013G221100_D	AT5G20650.1	3	copper transporter 5
Gorai.003G170300_A	AT1G12110.1	3	nitrate transporter 1.1
Gorai.010G187200_D	AT5G47560.1	3	tonoplast dicarboxylate transporter
Gorai.007G310600_D	AT3G13080.1	3	multidrug resistance-associated protein 3
Gorai.006G182300_A	AT2G38170.3	3	cation exchanger 1
Gorai.003G140500_A	AT5G23530.1	3	carboxyesterase 18
Gorai.002G076900_D	AT4G10265.1	3	Wound-responsive family protein
Gorai.008G056500_A	AT5G38200.1	3	Class I glutamine amidotransferase-like superfamily protein
Gorai.008G056500_D	AT5G38200.1	3	Class I glutamine amidotransferase-like superfamily protein
Gorai.009G289100_D	AT5G36970.1	3	NDR1/HIN1-like 25
Gorai.001G166200_A	ATMG01060.1	3
Gorai.001G219600_A	AT5G35732.1	3
Gorai.008G244500_D	AT4G11655.1	3	Uncharacterised protein family (UPF0497)
Gorai.007G235100_D	AT5G65300.1	3
Gorai.007G297900_A		3
Gorai.009G240800_D		3
Gorai.001G163000_A		3
Gorai.009G067200_A	AT5G10695.1	3
Gorai.011G277700_A	AT1G14315.2	3	F-box and associated interaction domains-containing protein
Gorai.009G272400_A	AT1G19530.1	3
Gorai.011G168100_D	AT5G18980.1	3	ARM repeat superfamily protein
Gorai.007G159800_A	AT2G43060.1	3	ILI1 binding bHLH 1
Gorai.007G073700_A	AT5G20090.1	3	Uncharacterised protein family (UPF0041)
Gorai.007G189500_D	AT4G35680.1	3	Arabidopsis protein of unknown function (DUF241)
Gorai.004G102600_D	AT5G57685.1	3	glutamine dumper 3
Gorai.008G230500_D	AT5G56480.1	3	Bifunctional inhibitor/lipid-transfer protein/seed storage 2S albumin superfamily protein
Gorai.004G090700_A	AT4G02380.1	3	senescence-associated gene 21
Gorai.001G009600_D	AT5G56550.1	3	oxidative stress 3
Gorai.001G053600_A	AT5G61820.1	3
Gorai.004G023500_D		3
Gorai.003G077900_D	AT1G32928.1	3
Gorai.010G004100_D		3
Gorai.001G162000_A	AT2G07727.1	2.9	Di-haem cytochrome, transmembrane;Cytochrome b/b6, C-terminal
Gorai.003G172100_D	AT4G17360.1	2.9	Formyl transferase
Gorai.009G024000_D	AT3G24503.1	2.9	aldehyde dehydrogenase 2C4
Gorai.001G167400_A	ATMG00640.1	2.9	hydrogen ion transporting ATP synthases, rotational mechanism;zinc ion binding
Gorai.002G156500_A	AT3G12120.1	2.9	fatty acid desaturase 2
Gorai.009G286400_A	AT1G71697.1	2.9	choline kinase 1
Gorai.005G196000_D	AT5G13200.1	2.9	GRAM domain family protein
Gorai.013G176900_A	AT1G78440.1	2.9	Arabidopsis thaliana gibberellin 2-oxidase 1
Gorai.005G041900_D	AT3G22400.1	2.9	PLAT/LH2 domain-containing lipoxygenase family protein
Gorai.005G253100_A	AT2G17880.1	2.9	Chaperone DnaJ-domain superfamily protein
Gorai.003G023500_D	AT4G36990.1	2.9	heat shock factor 4
Gorai.009G211800_D	AT1G07700.1	2.9	Thioredoxin superfamily protein
Gorai.006G211000_D	AT2G45550.1	2.9	cytochrome P450, family 76, subfamily C, polypeptide 4
Gorai.003G179700_D	AT5G46930.1	2.9	Plant invertase/pectin methylesterase inhibitor superfamily protein
Gorai.003G179700_A	AT5G46930.1	2.9	Plant invertase/pectin methylesterase inhibitor superfamily protein
Gorai.005G044000_A	AT3G22600.1	2.9	Bifunctional inhibitor/lipid-transfer protein/seed storage 2S albumin superfamily protein
Gorai.013G224500_D	AT2G06025.1	2.9	Acyl-CoA N-acyltransferases (NAT) superfamily protein
Gorai.010G025200_A	AT1G27730.1	2.9	salt tolerance zinc finger
Gorai.005G232300_A	AT1G27730.1	2.9	salt tolerance zinc finger
Gorai.006G027400_A	AT3G01330.1	2.9	DP-E2F-like protein 3
Gorai.010G037800_D	AT4G40060.1	2.9	homeobox protein 16
Gorai.012G044200_A	AT1G32330.1	2.9	heat shock transcription factor A1D
Gorai.007G107400_A	AT2G46410.1	2.9	Homeodomain-like superfamily protein
Gorai.004G134600_A	AT4G11070.1	2.9	WRKY family transcription factor
Gorai.007G277300_D	AT5G28770.2	2.9	bZIP transcription factor family protein
Gorai.002G240500_D	AT2G36270.1	2.9	Basic-leucine zipper (bZIP) transcription factor family protein
Gorai.002G207500_A	AT1G68290.1	2.9	endonuclease 2
Gorai.012G095300_D	AT2G24370.1	2.9	Protein kinase protein with adenine nucleotide alpha hydrolases-like domain
Gorai.010G215300_D	AT3G12490.2	2.9	cystatin B
Gorai.006G167800_A	AT4G05320.2	2.9	polyubiquitin 10
Gorai.013G098400_D	AT1G68940.1	2.9	Armadillo/beta-catenin-like repeat family protein
Gorai.012G129300_D	AT4G03510.1	2.9	RING membrane-anchor 1
Gorai.008G204500_A	AT5G63270.1	2.9	RPM1-interacting protein 4 (RIN4) family protein
Gorai.009G262800_A	AT3G49420.1	2.9	Got1/Sft2-like vescicle transport protein family
Gorai.004G186200_A	AT1G32560.1	2.9	Late embryogenesis abundant protein, group 1 protein
Gorai.007G292300_A	AT4G04750.1	2.9	Major facilitator superfamily protein
Gorai.013G148800_D	AT5G23810.1	2.9	amino acid permease 7
Gorai.009G232400_A	AT1G28220.1	2.9	purine permease 3
Gorai.006G160000_D	AT5G03555.1	2.9	permease, cytosine/purines, uracil, thiamine, allantoin family protein
Gorai.011G283400_D	AT4G00430.1	2.9	plasma membrane intrinsic protein 1;4
Gorai.011G245500_D	AT2G39420.1	2.9	alpha/beta-Hydrolases superfamily protein
Gorai.007G376500_A	AT5G02230.1	2.9	Haloacid dehalogenase-like hydrolase (HAD) superfamily protein
Gorai.011G245400_D	AT2G39420.1	2.9	alpha/beta-Hydrolases superfamily protein
Gorai.009G020700_A	AT4G30380.1	2.9	Barwin-related endoglucanase
Gorai.004G197300_D	AT4G17350.1	2.9	Plant protein of unknown function (DUF828) with plant pleckstrin homology-like region
Gorai.007G322600_A	AT3G15353.1	2.9	metallothionein 3
Gorai.009G052600_D	AT2G25735.1	2.9
Gorai.007G034100_A		2.9
Gorai.011G025500_A	AT1G61065.1	2.9	Protein of unknown function (DUF1218)
Gorai.009G154100_A	AT2G34610.1	2.9
Gorai.010G149400_D	AT4G05070.1	2.9	Wound-responsive family protein
Gorai.010G078200_A	AT5G56550.1	2.9	oxidative stress 3
Gorai.001G143000_A	AT5G38700.1	2.9
Gorai.009G422400_D	AT5G42870.1	2.9	phosphatidic acid phosphohydrolase 2
Gorai.012G052400_D		2.9
Gorai.011G127800_A	AT2G25010.1	2.9	Aminotransferase-like, plant mobile domain family protein
Gorai.004G128000_D	AT1G33055.1	2.9
Gorai.008G187700_D	AT3G25655.1	2.9	inflorescence deficient in abscission (IDA)-like 1
Gorai.004G090800_A	AT4G02380.1	2.9	senescence-associated gene 21
Gorai.013G125600_D	AT3G56650.1	2.8	Mog1/PsbP/DUF1795-like photosystem II reaction center PsbP family protein
Gorai.007G151500_A	AT2G20260.1	2.8	photosystem I subunit E-2
Gorai.006G046000_A	AT5G51970.1	2.8	GroES-like zinc-binding alcohol dehydrogenase family protein
Gorai.001G165900_D	AT2G07771.2	2.8	Cytochrome C assembly protein
Gorai.013G213200_A	AT2G07687.1	2.8	Cytochrome c oxidase, subunit III
Gorai.013G213000_A	ATMG01190.1	2.8	ATP synthase subunit 1
Gorai.003G102700_D	AT5G15630.1	2.8	COBRA-like extracellular glycosyl-phosphatidyl inositol-anchored protein family
Gorai.010G019500_A	AT4G33330.2	2.8	plant glycogenin-like starch initiation protein 3
Gorai.011G267100_D	AT3G11430.1	2.8	glycerol-3-phosphate acyltransferase 5
Gorai.002G119500_A	AT1G20510.1	2.8	OPC-8:0 CoA ligase1
Gorai.011G147300_D	AT1G60710.1	2.8	NAD(P)-linked oxidoreductase superfamily protein
Gorai.003G134300_D	AT2G28790.1	2.8	Pathogenesis-related thaumatin superfamily protein
Gorai.005G005900_A	AT3G26300.1	2.8	cytochrome P450, family 71, subfamily B, polypeptide 34
Gorai.005G005900_D	AT3G26300.1	2.8	cytochrome P450, family 71, subfamily B, polypeptide 34
Gorai.008G161500_A	AT3G26320.1	2.8	cytochrome P450, family 71, subfamily B, polypeptide 36
Gorai.007G199700_D	AT5G66390.1	2.8	Peroxidase superfamily protein
Gorai.009G192700_D	AT1G75900.1	2.8	GDSL-like Lipase/Acylhydrolase superfamily protein
Gorai.008G280600_A	AT5G51990.1	2.8	C-repeat-binding factor 4
Gorai.009G162500_D	AT1G29160.1	2.8	Dof-type zinc finger DNA-binding family protein
Gorai.006G182800_A	AT2G01060.1	2.8	myb-like HTH transcriptional regulator family protein
Gorai.004G134600_D	AT4G11070.1	2.8	WRKY family transcription factor
Gorai.001G021500_A	AT5G26170.1	2.8	WRKY DNA-binding protein 50
Gorai.008G185000_A	AT1G68640.1	2.8	bZIP transcription factor family protein
Gorai.007G032400_A	AT4G17900.1	2.8	PLATZ transcription factor family protein
Gorai.001G161800_D	AT2G07734.1	2.8	Alpha-L RNA-binding motif/Ribosomal protein S4 family protein
Gorai.008G051500_A	AT1G30900.1	2.8	VACUOLAR SORTING RECEPTOR 6
Gorai.009G279300_D	AT1G58210.1	2.8	kinase interacting family protein
Gorai.001G019500_D	AT2G26290.1	2.8	root-specific kinase 1
Gorai.006G119600_D	AT2G02800.1	2.8	protein kinase 2B
Gorai.006G111200_A	AT2G04160.1	2.8	Subtilisin-like serine endopeptidase family protein
Gorai.011G022800_A	AT4G21510.1	2.8	F-box family protein
Gorai.007G335800_D	AT2G34930.1	2.8	disease resistance family protein / LRR family protein
Gorai.007G182900_D	AT5G38280.1	2.8	PR5-like receptor kinase
Gorai.008G013700_D	AT2G17290.1	2.8	Calcium-dependent protein kinase family protein
Gorai.008G127100_D	AT2G46600.1	2.8	Calcium-binding EF-hand family protein
Gorai.008G117000_A	AT3G61060.1	2.8	phloem protein 2-A13
Gorai.002G073700_D	AT4G27410.2	2.8	NAC (No Apical Meristem) domain transcriptional regulator superfamily protein
Gorai.013G221100_A	AT5G20650.1	2.8	copper transporter 5
Gorai.004G290200_A	AT3G16180.1	2.8	Major facilitator superfamily protein
Gorai.007G170800_A	AT3G21670.1	2.8	Major facilitator superfamily protein
Gorai.007G310800_D	AT3G13080.2	2.8	multidrug resistance-associated protein 3
Gorai.002G263600_A	AT3G51860.1	2.8	cation exchanger 3
Gorai.013G014100_D	AT1G76520.1	2.8	Auxin efflux carrier family protein
Gorai.009G063700_A	AT5G10820.1	2.8	Major facilitator superfamily protein
Gorai.002G174700_A	AT1G14870.1	2.8	PLANT CADMIUM RESISTANCE 2
Gorai.009G410700_A	AT3G02700.1	2.8	NC domain-containing protein-related
Gorai.005G099300_A	AT1G59590.1	2.8	ZCF37
Gorai.003G047200_A	AT2G21960.1	2.8
Gorai.012G032500_D	AT3G18770.1	2.8	Autophagy-related protein 13
Gorai.003G124100_D	AT1G07300.1	2.8	josephin protein-related
Gorai.001G057900_A	AT3G48660.1	2.8	Protein of unknown function (DUF 3339)
Gorai.010G098600_A	AT5G11970.1	2.8	Protein of unknown function (DUF3511)
Gorai.005G189500_A	AT1G27100.1	2.8	Actin cross-linking protein
Gorai.008G159700_A	AT5G55490.1	2.8	gamete expressed protein 1
Gorai.011G025500_D	AT1G61065.1	2.8	Protein of unknown function (DUF1218)
Gorai.004G125300_A	AT5G24460.1	2.8
Gorai.001G078700_D	AT3G25400.1	2.8
Gorai.001G167300_A		2.8
Gorai.001G032900_D	AT2G24030.1	2.8	zinc ion binding;nucleic acid binding
Gorai.009G202800_A	AT5G42710.1	2.8
Gorai.007G070700_D	AT4G19645.1	2.8	TRAM, LAG1 and CLN8 (TLC) lipid-sensing domain containing protein
Gorai.009G013600_A	AT5G11090.1	2.8	serine-rich protein-related
Gorai.007G264800_D	AT1G16820.1	2.8	vacuolar ATP synthase catalytic subunit-related / V-ATPase-related / vacuolar proton pump-related
Gorai.003G038300_A	AT5G65140.1	2.7	Haloacid dehalogenase-like hydrolase (HAD) superfamily protein
Gorai.009G043000_D	AT5G11980.1	2.7	conserved oligomeric Golgi complex component-related / COG complex component-related
Gorai.001G166700_A	ATMG00570.1	2.7	Sec-independent periplasmic protein translocase
Gorai.001G165900_A	AT2G07771.2	2.7	Cytochrome C assembly protein
Gorai.006G162400_A	AT2G36870.1	2.7	xyloglucan endotransglucosylase/hydrolase 32
Gorai.004G030700_D	AT5G57560.1	2.7	Xyloglucan endotransglucosylase/hydrolase family protein
Gorai.004G048100_D	AT1G66120.1	2.7	AMP-dependent synthetase and ligase family protein
Gorai.005G140600_D	AT1G14290.1	2.7	sphingoid base hydroxylase 2
Gorai.013G044200_A	AT2G15620.1	2.7	nitrite reductase 1
Gorai.001G203300_A	AT5G37600.1	2.7	glutamine synthase clone R1
Gorai.006G086800_A	AT4G27450.1	2.7	Aluminium induced protein with YGL and LRDR motifs
Gorai.003G163400_D	AT3G14470.1	2.7	NB-ARC domain-containing disease resistance protein
Gorai.002G079000_D	AT1G12220.1	2.7	Disease resistance protein (CC-NBS-LRR class) family
Gorai.012G120900_D	AT1G10360.1	2.7	glutathione S-transferase TAU 18
Gorai.007G151400_A	AT2G29420.1	2.7	glutathione S-transferase tau 7
Gorai.012G164300_D	AT4G31940.1	2.7	cytochrome P450, family 82, subfamily C, polypeptide 4
Gorai.011G197500_D		2.7
Gorai.006G165200_D	AT2G36990.1	2.7	RNApolymerase sigma-subunit F
Gorai.003G099500_D	AT4G00050.1	2.7	basic helix-loop-helix (bHLH) DNA-binding superfamily protein
Gorai.007G252700_A	AT1G08810.1	2.7	myb domain protein 60
Gorai.001G148500_D	AT1G09540.1	2.7	myb domain protein 61
Gorai.009G276400_A	AT4G37260.1	2.7	myb domain protein 73
Gorai.006G265200_A	AT2G47260.1	2.7	WRKY DNA-binding protein 23
Gorai.008G253300_A	AT4G23810.1	2.7	WRKY family transcription factor
Gorai.001G161800_A	AT2G07734.1	2.7	Alpha-L RNA-binding motif/Ribosomal protein S4 family protein
Gorai.012G126900_A	AT4G28400.1	2.7	Protein phosphatase 2C family protein
Gorai.011G176700_D	AT4G05320.2	2.7	polyubiquitin 10
Gorai.013G146800_D	AT1G11950.1	2.7	Transcription factor jumonji (jmjC) domain-containing protein
Gorai.009G149000_D	AT3G53690.1	2.7	RING/U-box superfamily protein
Gorai.009G150800_A	AT5G45100.1	2.7	SBP (S-ribonuclease binding protein) family protein
Gorai.002G077800_D	AT4G27280.1	2.7	Calcium-binding EF-hand family protein
Gorai.011G234300_A	AT5G03530.1	2.7	RAB GTPase homolog C2A
Gorai.001G158200_D	AT2G46225.1	2.7	ABI-1-like 1
Gorai.007G138200_A	AT1G03120.1	2.7	responsive to abscisic acid 28
Gorai.009G399900_D	AT5G22380.1	2.7	NAC domain containing protein 90
Gorai.007G138400_D	AT3G22550.1	2.7	Protein of unknown function (DUF581)
Gorai.011G183500_D	AT5G18840.1	2.7	Major facilitator superfamily protein
Gorai.007G173100_A	AT1G05300.1	2.7	zinc transporter 5 precursor
Gorai.011G227600_A	AT5G06600.1	2.7	ubiquitin-specific protease 12
Gorai.005G057400_D	AT4G15610.1	2.7	Uncharacterised protein family (UPF0497)
Gorai.005G037100_D	AT2G19660.1	2.7	Cysteine/Histidine-rich C1 domain family protein
Gorai.004G217700_D	AT3G63390.1	2.7
Gorai.009G240700_A		2.7
Gorai.004G017200_A	AT1G55280.1	2.7	Lipase/lipooxygenase, PLAT/LH2 family protein
Gorai.013G210100_A	AT3G05858.1	2.7
Gorai.002G189500_A		2.7
Gorai.004G237300_A	AT3G62630.1	2.7	Protein of unknown function (DUF1645)
Gorai.009G059500_D		2.7
Gorai.009G067200_D	AT5G10695.1	2.7
Gorai.001G163900_D		2.7
Gorai.011G021200_A	AT1G11380.1	2.7	PLAC8 family protein
Gorai.001G166500_D		2.7
Gorai.006G268500_D	AT5G60880.1	2.7	breaking of asymmetry in the stomatal lineage
Gorai.001G165800_A		2.7
Gorai.002G018300_D	AT4G03600.1	2.7
Gorai.004G006100_A		2.7
Gorai.001G031900_D		2.7
Gorai.001G237800_D	AT4G17940.1	2.7	Tetratricopeptide repeat (TPR)-like superfamily protein
Gorai.001G169500_D		2.7
Gorai.008G234400_D	AT5G47380.1	2.7	Protein of unknown function, DUF547
Gorai.011G227800_A	AT5G06600.1	2.7	ubiquitin-specific protease 12
Gorai.012G073700_D	AT2G39870.1	2.7
Gorai.002G119600_A	AT1G20450.1	2.7	Dehydrin family protein
Gorai.011G080000_D	AT3G15630.1	2.7
Gorai.007G315200_D		2.7
Gorai.001G168200_A		2.7
Gorai.007G120900_A	AT2G47180.1	2.6	galactinol synthase 1
Gorai.004G103500_D	AT2G18700.1	2.6	trehalose phosphatase/synthase 11
Gorai.010G079700_D	AT4G26260.1	2.6	myo-inositol oxygenase 4
Gorai.001G162400_A	AT2G07687.1	2.6	Cytochrome c oxidase, subunit III
Gorai.009G277800_D	AT1G10070.1	2.6	branched-chain amino acid transaminase 2
Gorai.008G017600_D	AT2G22570.1	2.6	nicotinamidase 1
Gorai.004G179900_A	AT1G32100.1	2.6	pinoresinol reductase 1
Gorai.005G196000_A	AT5G13200.1	2.6	GRAM domain family protein
Gorai.010G051100_D	AT1G44350.1	2.6	IAA-leucine resistant (ILR)-like gene 6
Gorai.009G255400_D	AT5G61890.1	2.6	Integrase-type DNA-binding superfamily protein
Gorai.008G150800_D	AT1G11360.1	2.6	Adenine nucleotide alpha hydrolases-like superfamily protein
Gorai.002G218200_A	AT1G09830.1	2.6	Glycinamide ribonucleotide (GAR) synthetase
Gorai.013G165100_D	AT5G54570.1	2.6	beta glucosidase 41
Gorai.005G023800_D	AT5G44400.1	2.6	FAD-binding Berberine family protein
Gorai.006G224400_A	AT5G07990.1	2.6	Cytochrome P450 superfamily protein
Gorai.008G281200_D	AT5G51970.1	2.6	GroES-like zinc-binding alcohol dehydrogenase family protein
Gorai.006G192500_A	AT1G73680.1	2.6	alpha dioxygenase
Gorai.008G255100_D	AT5G42080.1	2.6	dynamin-like protein
Gorai.007G138700_A	AT2G48130.1	2.6	Bifunctional inhibitor/lipid-transfer protein/seed storage 2S albumin superfamily protein
Gorai.013G122300_D	AT3G22560.1	2.6	Acyl-CoA N-acyltransferases (NAT) superfamily protein
Gorai.008G285300_A	AT3G18550.2	2.6	TCP family transcription factor
Gorai.003G026600_D	AT2G23320.1	2.6	WRKY DNA-binding protein 15
Gorai.001G161900_A	AT2G34520.1	2.6	mitochondrial ribosomal protein S14
Gorai.009G104600_D	AT3G45640.1	2.6	mitogen-activated protein kinase 3
Gorai.001G019500_A	AT2G26290.1	2.6	root-specific kinase 1
Gorai.009G060400_A	AT4G32000.2	2.6	Protein kinase superfamily protein
Gorai.005G202000_A	AT4G03510.1	2.6	RING membrane-anchor 1
Gorai.013G041100_D	AT4G33940.1	2.6	RING/U-box superfamily protein
Gorai.011G022800_D	AT4G21510.1	2.6	F-box family protein
Gorai.005G059400_A	AT4G02570.1	2.6	cullin 1
Gorai.001G198100_A	AT1G48480.1	2.6	receptor-like kinase 1
Gorai.010G041500_D	AT4G08850.1	2.6	Leucine-rich repeat receptor-like protein kinase family protein
Gorai.005G156100_A	AT4G05200.1	2.6	cysteine-rich RLK (RECEPTOR-like protein kinase) 25
Gorai.012G183300_D	AT1G67000.1	2.6	Protein kinase superfamily protein
Gorai.006G169000_D	AT2G37050.1	2.6	Leucine-rich repeat protein kinase family protein
Gorai.005G257800_A	AT2G17040.1	2.6	NAC domain containing protein 36
Gorai.009G250800_D	AT1G21390.1	2.6	embryo defective 2170
Gorai.001G011200_D	AT2G19580.1	2.6	tetraspanin2
Gorai.009G433100_D	AT3G15510.1	2.6	NAC domain containing protein 2
Gorai.012G061200_D	AT4G10850.1	2.6	Nodulin MtN3 family protein
Gorai.005G139700_D	AT2G02860.1	2.6	sucrose transporter 2
Gorai.013G146100_D	AT1G16390.1	2.6	organic cation/carnitine transporter 3
Gorai.013G146100_A	AT1G16390.1	2.6	organic cation/carnitine transporter 3
Gorai.013G170200_A	AT3G23560.1	2.6	MATE efflux family protein
Gorai.011G228100_A	AT5G06600.1	2.6	ubiquitin-specific protease 12
Gorai.009G024900_A	AT5G19650.1	2.6	ovate family protein 8
Gorai.013G020800_A	AT4G33540.1	2.6	metallo-beta-lactamase family protein
Gorai.009G289100_A	AT5G36970.1	2.6	NDR1/HIN1-like 25
Gorai.007G318400_A		2.6
Gorai.007G291400_D	AT5G27330.1	2.6	Prefoldin chaperone subunit family protein
Gorai.001G166800_D		2.6
Gorai.002G201900_A		2.6
Gorai.002G187400_A	AT1G10740.1	2.6	alpha/beta-Hydrolases superfamily protein
Gorai.002G109100_D	AT1G55790.1	2.6	Domain of unknown function (DUF2431)
Gorai.011G257500_D	AT2G16050.1	2.6	Cysteine/Histidine-rich C1 domain family protein
Gorai.001G166000_D		2.6
Gorai.001G166000_A		2.6
Gorai.006G181000_A	AT3G09032.1	2.6
Gorai.011G227800_D	AT5G06600.1	2.6	ubiquitin-specific protease 12
Gorai.012G054900_D	AT4G31130.1	2.6	Protein of unknown function (DUF1218)
Gorai.009G209200_A	AT2G26530.1	2.6	Protein of unknown function (DUF1645)
Gorai.008G138000_D	AT4G01970.1	2.5	stachyose synthase
Gorai.010G079700_A	AT4G26260.1	2.5	myo-inositol oxygenase 4
Gorai.009G223000_A	AT1G10070.1	2.5	branched-chain amino acid transaminase 2
Gorai.004G179900_D	AT1G32100.1	2.5	pinoresinol reductase 1
Gorai.009G261200_A	AT5G09360.1	2.5	laccase 14
Gorai.005G161800_A	AT1G70940.1	2.5	Auxin efflux carrier family protein
Gorai.002G072700_D	AT4G27450.1	2.5	Aluminium induced protein with YGL and LRDR motifs
Gorai.009G182300_D	AT1G05010.1	2.5	ethylene-forming enzyme
Gorai.009G014400_D	AT5G20400.1	2.5	2-oxoglutarate (2OG) and Fe(II)-dependent oxygenase superfamily protein
Gorai.004G062100_A	AT1G05010.1	2.5	ethylene-forming enzyme
Gorai.013G240500_A	AT4G03070.1	2.5	2-oxoglutarate (2OG) and Fe(II)-dependent oxygenase superfamily protein
Gorai.003G163400_A	AT3G14470.1	2.5	NB-ARC domain-containing disease resistance protein
Gorai.004G188600_A	AT1G53540.1	2.5	HSP20-like chaperones superfamily protein
Gorai.001G114100_D	AT1G53540.1	2.5	HSP20-like chaperones superfamily protein
Gorai.002G068600_D	AT3G15290.1	2.5	3-hydroxyacyl-CoA dehydrogenase family protein
Gorai.008G069600_D	AT2G18570.1	2.5	UDP-Glycosyltransferase superfamily protein
Gorai.004G202100_A	AT4G12290.1	2.5	Copper amine oxidase family protein
Gorai.008G038600_D	AT1G76160.1	2.5	SKU5 similar 5
Gorai.006G178700_A	AT3G09270.1	2.5	glutathione S-transferase TAU 8
Gorai.005G037800_D	AT2G29420.1	2.5	glutathione S-transferase tau 7
Gorai.007G246400_D	AT4G39490.1	2.5	cytochrome P450, family 96, subfamily A, polypeptide 10
Gorai.013G071400_D	AT2G26710.1	2.5	Cytochrome P450 superfamily protein
Gorai.003G151700_D	AT5G05340.1	2.5	Peroxidase superfamily protein
Gorai.007G121000_D	AT2G47190.1	2.5	myb domain protein 2
Gorai.007G017100_A	AT5G24470.1	2.5	pseudo-response regulator 5
Gorai.012G054300_D	AT3G28920.1	2.5	homeobox protein 34
Gorai.004G087600_D	AT1G58210.1	2.5	kinase interacting family protein
Gorai.010G039300_A	AT4G08980.1	2.5	F-BOX WITH WD-40 2
Gorai.006G145000_D	AT2G44130.1	2.5	Galactose oxidase/kelch repeat superfamily protein
Gorai.005G145300_D	AT2G44130.1	2.5	Galactose oxidase/kelch repeat superfamily protein
Gorai.002G047900_D	AT5G38280.1	2.5	PR5-like receptor kinase
Gorai.008G013700_A	AT2G17290.1	2.5	Calcium-dependent protein kinase family protein
Gorai.001G220400_D	AT5G48130.1	2.5	Phototropic-responsive NPH3 family protein
Gorai.006G082400_A	AT4G04020.1	2.5	fibrillin
Gorai.009G168700_D	AT2G32700.1	2.5	LEUNIG_homolog
Gorai.005G061300_A	AT5G49120.1	2.5	Protein of unknown function (DUF581)
Gorai.005G259500_A	AT1G25270.1	2.5	nodulin MtN21 /EamA-like transporter family protein
Gorai.012G130400_A	AT2G20780.1	2.5	Major facilitator superfamily protein
Gorai.003G123700_D	AT1G07290.1	2.5	golgi nucleotide sugar transporter 2
Gorai.009G055600_D	AT2G24240.1	2.5	BTB/POZ domain with WD40/YVTN repeat-like protein
Gorai.007G376500_D	AT5G02230.1	2.5	Haloacid dehalogenase-like hydrolase (HAD) superfamily protein
Gorai.004G077400_A	AT1G03070.1	2.5	Bax inhibitor-1 family protein
Gorai.013G053000_D	AT1G49320.1	2.5	unknown seed protein like 1
Gorai.007G042700_D	AT3G48530.1	2.5	SNF1-related protein kinase regulatory subunit gamma 1
Gorai.005G007000_D	AT4G02180.1	2.5	DC1 domain-containing protein
Gorai.003G175800_A	AT4G16790.1	2.5	hydroxyproline-rich glycoprotein family protein
Gorai.005G117900_D	AT4G21740.1	2.5
Gorai.005G117900_A	AT4G21740.1	2.5
Gorai.004G017200_D	AT1G55280.1	2.5	Lipase/lipooxygenase, PLAT/LH2 family protein
Gorai.009G200200_A	AT5G66440.1	2.5
Gorai.009G210900_D	AT5G44250.1	2.5	Protein of unknown function DUF829, transmembrane 53
Gorai.008G057900_A		2.5
Gorai.001G163900_A		2.5
Gorai.001G205500_A	AT2G24762.1	2.5	glutamine dumper 4
Gorai.009G154100_D	AT2G34610.1	2.5
Gorai.002G109100_A	AT1G55790.1	2.5	Domain of unknown function (DUF2431)
Gorai.007G265400_A		2.5
Gorai.009G417700_A	AT5G03230.1	2.5	Protein of unknown function, DUF584
Gorai.013G245900_D	AT5G57685.1	2.5	glutamine dumper 3
Gorai.001G168100_A		2.5
Gorai.005G223900_A		2.5
Gorai.007G038500_A	AT5G61340.1	2.5
Gorai.012G118800_D	AT5G01620.1	2.5	TRICHOME BIREFRINGENCE-LIKE 35
Gorai.007G118300_D	AT2G46940.1	2.5
Gorai.009G004000_A	AT5G57345.1	2.5
Gorai.010G089900_A	AT1G23070.1	2.5	Protein of unknown function (DUF300)
Gorai.007G252600_D		2.5
Gorai.007G171200_D		2.5
Gorai.002G009800_A	AT3G19550.1	2.5
Gorai.008G040700_D	AT4G38370.1	2.5	Phosphoglycerate mutase family protein
Gorai.006G043600_D		2.5
Gorai.006G044000_D		2.5
Gorai.002G108900_A	AT1G55790.1	2.5	Domain of unknown function (DUF2431)
Gorai.004G219000_D	AT2G30570.1	2.4	photosystem II reaction center W
Gorai.001G168000_A	ATMG00270.1	2.4	NADH dehydrogenase 6
Gorai.001G168000_D	ATMG00270.1	2.4	NADH dehydrogenase 6
Gorai.001G162500_A	ATMG01360.1	2.4	cytochrome oxidase
Gorai.013G213100_A	ATMG01360.1	2.4	cytochrome oxidase
Gorai.008G244600_D	AT1G12780.1	2.4	UDP-D-glucose/UDP-D-galactose 4-epimerase 1
Gorai.005G153200_D	AT1G14720.1	2.4	xyloglucan endotransglucosylase/hydrolase 28
Gorai.013G032000_D	AT1G14720.1	2.4	xyloglucan endotransglucosylase/hydrolase 28
Gorai.011G020200_D	AT4G27270.1	2.4	Quinone reductase family protein
Gorai.013G154200_D	AT3G13110.1	2.4	serine acetyltransferase 2;2
Gorai.013G171600_A	AT5G53970.1	2.4	Tyrosine transaminase family protein
Gorai.002G219600_A	AT4G08570.1	2.4	Heavy metal transport/detoxification superfamily protein
Gorai.008G017600_A	AT2G22570.1	2.4	nicotinamidase 1
Gorai.004G123800_D	AT2G46690.1	2.4	SAUR-like auxin-responsive protein family
Gorai.007G282600_A	AT1G60690.1	2.4	NAD(P)-linked oxidoreductase superfamily protein
Gorai.007G304500_A	AT3G62550.1	2.4	Adenine nucleotide alpha hydrolases-like superfamily protein
Gorai.007G132800_D	AT3G63010.1	2.4	alpha/beta-Hydrolases superfamily protein
Gorai.002G053900_A	AT1G78780.2	2.4	pathogenesis-related family protein
Gorai.011G075600_A	AT3G14470.1	2.4	NB-ARC domain-containing disease resistance protein
Gorai.011G137200_A	AT3G54420.1	2.4	homolog of carrot EP3-3 chitinase
Gorai.004G067100_D	AT3G14460.1	2.4	LRR and NB-ARC domains-containing disease resistance protein
Gorai.006G235800_A	AT3G08710.1	2.4	thioredoxin H-type 9
Gorai.009G175900_D	AT1G11530.1	2.4	C-terminal cysteine residue is changed to a serine 1
Gorai.003G144500_D	AT2G28080.1	2.4	UDP-Glycosyltransferase superfamily protein
Gorai.013G041900_A	AT2G26710.1	2.4	Cytochrome P450 superfamily protein
Gorai.012G128000_A	AT4G28350.1	2.4	Concanavalin A-like lectin protein kinase family protein
Gorai.008G255100_A	AT5G42080.1	2.4	dynamin-like protein
Gorai.008G238600_A	AT1G62770.1	2.4	Plant invertase/pectin methylesterase inhibitor superfamily protein
Gorai.001G156900_A	AT3G61630.1	2.4	cytokinin response factor 6
Gorai.007G010100_A	AT5G51990.1	2.4	C-repeat-binding factor 4
Gorai.006G115500_A	AT2G27230.1	2.4	transcription factor-related
Gorai.006G115500_D	AT2G27230.1	2.4	transcription factor-related
Gorai.009G079400_D	AT2G28510.1	2.4	Dof-type zinc finger DNA-binding family protein
Gorai.003G016600_A	AT4G36740.1	2.4	homeobox protein 40
Gorai.011G122800_D	AT5G15310.1	2.4	myb domain protein 16
Gorai.003G026600_A	AT2G23320.1	2.4	WRKY DNA-binding protein 15
Gorai.008G041100_D	AT4G35270.1	2.4	Plant regulator RWP-RK family protein
Gorai.001G119100_D	AT2G45850.1	2.4	AT hook motif DNA-binding family protein
Gorai.008G206200_D	AT1G67340.1	2.4	HCP-like superfamily protein with MYND-type zinc finger
Gorai.009G038800_A	AT5G20850.1	2.4	RAS associated with diabetes protein 51
Gorai.001G165300_A	AT2G07696.1	2.4	Ribosomal protein S7p/S5e family protein
Gorai.007G295900_D	AT1G08980.1	2.4	amidase 1
Gorai.009G197400_D	AT4G39090.1	2.4	Papain family cysteine protease
Gorai.006G268900_D	AT2G42730.2	2.4	F-box family protein
Gorai.011G281200_A	AT4G12560.1	2.4	F-box and associated interaction domains-containing protein
Gorai.007G242100_A	AT4G39710.1	2.4	FK506-binding protein 16-2
Gorai.002G234500_A	AT1G74360.1	2.4	Leucine-rich repeat protein kinase family protein
Gorai.009G336700_A	AT1G70520.1	2.4	cysteine-rich RLK (RECEPTOR-like protein kinase) 2
Gorai.006G244500_A	AT3G63380.1	2.4	ATPase E1-E2 type family protein / haloacid dehalogenase-like hydrolase family protein
Gorai.006G015300_A	AT5G39670.1	2.4	Calcium-binding EF-hand family protein
Gorai.011G234300_D	AT5G03530.1	2.4	RAB GTPase homolog C2A
Gorai.011G064600_A	AT1G55080.1	2.4
Gorai.010G003800_D	AT1G75780.1	2.4	tubulin beta-1 chain
Gorai.001G026900_A	AT5G11580.1	2.4	Regulator of chromosome condensation (RCC1) family protein
Gorai.007G031300_D	AT4G17980.1	2.4	NAC domain containing protein 71
Gorai.007G114500_A	AT3G03200.1	2.4	NAC domain containing protein 45
Gorai.009G083500_A	AT5G22290.1	2.4	NAC domain containing protein 89
Gorai.007G147300_A	AT4G28530.1	2.4	NAC domain containing protein 74
Gorai.005G075300_D	AT1G22710.1	2.4	sucrose-proton symporter 2
Gorai.003G170400_D	AT1G12110.1	2.4	nitrate transporter 1.1
Gorai.008G190200_D	AT5G62680.1	2.4	Major facilitator superfamily protein
Gorai.007G310700_D	AT3G13080.1	2.4	multidrug resistance-associated protein 3
Gorai.004G252100_D	AT5G17850.1	2.4	Sodium/calcium exchanger family protein
Gorai.001G189300_A	AT5G48290.1	2.4	Heavy metal transport/detoxification superfamily protein
Gorai.008G005400_D	AT3G63060.1	2.4	EID1-like 3
Gorai.002G210100_A	AT1G25290.2	2.4	RHOMBOID-like protein 10
Gorai.002G129400_A	AT1G75100.1	2.4	J-domain protein required for chloroplast accumulation response 1
Gorai.007G353200_A	AT2G41250.1	2.4	Haloacid dehalogenase-like hydrolase (HAD) superfamily protein
Gorai.004G209100_A	AT4G11655.1	2.4	Uncharacterised protein family (UPF0497)
Gorai.004G292700_A		2.4
Gorai.001G166100_A		2.4
Gorai.012G110600_D	AT2G37970.1	2.4	SOUL heme-binding family protein
Gorai.008G265300_A		2.4
Gorai.001G057900_D	AT3G48660.1	2.4	Protein of unknown function (DUF 3339)
Gorai.006G169100_A		2.4
Gorai.011G149200_A		2.4
Gorai.005G212200_D	AT3G19970.1	2.4	alpha/beta-Hydrolases superfamily protein
Gorai.001G078700_A	AT3G25400.1	2.4
Gorai.003G064400_D		2.4
Gorai.004G246000_D		2.4
Gorai.008G230500_A	AT5G56480.1	2.4	Bifunctional inhibitor/lipid-transfer protein/seed storage 2S albumin superfamily protein
Gorai.001G008700_A	AT1G52140.1	2.4
Gorai.007G290500_A	AT5G63020.1	2.4	Disease resistance protein (CC-NBS-LRR class) family
Gorai.002G258000_D	AT5G02420.1	2.4
Gorai.002G226300_D	AT2G41010.1	2.4	calmodulin (CAM)-binding protein of 25 kDa
Gorai.001G166400_A		2.4
Gorai.011G286300_D	AT2G40095.1	2.4	Alpha/beta hydrolase related protein
Gorai.009G279900_D	AT4G24380.1	2.4
Gorai.011G095800_D	AT3G27880.1	2.4	Protein of unknown function (DUF1645)
Gorai.012G070800_D		2.4
Gorai.006G253500_D	AT4G14380.1	2.4
Gorai.009G415900_A		2.4
Gorai.003G059800_D		2.4
Gorai.013G007900_A		2.4
Gorai.008G157900_A	AT5G47920.1	2.4
Gorai.011G164700_D	AT5G43750.1	2.4	NAD(P)H dehydrogenase 18
Gorai.009G415800_A		2.4
Gorai.007G007800_A	AT1G49000.1	2.4
Gorai.003G125600_A	AT5G01120.1	2.4	Protein of unknown function (DUF674)
Gorai.013G018600_D		2.4
Gorai.013G053100_D		2.4
Gorai.007G074900_D	AT5G40690.1	2.4
Gorai.013G169700_A	AT3G15250.1	2.4
Gorai.008G004100_D	AT1G03130.1	2.3	photosystem I subunit D-2
Gorai.004G103500_A	AT2G18700.1	2.3	trehalose phosphatase/synthase 11
Gorai.012G040000_D	AT1G06490.1	2.3	glucan synthase-like 7
Gorai.010G047500_D	AT1G13700.1	2.3	6-phosphogluconolactonase 1
Gorai.009G251000_D	AT1G21400.1	2.3	Thiamin diphosphate-binding fold (THDP-binding) superfamily protein
Gorai.008G296600_D	AT3G22370.1	2.3	alternative oxidase 1A
Gorai.001G160200_A	ATMG00830.1	2.3	cytochrome C biogenesis 382
Gorai.004G138900_A	AT4G23500.1	2.3	Pectin lyase-like superfamily protein
Gorai.012G152100_A	AT1G49320.1	2.3	unknown seed protein like 1
Gorai.011G198400_D	AT3G16910.1	2.3	acyl-activating enzyme 7
Gorai.010G012300_A	AT1G75020.1	2.3	lysophosphatidyl acyltransferase 4
Gorai.004G206700_A	AT2G42010.1	2.3	phospholipase D beta 1
Gorai.002G169900_D	AT2G02010.1	2.3	glutamate decarboxylase 4
Gorai.011G019700_D	AT1G61680.1	2.3	terpene synthase 14
Gorai.012G078300_D	AT2G40230.1	2.3	HXXXD-type acyl-transferase family protein
Gorai.005G251000_A	AT4G34770.1	2.3	SAUR-like auxin-responsive protein family
Gorai.009G243600_A	AT5G08640.1	2.3	flavonol synthase 1
Gorai.002G057700_D	AT1G52800.1	2.3	2-oxoglutarate (2OG) and Fe(II)-dependent oxygenase superfamily protein
Gorai.007G132800_A	AT3G63010.1	2.3	alpha/beta-Hydrolases superfamily protein
Gorai.004G070300_D	AT1G02120.1	2.3	GRAM domain family protein
Gorai.004G106900_A	AT4G24250.1	2.3	Seven transmembrane MLO family protein
Gorai.007G010400_D	AT5G52060.1	2.3	BCL-2-associated athanogene 1
Gorai.009G175900_A	AT1G11530.1	2.3	C-terminal cysteine residue is changed to a serine 1
Gorai.005G146500_D	AT1G26340.1	2.3	cytochrome B5 isoform A
Gorai.008G038600_A	AT1G76160.1	2.3	SKU5 similar 5
Gorai.009G357900_A	AT1G17180.1	2.3	glutathione S-transferase TAU 25
Gorai.006G178600_D	AT3G09270.1	2.3	glutathione S-transferase TAU 8
Gorai.005G037700_A	AT2G29420.1	2.3	glutathione S-transferase tau 7
Gorai.004G204700_A	AT2G45550.1	2.3	cytochrome P450, family 76, subfamily C, polypeptide 4
Gorai.008G281200_A	AT5G51970.1	2.3	GroES-like zinc-binding alcohol dehydrogenase family protein
Gorai.011G202100_D	AT1G47960.1	2.3	cell wall / vacuolar inhibitor of fructosidase 1
Gorai.011G235900_D	AT2G40340.1	2.3	Integrase-type DNA-binding superfamily protein
Gorai.004G289800_D	AT5G11590.1	2.3	Integrase-type DNA-binding superfamily protein
Gorai.002G124400_D	AT1G19850.1	2.3	Transcriptional factor B3 family protein / auxin-responsive factor AUX/IAA-related
Gorai.002G047200_A	AT1G78600.1	2.3	light-regulated zinc finger protein 1
Gorai.009G047600_D	AT2G19810.1	2.3	CCCH-type zinc finger family protein
Gorai.002G096300_A	AT1G50600.1	2.3	scarecrow-like 5
Gorai.007G206000_D	AT4G36740.1	2.3	homeobox protein 40
Gorai.009G208900_D	AT4G37260.1	2.3	myb domain protein 73
Gorai.005G013000_D	AT1G33060.2	2.3	NAC 014
Gorai.001G057600_D	AT5G13080.1	2.3	WRKY DNA-binding protein 75
Gorai.007G277300_A	AT5G28770.2	2.3	bZIP transcription factor family protein
Gorai.009G171600_A	AT1G61215.1	2.3	bromodomain 4
Gorai.010G183600_A	AT4G22140.2	2.3	PHD finger family protein / bromo-adjacent homology (BAH) domain-containing protein
Gorai.001G161500_A	ATMG00090.1	2.3	structural constituent of ribosome;protein binding
Gorai.008G236100_A	AT1G62710.1	2.3	beta vacuolar processing enzyme
Gorai.005G122400_A	AT3G52850.1	2.3	vacuolar sorting receptor homolog 1
Gorai.013G269600_A	AT1G07150.1	2.3	mitogen-activated protein kinase kinase kinase 13
Gorai.007G117400_A	AT5G24010.1	2.3	Protein kinase superfamily protein
Gorai.009G109600_D	AT3G57120.1	2.3	Protein kinase superfamily protein
Gorai.008G262600_D	AT4G10390.1	2.3	Protein kinase superfamily protein
Gorai.003G122600_D	AT2G46620.1	2.3	P-loop containing nucleoside triphosphate hydrolases superfamily protein
Gorai.007G201000_D	AT2G18193.1	2.3	P-loop containing nucleoside triphosphate hydrolases superfamily protein
Gorai.009G330000_A	AT1G68070.1	2.3	Zinc finger, C3HC4 type (RING finger) family protein
Gorai.011G276900_A	AT4G12560.1	2.3	F-box and associated interaction domains-containing protein
Gorai.001G098900_D	AT5G48170.1	2.3	F-box family protein
Gorai.008G195900_D	AT1G74360.1	2.3	Leucine-rich repeat protein kinase family protein
Gorai.004G202400_D	AT4G22730.1	2.3	Leucine-rich repeat protein kinase family protein
Gorai.002G211900_A	AT1G09970.1	2.3	Leucine-rich receptor-like protein kinase family protein
Gorai.009G278200_A	AT5G49660.1	2.3	Leucine-rich repeat transmembrane protein kinase family protein
Gorai.006G167100_D	AT1G16670.1	2.3	Protein kinase superfamily protein
Gorai.002G047900_A	AT5G38280.1	2.3	PR5-like receptor kinase
Gorai.007G330300_D	AT3G14840.2	2.3	Leucine-rich repeat transmembrane protein kinase
Gorai.006G064800_A	AT5G51560.1	2.3	Leucine-rich repeat protein kinase family protein
Gorai.005G162400_D	AT1G71010.1	2.3	FORMS APLOID AND BINUCLEATE CELLS 1C
Gorai.006G244200_A	AT3G22942.1	2.3	G-protein gamma subunit 2
Gorai.007G087900_D	AT2G42200.1	2.3	squamosa promoter binding protein-like 9
Gorai.009G354900_D	AT1G56010.2	2.3	NAC domain containing protein 1
Gorai.007G079900_A	AT5G61430.1	2.3	NAC domain containing protein 100
Gorai.011G087700_D	AT5G13180.1	2.3	NAC domain containing protein 83
Gorai.005G195300_D	AT5G13180.1	2.3	NAC domain containing protein 83
Gorai.002G164300_A	AT5G40240.1	2.3	nodulin MtN21 /EamA-like transporter family protein
Gorai.007G341000_D	AT1G56220.3	2.3	Dormancy/auxin associated family protein
Gorai.005G262000_D	AT4G04850.2	2.3	K+ efflux antiporter 3
Gorai.009G128800_A	AT1G15520.1	2.3	pleiotropic drug resistance 12
Gorai.008G135100_D	AT2G47000.1	2.3	ATP binding cassette subfamily B4
Gorai.007G310600_A	AT3G13080.1	2.3	multidrug resistance-associated protein 3
Gorai.005G179100_D	AT3G26590.1	2.3	MATE efflux family protein
Gorai.005G179100_A	AT3G26590.1	2.3	MATE efflux family protein
Gorai.009G208500_A	AT2G26510.1	2.3	Xanthine/uracil permease family protein
Gorai.003G028400_A	AT4G34280.1	2.3	transducin family protein / WD-40 repeat family protein
Gorai.007G353200_D	AT2G41250.1	2.3	Haloacid dehalogenase-like hydrolase (HAD) superfamily protein
Gorai.011G213700_D	AT1G79600.1	2.3	Protein kinase superfamily protein
Gorai.009G131300_D	AT1G80130.1	2.3	Tetratricopeptide repeat (TPR)-like superfamily protein
Gorai.009G131300_A	AT1G80130.1	2.3	Tetratricopeptide repeat (TPR)-like superfamily protein
Gorai.013G016000_D	AT1G06340.1	2.3	Plant Tudor-like protein
Gorai.008G187800_A	AT3G25640.1	2.3	Protein of unknown function, DUF617
Gorai.004G237300_D	AT3G62630.1	2.3	Protein of unknown function (DUF1645)
Gorai.006G066500_D	AT4G30710.1	2.3	Family of unknown function (DUF566)
Gorai.001G163300_A	AT5G03650.1	2.3	starch branching enzyme 2.2
Gorai.007G265400_D		2.3
Gorai.011G105800_A	AT4G33985.1	2.3	Protein of unknown function (DUF1685)
Gorai.001G166500_A		2.3
Gorai.009G334000_D		2.3
Gorai.004G102600_A	AT5G57685.1	2.3	glutamine dumper 3
Gorai.013G101900_A	AT1G13480.1	2.3	Protein of unknown function (DUF1262)
Gorai.004G194100_D	AT5G61630.1	2.3
Gorai.005G074100_A	AT3G05858.1	2.3
Gorai.006G037000_D	AT5G40690.1	2.3
Gorai.005G043400_A	AT2G20950.1	2.3	Arabidopsis phospholipase-like protein (PEARLI 4) family
Gorai.013G016100_D	AT5G08055.1	2.3	Defensin-like (DEFL) family protein
Gorai.004G006100_D		2.3
Gorai.002G126600_D	AT5G66440.1	2.3
Gorai.006G115300_D	AT1G08440.1	2.3	Aluminium activated malate transporter family protein
Gorai.010G253000_A	AT2G46410.1	2.3	Homeodomain-like superfamily protein
Gorai.001G167900_A		2.3
Gorai.009G415900_D		2.3
Gorai.006G090400_D	AT3G14280.1	2.3
Gorai.003G024600_D	AT4G33985.1	2.3	Protein of unknown function (DUF1685)
Gorai.009G415800_D		2.3
Gorai.007G163200_D	AT1G61520.1	2.2	photosystem I light harvesting complex gene 3
Gorai.011G018700_D	AT4G05180.1	2.2	photosystem II subunit Q-2
Gorai.005G206500_A	AT4G03280.1	2.2	photosynthetic electron transfer C
Gorai.001G162900_A	AT2G07698.1	2.2	ATPase, F1 complex, alpha subunit protein
Gorai.001G017700_A	AT3G43190.1	2.2	sucrose synthase 4
Gorai.008G171500_D	AT2G37790.1	2.2	NAD(P)-linked oxidoreductase superfamily protein
Gorai.001G164200_D	ATMG01120.1	2.2	NADH dehydrogenase 1B
Gorai.001G164200_A	ATMG01120.1	2.2	NADH dehydrogenase 1B
Gorai.004G209200_D	AT1G12780.1	2.2	UDP-D-glucose/UDP-D-galactose 4-epimerase 1
Gorai.011G198200_D	AT5G49360.1	2.2	beta-xylosidase 1
Gorai.009G223500_D	AT1G58370.1	2.2	glycosyl hydrolase family 10 protein / carbohydrate-binding domain-containing protein
Gorai.006G137600_D	AT2G41850.1	2.2	polygalacturonase abscission zone A. thaliana
Gorai.011G112800_A	AT5G65110.1	2.2	acyl-CoA oxidase 2
Gorai.011G130200_D	AT2G38400.1	2.2	alanine:glyoxylate aminotransferase 3
Gorai.005G044600_D	AT3G22740.1	2.2	homocysteine S-methyltransferase 3
Gorai.006G229400_D	AT3G59530.1	2.2	Calcium-dependent phosphotriesterase superfamily protein
Gorai.009G260700_D	AT5G09360.1	2.2	laccase 14
Gorai.004G053500_A	AT3G62980.1	2.2	F-box/RNI-like superfamily protein
Gorai.001G145700_A	AT1G02400.1	2.2	gibberellin 2-oxidase 6
Gorai.009G373600_A	AT4G27190.1	2.2	NB-ARC domain-containing disease resistance protein
Gorai.009G095100_A	AT1G07400.1	2.2	HSP20-like chaperones superfamily protein
Gorai.008G150800_A	AT1G11360.1	2.2	Adenine nucleotide alpha hydrolases-like superfamily protein
Gorai.013G068400_A	AT5G23310.1	2.2	Fe superoxide dismutase 3
Gorai.010G115800_A	AT5G11160.1	2.2	adenine phosphoribosyltransferase 5
Gorai.009G357800_A	AT1G17180.1	2.2	glutathione S-transferase TAU 25
Gorai.003G058600_D	AT1G64940.1	2.2	cytochrome P450, family 87, subfamily A, polypeptide 6
Gorai.009G206600_A	AT4G31940.1	2.2	cytochrome P450, family 82, subfamily C, polypeptide 4
Gorai.008G044400_A	AT4G31940.1	2.2	cytochrome P450, family 82, subfamily C, polypeptide 4
Gorai.006G224400_D	AT5G07990.1	2.2	Cytochrome P450 superfamily protein
Gorai.010G007400_D	AT1G19715.3	2.2	Mannose-binding lectin superfamily protein
Gorai.001G033200_D	AT5G25390.2	2.2	Integrase-type DNA-binding superfamily protein
Gorai.009G122000_D	AT1G16060.1	2.2	ARIA-interacting double AP2 domain protein
Gorai.005G046700_A	AT5G43650.1	2.2	basic helix-loop-helix (bHLH) DNA-binding superfamily protein
Gorai.004G243100_D	AT1G72210.1	2.2	basic helix-loop-helix (bHLH) DNA-binding superfamily protein
Gorai.007G331700_D	AT1G78600.1	2.2	light-regulated zinc finger protein 1
Gorai.007G130100_A	AT3G50700.1	2.2	indeterminate(ID)-domain 2
Gorai.007G206000_A	AT4G36740.1	2.2	homeobox protein 40
Gorai.008G107900_A	AT3G60390.1	2.2	homeobox-leucine zipper protein 3
Gorai.010G037800_A	AT4G40060.1	2.2	homeobox protein 16
Gorai.007G121000_A	AT2G47190.1	2.2	myb domain protein 2
Gorai.010G098000_A	AT5G26170.1	2.2	WRKY DNA-binding protein 50
Gorai.001G198900_D	AT2G17560.3	2.2	high mobility group B4
Gorai.006G149400_D	AT5G06360.1	2.2	Ribosomal protein S8e family protein
Gorai.009G119800_D	AT1G16790.1	2.2	ribosomal protein-related
Gorai.009G236500_D	AT1G34750.1	2.2	Protein phosphatase 2C family protein
Gorai.008G073200_A	AT5G66880.1	2.2	sucrose nonfermenting 1(SNF1)-related protein kinase 2.3
Gorai.008G073200_D	AT5G66880.1	2.2	sucrose nonfermenting 1(SNF1)-related protein kinase 2.3
Gorai.005G217300_A	AT2G17220.1	2.2	Protein kinase superfamily protein
Gorai.011G268800_A	AT5G02070.1	2.2	Protein kinase family protein
Gorai.013G012600_A	AT5G04710.1	2.2	Zn-dependent exopeptidases superfamily protein
Gorai.007G200200_D	AT1G43910.1	2.2	P-loop containing nucleoside triphosphate hydrolases superfamily protein
Gorai.006G026100_D	AT5G40010.1	2.2	AAA-ATPase 1
Gorai.013G030100_A	AT5G37490.1	2.2	ARM repeat superfamily protein
Gorai.008G089800_A	AT1G20140.1	2.2	SKP1-like 4
Gorai.008G098100_A	AT3G06240.1	2.2	F-box family protein
Gorai.001G250800_A	AT1G26230.1	2.2	TCP-1/cpn60 chaperonin family protein
Gorai.009G278300_A	AT1G09970.1	2.2	Leucine-rich receptor-like protein kinase family protein
Gorai.007G337300_D	AT2G34930.1	2.2	disease resistance family protein / LRR family protein
Gorai.001G005000_D	AT5G45130.1	2.2	RAB homolog 1
Gorai.007G132900_D	AT1G03430.1	2.2	histidine-containing phosphotransfer factor 5
Gorai.010G123700_A	AT5G19940.1	2.2	Plastid-lipid associated protein PAP / fibrillin family protein
Gorai.004G289300_A	AT4G10720.1	2.2	Ankyrin repeat family protein
Gorai.001G025300_A	AT2G19770.1	2.2	profilin 5
Gorai.011G240000_A	AT2G39220.1	2.2	PATATIN-like protein 6
Gorai.010G155600_D	AT1G28330.4	2.2	dormancy-associated protein-like 1
Gorai.008G194400_D	AT5G61430.1	2.2	NAC domain containing protein 100
Gorai.002G164300_D	AT5G40240.1	2.2	nodulin MtN21 /EamA-like transporter family protein
Gorai.012G023200_D	AT5G04930.1	2.2	aminophospholipid ATPase 1
Gorai.005G075300_A	AT1G22710.1	2.2	sucrose-proton symporter 2
Gorai.013G148600_A	AT5G23810.1	2.2	amino acid permease 7
Gorai.001G253200_A	AT3G54700.1	2.2	phosphate transporter 1;7
Gorai.005G052500_D	AT5G46050.1	2.2	peptide transporter 3
Gorai.002G105200_A	AT2G30070.1	2.2	potassium transporter 1
Gorai.007G310800_A	AT3G13080.2	2.2	multidrug resistance-associated protein 3
Gorai.009G129000_A	AT1G15520.1	2.2	pleiotropic drug resistance 12
Gorai.005G194400_D	AT1G15170.1	2.2	MATE efflux family protein
Gorai.003G076100_A	AT4G04190.1	2.2
Gorai.002G129400_D	AT1G75100.1	2.2	J-domain protein required for chloroplast accumulation response 1
Gorai.008G032800_A	AT3G12770.1	2.2	mitochondrial editing factor 22
Gorai.003G045900_D	AT5G65207.1	2.2
Gorai.004G077500_A	AT3G63300.1	2.2	FORKED 1
Gorai.010G185900_A	AT4G22310.1	2.2	Uncharacterised protein family (UPF0041)
Gorai.009G268900_A	AT1G76070.1	2.2
Gorai.010G109600_D	AT5G11480.1	2.2	P-loop containing nucleoside triphosphate hydrolases superfamily protein
Gorai.002G267500_D		2.2
Gorai.007G184500_A	AT1G66840.1	2.2	Plant protein of unknown function (DUF827)
Gorai.001G164000_A		2.2
Gorai.008G104800_D	AT4G39720.1	2.2	VQ motif-containing protein
Gorai.005G068300_D	AT3G12440.1	2.2	Polynucleotidyl transferase, ribonuclease H-like superfamily protein
Gorai.004G151100_D	AT4G10810.1	2.2
Gorai.007G377300_A	AT5G02020.1	2.2
Gorai.009G070000_A		2.2
Gorai.001G167200_A		2.2
Gorai.005G268900_D	AT4G20050.1	2.2	Pectin lyase-like superfamily protein
Gorai.004G250000_D		2.2
Gorai.008G102600_A	AT5G65207.1	2.2
Gorai.006G040600_D	AT3G01860.1	2.2
Gorai.003G115400_A	AT4G24700.1	2.2
Gorai.005G025200_A		2.2
Gorai.003G019100_A	AT2G23690.1	2.2
Gorai.008G124700_D	AT2G46420.1	2.2	Plant protein 1589 of unknown function
Gorai.008G211300_A	AT5G61820.1	2.2
Gorai.010G176700_D	AT4G21215.1	2.2
Gorai.008G234400_A	AT5G47380.1	2.2	Protein of unknown function, DUF547
Gorai.002G135700_D	AT1G10140.1	2.2	Uncharacterised conserved protein UCP031279
Gorai.009G008300_D		2.2
Gorai.001G164800_A		2.2
Gorai.007G097800_D	AT5G23850.1	2.2	Arabidopsis thaliana protein of unknown function (DUF821)
Gorai.003G160300_D		2.2
Gorai.006G273700_A	AT5G51150.1	2.2	Mitochondrial import inner membrane translocase subunit Tim17/Tim22/Tim23 family protein
Gorai.006G090400_A	AT3G14280.1	2.2
Gorai.009G154300_A	AT1G30135.1	2.2	jasmonate-zim-domain protein 8
Gorai.006G083000_A	AT2G05540.1	2.2	Glycine-rich protein family
Gorai.009G209200_D	AT2G26530.1	2.2	Protein of unknown function (DUF1645)
Gorai.006G204200_A	AT1G33055.1	2.2
Gorai.005G159600_D	AT1G70782.1	2.2	conserved peptide upstream open reading frame 28
Gorai.003G136300_D	AT5G59790.1	2.2	Domain of unknown function (DUF966)
Gorai.003G074700_D	AT4G31240.1	2.2	protein kinase C-like zinc finger protein
Gorai.002G062700_A		2.2
Gorai.004G090800_D	AT4G02380.1	2.2	senescence-associated gene 21
Gorai.011G126200_A	AT1G06680.1	2.1	photosystem II subunit P-1
Gorai.012G107200_D	AT2G37770.2	2.1	NAD(P)-linked oxidoreductase superfamily protein
Gorai.001G167600_D	AT4G32210.1	2.1	succinate dehydrogenase 3-2
Gorai.001G164500_A	AT2G07707.1	2.1	Plant mitochondrial ATPase, F0 complex, subunit 8 protein
Gorai.005G257500_A	AT3G45970.1	2.1	expansin-like A1
Gorai.004G192300_A	AT4G17030.1	2.1	expansin-like B1
Gorai.009G282300_D	AT1G36160.1	2.1	acetyl-CoA carboxylase 1
Gorai.002G020700_D	AT1G06290.1	2.1	acyl-CoA oxidase 3
Gorai.001G203300_D	AT5G37600.1	2.1	glutamine synthase clone R1
Gorai.009G287100_A	AT5G09360.1	2.1	laccase 14
Gorai.010G051100_A	AT1G44350.1	2.1	IAA-leucine resistant (ILR)-like gene 6
Gorai.007G282900_A	AT1G60690.1	2.1	NAD(P)-linked oxidoreductase superfamily protein
Gorai.005G155500_D	AT1G03400.1	2.1	2-oxoglutarate (2OG) and Fe(II)-dependent oxygenase superfamily protein
Gorai.008G007200_D	AT3G63010.1	2.1	alpha/beta-Hydrolases superfamily protein
Gorai.006G150200_D	AT2G35980.1	2.1	Late embryogenesis abundant (LEA) hydroxyproline-rich glycoprotein family
Gorai.009G387000_A	AT1G12210.1	2.1	RPS5-like 1
Gorai.001G066200_A	AT4G26090.1	2.1	NB-ARC domain-containing disease resistance protein
Gorai.007G194100_A	AT2G17880.1	2.1	Chaperone DnaJ-domain superfamily protein
Gorai.003G122800_A	AT5G53560.1	2.1	cytochrome B5 isoform E
Gorai.002G082100_A	AT5G54690.1	2.1	galacturonosyltransferase 12
Gorai.003G149300_D	AT3G21780.1	2.1	UDP-glucosyl transferase 71B6
Gorai.007G145900_A	AT3G02100.1	2.1	UDP-Glycosyltransferase superfamily protein
Gorai.001G011600_D	AT4G26140.1	2.1	beta-galactosidase 12
Gorai.004G219500_A	AT3G48520.1	2.1	cytochrome P450, family 94, subfamily B, polypeptide 3
Gorai.013G041900_D	AT2G26710.1	2.1	Cytochrome P450 superfamily protein
Gorai.013G041300_A	AT2G26710.1	2.1	Cytochrome P450 superfamily protein
Gorai.001G271800_D	AT5G14130.1	2.1	Peroxidase superfamily protein
Gorai.002G166700_A	AT1G14700.1	2.1	purple acid phosphatase 3
Gorai.013G034000_D	AT2G16430.2	2.1	purple acid phosphatase 10
Gorai.007G081000_D	AT5G39400.1	2.1	Calcium/lipid-binding (CaLB) phosphatase
Gorai.004G201600_A	AT5G62360.1	2.1	Plant invertase/pectin methylesterase inhibitor superfamily protein
Gorai.008G180700_A	AT1G26820.1	2.1	ribonuclease 3
Gorai.004G181000_A	AT2G35550.1	2.1	basic pentacysteine 7
Gorai.007G214800_D	AT4G36930.1	2.1	basic helix-loop-helix (bHLH) DNA-binding superfamily protein
Gorai.009G079400_A	AT2G28510.1	2.1	Dof-type zinc finger DNA-binding family protein
Gorai.009G107500_A	AT5G60690.1	2.1	Homeobox-leucine zipper family protein / lipid-binding START domain-containing protein
Gorai.004G123500_D	AT2G46680.1	2.1	homeobox 7
Gorai.012G044200_D	AT1G32330.1	2.1	heat shock transcription factor A1D
Gorai.011G203900_A	AT5G49620.1	2.1	myb domain protein 78
Gorai.010G012000_A	AT3G10500.1	2.1	NAC domain containing protein 53
Gorai.012G119600_D	AT2G38470.1	2.1	WRKY DNA-binding protein 33
Gorai.008G248700_A	AT1G63850.1	2.1	BTB/POZ domain-containing protein
Gorai.001G239100_A	AT3G28917.1	2.1	mini zinc finger 2
Gorai.009G394200_D	AT3G52380.1	2.1	chloroplast RNA-binding protein 33
Gorai.010G104600_D	AT2G37410.1	2.1	translocase inner membrane subunit 17-2
Gorai.008G080500_A	AT5G67380.1	2.1	casein kinase alpha 1
Gorai.012G181600_A	AT1G15000.1	2.1	serine carboxypeptidase-like 50
Gorai.012G053900_A	AT5G15250.1	2.1	FTSH protease 6
Gorai.013G260400_A	AT3G47160.1	2.1	RING/U-box superfamily protein
Gorai.013G162600_D	AT3G59200.1	2.1	F-box/RNI-like superfamily protein
Gorai.011G281100_A	AT4G12560.1	2.1	F-box and associated interaction domains-containing protein
Gorai.012G016600_D	AT3G56230.1	2.1	BTB/POZ domain-containing protein
Gorai.012G110900_D	AT2G38000.1	2.1	chaperone protein dnaJ-related
Gorai.011G006900_D	AT4G20790.1	2.1	Leucine-rich repeat protein kinase family protein
Gorai.002G049000_D	AT1G53440.1	2.1	Leucine-rich repeat transmembrane protein kinase
Gorai.009G134800_D	AT1G79860.1	2.1	RHO guanyl-nucleotide exchange factor 12
Gorai.009G134800_A	AT1G79860.1	2.1	RHO guanyl-nucleotide exchange factor 12
Gorai.011G182900_D	AT3G21510.1	2.1	histidine-containing phosphotransmitter 1
Gorai.008G009400_D	AT1G03010.1	2.1	Phototropic-responsive NPH3 family protein
Gorai.005G141100_A	AT1G14280.1	2.1	phytochrome kinase substrate 2
Gorai.008G021600_D	AT1G47230.1	2.1	CYCLIN A3;4
Gorai.004G077100_D	AT4G14720.1	2.1	TIFY domain/Divergent CCT motif family protein
Gorai.007G153100_D	AT5G48850.1	2.1	Tetratricopeptide repeat (TPR)-like superfamily protein
Gorai.008G229900_A	AT5G47060.1	2.1	Protein of unknown function (DUF581)
Gorai.007G341000_A	AT1G56220.3	2.1	Dormancy/auxin associated family protein
Gorai.009G110600_D	AT2G28070.1	2.1	ABC-2 type transporter family protein
Gorai.009G107200_A	AT5G60660.1	2.1	plasma membrane intrinsic protein 2;4
Gorai.009G342600_A	AT1G71140.1	2.1	MATE efflux family protein
Gorai.001G084200_D	AT1G66780.1	2.1	MATE efflux family protein
Gorai.001G066900_D	AT5G23680.1	2.1	Sterile alpha motif (SAM) domain-containing protein
Gorai.007G070100_A	AT2G42920.1	2.1	Pentatricopeptide repeat (PPR-like) superfamily protein
Gorai.012G084800_A	AT5G14090.1	2.1
Gorai.005G085300_A	AT1G76980.2	2.1
Gorai.001G013700_A	AT4G29820.1	2.1	homolog of CFIM-25
Gorai.007G291300_D		2.1
Gorai.003G084900_D	AT1G64065.1	2.1	Late embryogenesis abundant (LEA) hydroxyproline-rich glycoprotein family
Gorai.002G189500_D		2.1
Gorai.001G163200_A		2.1
Gorai.001G150100_A		2.1
Gorai.010G090200_A	AT1G19130.1	2.1
Gorai.012G103600_D	AT5G02420.1	2.1
Gorai.009G104000_D		2.1
Gorai.009G417700_D	AT5G03230.1	2.1	Protein of unknown function, DUF584
Gorai.001G165000_D		2.1
Gorai.012G015000_D	AT3G51580.1	2.1
Gorai.001G032900_A	AT2G24030.1	2.1	zinc ion binding;nucleic acid binding
Gorai.004G090700_D	AT4G02380.1	2.1	senescence-associated gene 21
Gorai.010G004000_D		2.1
Gorai.001G092800_A	AT2G32190.1	2.1
Gorai.001G199500_A		2.1
Gorai.002G153000_A		2.1
Gorai.007G226000_D	AT3G49780.1	2.1	phytosulfokine 4 precursor
Gorai.009G349500_D		2.1
Gorai.004G197100_A		2.1
Gorai.006G096500_A	AT5G56550.1	2.1	oxidative stress 3
Gorai.002G016700_A		2.1
Gorai.010G089100_D	AT2G05910.1	2.1	Protein of unknown function (DUF567)
Gorai.010G176700_A	AT4G21215.1	2.1
Gorai.008G283700_D	AT3G22660.1	2.1	rRNA processing protein-related
Gorai.005G041800_D	AT3G06145.1	2.1
Gorai.008G099800_A	AT2G18465.1	2.1	Chaperone DnaJ-domain superfamily protein
Gorai.009G372400_A	AT1G73140.1	2.1	Plant protein of unknown function (DUF828)
Gorai.006G273700_D	AT5G51150.1	2.1	Mitochondrial import inner membrane translocase subunit Tim17/Tim22/Tim23 family protein
Gorai.003G106000_D	AT1G74055.1	2.1
Gorai.009G252700_D	AT1G21350.3	2.1	Thioredoxin superfamily protein
Gorai.001G236400_D	AT3G04300.1	2.1	RmlC-like cupins superfamily protein
Gorai.013G007900_D		2.1
Gorai.005G041700_A	AT5G19070.1	2.1	SNARE associated Golgi protein family
Gorai.009G149300_A	AT5G43150.1	2.1
Gorai.001G025100_D	AT1G16820.1	2.1	vacuolar ATP synthase catalytic subunit-related / V-ATPase-related / vacuolar proton pump-related
Gorai.009G188900_D	AT4G35190.1	2.1	Putative lysine decarboxylase family protein
Gorai.001G162200_A		2.1
Gorai.002G177200_D	AT1G70782.1	2.1	conserved peptide upstream open reading frame 28
Gorai.013G125600_A	AT3G56650.1	2	Mog1/PsbP/DUF1795-like photosystem II reaction center PsbP family protein
Gorai.001G163700_A	ATCG00580.1	2	photosystem II reaction center protein E
Gorai.001G163400_A	ATMG00665.1	2	NADH dehydrogenase 5B
Gorai.004G235400_A	AT1G56600.1	2	galactinol synthase 2
Gorai.009G272300_D	AT1G19600.1	2	pfkB-like carbohydrate kinase family protein
Gorai.012G040000_A	AT1G06490.1	2	glucan synthase-like 7
Gorai.001G060900_A	AT5G03860.1	2	malate synthase
Gorai.001G167600_A	AT4G32210.1	2	succinate dehydrogenase 3-2
Gorai.001G026200_A	AT5G25880.1	2	NADP-malic enzyme 3
Gorai.001G160700_D	ATMG00650.1	2	NADH dehydrogenase subunit 4L
Gorai.001G160700_A	ATMG00650.1	2	NADH dehydrogenase subunit 4L
Gorai.010G150100_D	AT1G07180.1	2	alternative NAD(P)H dehydrogenase 1
Gorai.001G162300_A	ATMG00180.1	2	cytochrome C biogenesis 452
Gorai.009G002000_D	AT3G10700.1	2	galacturonic acid kinase
Gorai.013G072200_A	AT4G03210.1	2	xyloglucan endotransglucosylase/hydrolase 9
Gorai.009G259200_D	AT1G71697.1	2	choline kinase 1
Gorai.005G154700_A	AT2G02010.1	2	glutamate decarboxylase 4
Gorai.007G206700_D	AT4G36810.1	2	geranylgeranyl pyrophosphate synthase 1
Gorai.002G102700_D	AT5G47770.1	2	farnesyl diphosphate synthase 1
Gorai.001G122000_D	AT1G02205.2	2	Fatty acid hydroxylase superfamily
Gorai.011G026300_A	AT4G27450.1	2	Aluminium induced protein with YGL and LRDR motifs
Gorai.002G031700_A	AT1G02400.1	2	gibberellin 2-oxidase 6
Gorai.001G051100_A	AT5G51190.1	2	Integrase-type DNA-binding superfamily protein
Gorai.009G073700_D	AT3G21070.2	2	NAD kinase 1
Gorai.008G193500_A	AT3G14460.1	2	LRR and NB-ARC domains-containing disease resistance protein
Gorai.008G193500_D	AT3G14460.1	2	LRR and NB-ARC domains-containing disease resistance protein
Gorai.005G253100_D	AT2G17880.1	2	Chaperone DnaJ-domain superfamily protein
Gorai.001G077700_A	AT1G53540.1	2	HSP20-like chaperones superfamily protein
Gorai.003G155600_A	AT5G52640.1	2	heat shock protein 90.1
Gorai.004G006500_A	AT1G07400.1	2	HSP20-like chaperones superfamily protein
Gorai.009G095000_D	AT1G07400.1	2	HSP20-like chaperones superfamily protein
Gorai.008G029500_A	AT2G21620.1	2	Adenine nucleotide alpha hydrolases-like superfamily protein
Gorai.005G184600_A	AT1G24020.1	2	MLP-like protein 423
Gorai.013G254400_A	AT3G05600.1	2	alpha/beta-Hydrolases superfamily protein
Gorai.011G275200_D	AT1G22400.1	2	UDP-Glycosyltransferase superfamily protein
Gorai.009G076100_A	AT1G02850.2	2	beta glucosidase 11
Gorai.003G006600_A	AT5G42180.1	2	Peroxidase superfamily protein
Gorai.006G041300_D	AT2G47140.1	2	NAD(P)-binding Rossmann-fold superfamily protein
Gorai.003G158000_D	AT4G23430.2	2	NAD(P)-binding Rossmann-fold superfamily protein
Gorai.013G122300_A	AT3G22560.1	2	Acyl-CoA N-acyltransferases (NAT) superfamily protein
Gorai.011G197600_A		2
Gorai.001G164100_A	ATCG00280.1	2	photosystem II reaction center protein C
Gorai.011G030900_A	AT2G33860.1	2	Transcriptional factor B3 family protein / auxin-responsive factor AUX/IAA-related
Gorai.009G226200_D	AT5G65640.1	2	beta HLH protein 93
Gorai.010G112200_A	AT2G24260.1	2	LJRHL1-like 1
Gorai.008G009800_A	AT3G50700.1	2	indeterminate(ID)-domain 2
Gorai.004G100800_D	AT5G57520.1	2	zinc finger protein 2
Gorai.009G120900_A	AT3G13040.1	2	myb-like HTH transcriptional regulator family protein
Gorai.013G164700_D	AT1G50600.1	2	scarecrow-like 5
Gorai.009G184100_D	AT4G17230.1	2	SCARECROW-like 13
Gorai.009G184100_A	AT4G17230.1	2	SCARECROW-like 13
Gorai.002G080600_D	AT5G48150.1	2	GRAS family transcription factor
Gorai.005G100600_A	AT1G22130.1	2	AGAMOUS-like 104
Gorai.007G037100_D	AT5G62470.2	2	myb domain protein 96
Gorai.002G231500_D	AT1G76880.1	2	Duplicated homeodomain-like superfamily protein
Gorai.004G246700_D	AT5G28770.2	2	bZIP transcription factor family protein
Gorai.013G200700_D	AT3G04730.1	2	indoleacetic acid-induced protein 16
Gorai.009G171600_D	AT1G61215.1	2	bromodomain 4
Gorai.008G259500_D	AT4G24150.1	2	growth-regulating factor 8
Gorai.008G033500_D	AT5G45600.1	2	YEATS family protein
Gorai.008G041100_A	AT4G35270.1	2	Plant regulator RWP-RK family protein
Gorai.001G258200_A	AT2G32010.1	2	CVP2 like 1
Gorai.011G021600_A	AT1G11190.1	2	bifunctional nuclease i
Gorai.009G135000_A	AT1G79850.1	2	ribosomal protein S17
Gorai.004G125000_A	AT5G24490.1	2	30S ribosomal protein, putative
Gorai.007G295900_A	AT1G08980.1	2	amidase 1
Gorai.011G094600_A	AT5G47750.1	2	D6 protein kinase like 2
Gorai.004G232300_D	AT2G30020.1	2	Protein phosphatase 2C family protein
Gorai.005G181200_D	AT1G23440.1	2	Peptidase C15, pyroglutamyl peptidase I-like
Gorai.002G268000_D	AT5G47550.1	2	Cystatin/monellin superfamily protein
Gorai.005G202000_D	AT4G03510.1	2	RING membrane-anchor 1
Gorai.011G101500_D	AT4G36550.1	2	ARM repeat superfamily protein
Gorai.007G123200_A	AT1G02610.1	2	RING/FYVE/PHD zinc finger superfamily protein
Gorai.007G123200_D	AT1G02610.1	2	RING/FYVE/PHD zinc finger superfamily protein
Gorai.002G266900_A	AT5G01720.1	2	RNI-like superfamily protein
Gorai.009G317800_D	AT2G39490.1	2	F-box family protein
Gorai.007G339100_D	AT2G34930.1	2	disease resistance family protein / LRR family protein
Gorai.009G159800_A	AT1G29750.2	2	receptor-like kinase in flowers 1
Gorai.003G090700_D	AT3G10300.3	2	Calcium-binding EF-hand family protein
Gorai.005G229400_D	AT4G33770.1	2	Inositol 1,3,4-trisphosphate 5/6-kinase family protein
Gorai.009G262800_D	AT3G49420.1	2	Got1/Sft2-like vescicle transport protein family
Gorai.003G102800_D	AT1G69170.1	2	Squamosa promoter-binding protein-like (SBP domain) transcription factor family protein
Gorai.007G138400_A	AT3G22550.1	2	Protein of unknown function (DUF581)
Gorai.011G160800_D	AT1G04770.1	2	Tetratricopeptide repeat (TPR)-like superfamily protein
Gorai.007G267900_A	AT3G04070.1	2	NAC domain containing protein 47
Gorai.008G194400_A	AT5G61430.1	2	NAC domain containing protein 100
Gorai.012G059900_A	AT3G28050.1	2	nodulin MtN21 /EamA-like transporter family protein
Gorai.008G190000_D	AT1G74780.1	2	Nodulin-like / Major Facilitator Superfamily protein
Gorai.009G264400_D	AT1G22710.1	2	sucrose-proton symporter 2
Gorai.009G126900_D	AT1G15690.1	2	Inorganic H pyrophosphatase family protein
Gorai.009G126900_A	AT1G15690.1	2	Inorganic H pyrophosphatase family protein
Gorai.013G109500_A	AT1G77380.1	2	amino acid permease 3
Gorai.010G192700_A	AT3G56200.1	2	Transmembrane amino acid transporter family protein
Gorai.009G326400_A	AT5G46110.4	2	Glucose-6-phosphate/phosphate translocator-related
Gorai.007G070500_D	AT5G39040.1	2	transporter associated with antigen processing protein 2
Gorai.001G270200_D	AT3G27170.1	2	chloride channel B
Gorai.007G372700_A	AT2G36830.1	2	gamma tonoplast intrinsic protein
Gorai.001G155300_A	AT5G53130.1	2	cyclic nucleotide gated channel 1
Gorai.009G208500_D	AT2G26510.1	2	Xanthine/uracil permease family protein
Gorai.011G161400_A	AT3G23940.1	2	dehydratase family
Gorai.011G292900_D	AT2G40410.2	2	Staphylococcal nuclease homologue
Gorai.002G205600_D	AT2G17120.1	2	lysm domain GPI-anchored protein 2 precursor
Gorai.008G262700_D	AT4G27870.1	2	Vacuolar iron transporter (VIT) family protein
Gorai.002G091500_D	AT1G50720.1	2	Stigma-specific Stig1 family protein
Gorai.005G159200_D	AT1G14870.1	2	PLANT CADMIUM RESISTANCE 2
Gorai.004G082200_D	AT4G02860.1	2	Phenazine biosynthesis PhzC/PhzF protein
Gorai.008G112100_D	AT5G13800.1	2	pheophytinase
Gorai.006G267500_A	AT5G07830.1	2	glucuronidase 2
Gorai.007G140800_A	AT5G20030.1	2	Plant Tudor-like RNA-binding protein
Gorai.005G100300_D	AT5G56510.1	2	pumilio 12
Gorai.005G187300_A	AT1G70140.1	2	formin 8
Gorai.011G063000_A	AT1G72790.1	2	hydroxyproline-rich glycoprotein family protein
Gorai.003G175800_D	AT4G16790.1	2	hydroxyproline-rich glycoprotein family protein
Gorai.007G207300_D	AT5G66600.1	2	Protein of unknown function, DUF547
Gorai.011G246800_D		2
Gorai.008G206100_D	AT5G50410.1	2
Gorai.002G217600_A	AT4G24290.2	2	MAC/Perforin domain-containing protein
Gorai.003G084900_A	AT1G64065.1	2	Late embryogenesis abundant (LEA) hydroxyproline-rich glycoprotein family
Gorai.006G169100_D		2
Gorai.004G139100_A	AT4G23493.1	2
Gorai.006G208000_D	AT1G64320.1	2	myosin heavy chain-related
Gorai.006G258500_D	AT3G17030.1	2	Nucleic acid-binding proteins superfamily
Gorai.010G026700_A	AT3G49780.1	2	phytosulfokine 4 precursor
Gorai.004G252600_A		2
Gorai.003G073400_D	AT1G33055.1	2
Gorai.012G070500_D		2
Gorai.006G024100_A		2
Gorai.011G008400_D	AT1G12150.1	2	Plant protein of unknown function (DUF827)
Gorai.007G184500_D	AT1G66840.1	2	Plant protein of unknown function (DUF827)
Gorai.004G123600_A	AT1G57680.1	2
Gorai.013G212900_A		2
Gorai.006G203600_A	AT5G54165.1	2
Gorai.001G205500_D	AT2G24762.1	2	glutamine dumper 4
Gorai.007G143500_A	AT2G38870.1	2	Serine protease inhibitor, potato inhibitor I-type family protein
Gorai.011G021200_D	AT1G11380.1	2	PLAC8 family protein
Gorai.013G245900_A	AT5G57685.1	2	glutamine dumper 3
Gorai.011G168100_A	AT5G18980.1	2	ARM repeat superfamily protein
Gorai.005G163000_A	AT2G01300.1	2
Gorai.009G430400_D	AT4G27350.1	2	Protein of unknown function (DUF1223)
Gorai.012G181000_A	AT2G01300.1	2
Gorai.009G084600_A		2
Gorai.013G008400_A	AT2G40765.1	2
Gorai.007G074700_A	AT3G01710.2	2	TPX2 (targeting protein for Xklp2) protein family
Gorai.008G263300_D	AT5G24600.1	2	Protein of unknown function, DUF599
Gorai.010G078200_D	AT5G56550.1	2	oxidative stress 3
Gorai.008G166600_D	AT1G70990.1	2	proline-rich family protein
Gorai.012G118800_A	AT5G01620.1	2	TRICHOME BIREFRINGENCE-LIKE 35
Gorai.001G145600_A	AT4G01935.1	2
Gorai.004G084000_D		2
Gorai.002G227300_A		2
Gorai.008G142300_D	AT1G02700.1	2
Gorai.001G165500_A		2
Gorai.008G083700_A		2
Gorai.001G164900_A		2
Gorai.012G085800_A		2
Gorai.005G201000_D	AT4G03600.1	2
Gorai.008G268100_A	AT4G27810.1	2
Gorai.006G253500_A	AT4G14380.1	2
Gorai.001G236400_A	AT3G04300.1	2	RmlC-like cupins superfamily protein
Gorai.011G083300_A	AT1G52565.1	2
Gorai.004G178900_A	AT4G19100.1	2	Protein of unknown function (DUF3464)
Gorai.001G012100_A	AT5G56980.1	2
Gorai.004G176900_A	AT4G19370.1	2	Protein of unknown function (DUF1218)
Gorai.007G097900_D	AT5G23850.1	2	Arabidopsis thaliana protein of unknown function (DUF821)
Gorai.001G163500_A		2
Gorai.001G164300_A	AT2G07599.2	2
Gorai.001G164300_D	AT2G07599.2	2
Gorai.007G163200_A	AT1G61520.1	1.9	photosystem I light harvesting complex gene 3
Gorai.009G175700_A	AT4G05180.1	1.9	photosystem II subunit Q-2
Gorai.005G266900_D	AT1G30380.1	1.9	photosystem I subunit K
Gorai.001G144300_D	AT3G62410.1	1.9	CP12 domain-containing protein 2
Gorai.010G001000_A	AT1G76130.1	1.9	alpha-amylase-like 2
Gorai.010G051500_D	AT1G44170.1	1.9	aldehyde dehydrogenase 3H1
Gorai.001G167800_A	ATMG00665.1	1.9	NADH dehydrogenase 5B
Gorai.005G220500_D	AT5G64210.1	1.9	alternative oxidase 2
Gorai.004G030700_A	AT5G57560.1	1.9	Xyloglucan endotransglucosylase/hydrolase family protein
Gorai.012G157800_A	AT3G45970.1	1.9	expansin-like A1
Gorai.002G020600_D	AT1G06290.1	1.9	acyl-CoA oxidase 3
Gorai.011G073600_A	AT3G16175.1	1.9	Thioesterase superfamily protein
Gorai.008G231000_D	AT5G07440.1	1.9	glutamate dehydrogenase 2
Gorai.007G040100_D	AT5G08100.1	1.9	N-terminal nucleophile aminohydrolases (Ntn hydrolases) superfamily protein
Gorai.008G151700_D	AT1G03940.1	1.9	HXXXD-type acyl-transferase family protein
Gorai.008G186500_A	AT1G75290.1	1.9	NAD(P)-binding Rossmann-fold superfamily protein
Gorai.003G045100_A	AT4G39830.1	1.9	Cupredoxin superfamily protein
Gorai.010G227700_A	AT1G15550.1	1.9	gibberellin 3-oxidase 1
Gorai.013G240300_A	AT4G03070.1	1.9	2-oxoglutarate (2OG) and Fe(II)-dependent oxygenase superfamily protein
Gorai.013G176900_D	AT1G78440.1	1.9	Arabidopsis thaliana gibberellin 2-oxidase 1
Gorai.007G046000_A	AT2G44840.1	1.9	ethylene-responsive element binding factor 13
Gorai.009G432400_D	AT4G27220.1	1.9	NB-ARC domain-containing disease resistance protein
Gorai.008G112600_D	AT3G14460.1	1.9	LRR and NB-ARC domains-containing disease resistance protein
Gorai.007G357700_D	AT3G14470.1	1.9	NB-ARC domain-containing disease resistance protein
Gorai.007G323300_A	AT4G27220.1	1.9	NB-ARC domain-containing disease resistance protein
Gorai.010G031100_A	AT3G14470.1	1.9	NB-ARC domain-containing disease resistance protein
Gorai.005G070000_A	AT1G07400.1	1.9	HSP20-like chaperones superfamily protein
Gorai.009G095100_D	AT1G07400.1	1.9	HSP20-like chaperones superfamily protein
Gorai.008G216100_D	AT4G25200.1	1.9	mitochondrion-localized small heat shock protein 23.6
Gorai.004G052900_D	AT3G62730.1	1.9
Gorai.007G304400_D	AT3G62550.1	1.9	Adenine nucleotide alpha hydrolases-like superfamily protein
Gorai.006G256700_D	AT5G18860.1	1.9	inosine-uridine preferring nucleoside hydrolase family protein
Gorai.011G099500_D	AT1G15380.1	1.9	Lactoylglutathione lyase / glyoxalase I family protein
Gorai.012G149600_D	AT4G34138.1	1.9	UDP-glucosyl transferase 73B1
Gorai.003G144500_A	AT2G28080.1	1.9	UDP-Glycosyltransferase superfamily protein
Gorai.008G160800_D	AT2G42490.1	1.9	Copper amine oxidase family protein
Gorai.007G070400_D	AT3G29770.1	1.9	methyl esterase 11
Gorai.005G038200_D	AT2G29420.1	1.9	glutathione S-transferase tau 7
Gorai.002G062200_D	AT1G12740.1	1.9	cytochrome P450, family 87, subfamily A, polypeptide 2
Gorai.009G035000_D	AT3G14690.1	1.9	cytochrome P450, family 72, subfamily A, polypeptide 15
Gorai.013G071400_A	AT2G26710.1	1.9	Cytochrome P450 superfamily protein
Gorai.005G081700_D	AT1G77120.1	1.9	alcohol dehydrogenase 1
Gorai.008G217500_D	AT1G15530.1	1.9	Concanavalin A-like lectin protein kinase family protein
Gorai.001G170600_A	AT1G01800.1	1.9	NAD(P)-binding Rossmann-fold superfamily protein
Gorai.003G004500_A	AT5G33370.1	1.9	GDSL-like Lipase/Acylhydrolase superfamily protein
Gorai.009G244500_A	AT1G21910.1	1.9	Integrase-type DNA-binding superfamily protein
Gorai.008G185900_A	AT1G13260.1	1.9	related to ABI3/VP1 1
Gorai.009G006200_A	AT3G16857.2	1.9	response regulator 1
Gorai.012G133300_A	AT4G15248.1	1.9	B-box type zinc finger family protein
Gorai.009G162500_A	AT1G29160.1	1.9	Dof-type zinc finger DNA-binding family protein
Gorai.013G265200_A	AT2G28710.1	1.9	C2H2-type zinc finger family protein
Gorai.006G149100_A	AT2G35940.1	1.9	BEL1-like homeodomain 1
Gorai.011G105700_D	AT4G36990.1	1.9	heat shock factor 4
Gorai.005G142000_D	AT1G69560.1	1.9	myb domain protein 105
Gorai.012G186500_A	AT3G01140.1	1.9	myb domain protein 106
Gorai.009G285000_D	AT1G43700.1	1.9	VIRE2-interacting protein 1
Gorai.007G069400_A	AT1G06280.1	1.9	LOB domain-containing protein 2
Gorai.003G183000_A	AT4G17900.1	1.9	PLATZ transcription factor family protein
Gorai.006G041200_D	AT3G27160.1	1.9	Ribosomal protein S21 family protein
Gorai.005G037000_D	AT5G48760.1	1.9	Ribosomal protein L13 family protein
Gorai.006G034500_A	AT5G40540.1	1.9	Protein kinase superfamily protein
Gorai.006G034500_D	AT5G40540.1	1.9	Protein kinase superfamily protein
Gorai.007G053000_A	AT5G66880.1	1.9	sucrose nonfermenting 1(SNF1)-related protein kinase 2.3
Gorai.009G235200_D	AT4G08960.1	1.9	phosphotyrosyl phosphatase activator (PTPA) family protein
Gorai.005G062200_D	AT5G27930.1	1.9	Protein phosphatase 2C family protein
Gorai.005G007700_A	AT2G31800.1	1.9	Integrin-linked protein kinase family
Gorai.013G269600_D	AT1G07150.1	1.9	mitogen-activated protein kinase kinase kinase 13
Gorai.005G084400_D	AT1G43900.1	1.9	Protein phosphatase 2C family protein
Gorai.013G224000_D	AT2G05940.1	1.9	Protein kinase superfamily protein
Gorai.004G293500_A	AT2G24370.1	1.9	Protein kinase protein with adenine nucleotide alpha hydrolases-like domain
Gorai.008G088500_D	AT2G37050.3	1.9	Leucine-rich repeat protein kinase family protein
Gorai.006G119600_A	AT2G02800.1	1.9	protein kinase 2B
Gorai.008G024300_D	AT3G19300.1	1.9	Protein kinase superfamily protein
Gorai.001G169200_D	AT2G45910.1	1.9	U-box domain-containing protein kinase family protein
Gorai.004G002300_A	AT1G07870.2	1.9	Protein kinase superfamily protein
Gorai.009G432800_A	AT5G22850.1	1.9	Eukaryotic aspartyl protease family protein
Gorai.007G034600_D	AT5G40010.1	1.9	AAA-ATPase 1
Gorai.013G069100_A	AT1G62310.1	1.9	transcription factor jumonji (jmjC) domain-containing protein
Gorai.005G095100_A	AT1G72200.1	1.9	RING/U-box superfamily protein
Gorai.010G042500_D	AT1G78100.1	1.9	F-box family protein
Gorai.011G276700_A	AT4G12560.1	1.9	F-box and associated interaction domains-containing protein
Gorai.007G222700_A	AT5G67480.2	1.9	BTB and TAZ domain protein 4
Gorai.005G088300_A	AT1G11050.1	1.9	Protein kinase superfamily protein
Gorai.010G144800_D	AT4G05200.1	1.9	cysteine-rich RLK (RECEPTOR-like protein kinase) 25
Gorai.006G003800_D	AT1G07650.1	1.9	Leucine-rich repeat transmembrane protein kinase
Gorai.006G244600_D	AT3G63380.1	1.9	ATPase E1-E2 type family protein / haloacid dehalogenase-like hydrolase family protein
Gorai.009G297500_D	AT3G07960.1	1.9	Phosphatidylinositol-4-phosphate 5-kinase family protein
Gorai.005G140700_D	AT5G19780.1	1.9	tubulin alpha-5
Gorai.008G073900_D	AT2G15790.1	1.9	peptidyl-prolyl cis-trans isomerase / cyclophilin-40 (CYP40) / rotamase
Gorai.006G042500_D	AT3G01930.2	1.9	Major facilitator superfamily protein
Gorai.006G161500_D	AT2G39210.1	1.9	Major facilitator superfamily protein
Gorai.011G191700_D	AT4G15920.1	1.9	Nodulin MtN3 family protein
Gorai.006G095800_D	AT3G13870.1	1.9	Root hair defective 3 GTP-binding protein (RHD3)
Gorai.005G002900_A	AT3G08560.1	1.9	vacuolar H+-ATPase subunit E isoform 2
Gorai.006G051900_D	AT5G26250.1	1.9	Major facilitator superfamily protein
Gorai.007G042100_D	AT5G40780.1	1.9	lysine histidine transporter 1
Gorai.002G202500_A	AT4G35180.1	1.9	LYS/HIS transporter 7
Gorai.002G202500_D	AT4G35180.1	1.9	LYS/HIS transporter 7
Gorai.009G291700_D	AT2G39970.1	1.9	Mitochondrial substrate carrier family protein
Gorai.008G252700_A	AT4G01100.1	1.9	adenine nucleotide transporter 1
Gorai.009G232400_D	AT1G28220.1	1.9	purine permease 3
Gorai.002G062500_D	AT1G53270.1	1.9	ABC-2 type transporter family protein
Gorai.003G109900_D	AT5G62890.1	1.9	Xanthine/uracil permease family protein
Gorai.008G288100_D	AT5G52450.1	1.9	MATE efflux family protein
Gorai.004G245200_A	AT1G54570.1	1.9	Esterase/lipase/thioesterase family protein
Gorai.009G398200_A	AT2G36050.1	1.9	ovate family protein 15
Gorai.002G021600_A	AT2G33550.1	1.9	Homeodomain-like superfamily protein
Gorai.009G217200_A	AT5G56510.1	1.9	pumilio 12
Gorai.005G019000_D	AT3G48400.1	1.9	Cysteine/Histidine-rich C1 domain family protein
Gorai.007G192100_A	AT4G35930.1	1.9	F-box family protein
Gorai.009G095300_A	AT5G59050.1	1.9
Gorai.006G150300_A	AT3G52480.1	1.9
Gorai.012G107000_D	AT3G53850.1	1.9	Uncharacterised protein family (UPF0497)
Gorai.003G187400_A	AT4G19390.1	1.9	Uncharacterised protein family (UPF0114)
Gorai.009G201900_A	AT1G47330.1	1.9	CBS domain-containing protein with a domain of unknown function (DUF21)
Gorai.002G268900_D		1.9
Gorai.013G074600_D	AT1G11120.2	1.9
Gorai.010G026700_D	AT3G49780.1	1.9	phytosulfokine 4 precursor
Gorai.007G269300_A	AT2G32235.1	1.9
Gorai.010G229800_D	AT3G16270.1	1.9	ENTH/VHS family protein
Gorai.005G084100_D	AT1G31130.1	1.9
Gorai.007G290700_D	AT4G26090.1	1.9	NB-ARC domain-containing disease resistance protein
Gorai.001G166600_A		1.9
Gorai.009G107100_A	AT2G28410.1	1.9
Gorai.011G198000_A		1.9
Gorai.004G292300_D	AT5G25340.1	1.9	Ubiquitin-like superfamily protein
Gorai.013G231100_D	AT4G13395.1	1.9	ROTUNDIFOLIA like 12
Gorai.013G045800_A	AT2G23360.1	1.9	Plant protein of unknown function (DUF869)
Gorai.007G239800_D		1.9
Gorai.004G203100_A	AT1G62870.1	1.9
Gorai.004G117000_A	AT3G49140.1	1.9	Pentatricopeptide repeat (PPR) superfamily protein
Gorai.010G057800_D		1.9
Gorai.007G162600_D		1.9
Gorai.013G005600_A	AT2G31945.1	1.9
Gorai.013G076400_D	AT1G13360.1	1.9
Gorai.007G343000_D	AT1G54850.1	1.9	HSP20-like chaperones superfamily protein
Gorai.011G266500_D	AT5G02220.1	1.9
Gorai.011G283600_A	AT2G40000.1	1.9	ortholog of sugar beet HS1 PRO-1 2
Gorai.001G143000_D	AT5G38700.1	1.9
Gorai.001G057500_D	AT5G13090.1	1.9
Gorai.004G209500_A		1.9
Gorai.007G173300_A	AT5G65170.1	1.9	VQ motif-containing protein
Gorai.007G174000_D	AT2G32240.1	1.9
Gorai.011G028200_A	AT4G32480.1	1.9	Protein of unknown function (DUF506)
Gorai.003G106000_A	AT1G74055.1	1.9
Gorai.011G294000_D	AT4G27220.1	1.9	NB-ARC domain-containing disease resistance protein
Gorai.003G016900_A	AT2G18630.1	1.9	Protein of unknown function (DUF677)
Gorai.006G083000_D	AT2G05540.1	1.9	Glycine-rich protein family
Gorai.013G014200_A		1.9
Gorai.011G191500_A	AT4G02380.1	1.9	senescence-associated gene 21
Gorai.001G160900_D		1.9
Gorai.007G067400_D		1.9
Gorai.013G165700_D	AT4G10265.1	1.9	Wound-responsive family protein
Gorai.011G230600_D		1.9
Gorai.011G115100_A	AT4G39340.1	1.9	Protein of unknown function (DUF1278)
Gorai.012G160300_A	AT1G25275.1	1.9
Gorai.003G066700_A	AT5G64040.1	1.8	photosystem I reaction center subunit PSI-N, chloroplast, putative / PSI-N, putative (PSAN)
Gorai.004G183400_D	AT4G17770.1	1.8	trehalose phosphatase/synthase 5
Gorai.006G046000_D	AT5G51970.1	1.8	GroES-like zinc-binding alcohol dehydrogenase family protein
Gorai.003G035200_D	AT4G37870.1	1.8	phosphoenolpyruvate carboxykinase 1
Gorai.006G073300_D	AT4G13430.1	1.8	isopropyl malate isomerase large subunit 1
Gorai.001G167700_D	ATMG01320.1	1.8	NADH dehydrogenase 2B
Gorai.001G167700_A	ATMG01320.1	1.8	NADH dehydrogenase 2B
Gorai.010G150100_A	AT1G07180.1	1.8	alternative NAD(P)H dehydrogenase 1
Gorai.001G090200_D	AT3G02230.1	1.8	reversibly glycosylated polypeptide 1
Gorai.013G032000_A	AT1G14720.1	1.8	xyloglucan endotransglucosylase/hydrolase 28
Gorai.004G210700_A	AT3G48990.1	1.8	AMP-dependent synthetase and ligase family protein
Gorai.011G112800_D	AT5G65110.1	1.8	acyl-CoA oxidase 2
Gorai.001G092000_D	AT1G06570.1	1.8	phytoene desaturation 1
Gorai.007G042200_A	AT5G63380.1	1.8	AMP-dependent synthetase and ligase family protein
Gorai.001G056100_D	AT5G50760.1	1.8	SAUR-like auxin-responsive protein family
Gorai.013G141300_D	AT3G12830.1	1.8	SAUR-like auxin-responsive protein family
Gorai.008G228400_A	AT4G25300.1	1.8	2-oxoglutarate (2OG) and Fe(II)-dependent oxygenase superfamily protein
Gorai.007G144800_A	AT1G06620.1	1.8	2-oxoglutarate (2OG) and Fe(II)-dependent oxygenase superfamily protein
Gorai.013G124500_D	AT1G55020.1	1.8	lipoxygenase 1
Gorai.011G137300_A	AT3G54420.1	1.8	homolog of carrot EP3-3 chitinase
Gorai.004G067100_A	AT3G14460.1	1.8	LRR and NB-ARC domains-containing disease resistance protein
Gorai.006G150200_A	AT2G35980.1	1.8	Late embryogenesis abundant (LEA) hydroxyproline-rich glycoprotein family
Gorai.007G318900_D	AT5G17680.1	1.8	disease resistance protein (TIR-NBS-LRR class), putative
Gorai.009G373600_D	AT4G27190.1	1.8	NB-ARC domain-containing disease resistance protein
Gorai.013G222900_D	AT1G19110.1	1.8	inter-alpha-trypsin inhibitor heavy chain-related
Gorai.009G095000_A	AT1G07400.1	1.8	HSP20-like chaperones superfamily protein
Gorai.001G113800_D	AT3G11340.1	1.8	UDP-Glycosyltransferase superfamily protein
Gorai.001G261700_A	AT3G16520.3	1.8	UDP-glucosyl transferase 88A1
Gorai.009G115500_D	AT5G11720.1	1.8	Glycosyl hydrolases family 31 protein
Gorai.009G202900_D	AT4G34480.1	1.8	O-Glycosyl hydrolases family 17 protein
Gorai.011G150800_D	AT4G20820.1	1.8	FAD-binding Berberine family protein
Gorai.005G038200_A	AT2G29420.1	1.8	glutathione S-transferase tau 7
Gorai.009G017700_A	AT2G41480.1	1.8	Peroxidase superfamily protein
Gorai.008G090200_D	AT2G22420.1	1.8	Peroxidase superfamily protein
Gorai.002G166700_D	AT1G14700.1	1.8	purple acid phosphatase 3
Gorai.010G153900_A	AT4G04960.1	1.8	Concanavalin A-like lectin protein kinase family protein
Gorai.006G215400_A	AT5G38610.1	1.8	Plant invertase/pectin methylesterase inhibitor superfamily protein
Gorai.008G145300_A	AT3G62820.1	1.8	Plant invertase/pectin methylesterase inhibitor superfamily protein
Gorai.011G288300_D	AT3G53110.1	1.8	P-loop containing nucleoside triphosphate hydrolases superfamily protein
Gorai.011G197500_A		1.8
Gorai.004G196700_D	AT2G35700.1	1.8	ERF family protein 38
Gorai.003G139800_D	AT2G28550.1	1.8	related to AP2.7
Gorai.012G017600_A	AT3G57040.1	1.8	response regulator 9
Gorai.009G226200_A	AT5G65640.1	1.8	beta HLH protein 93
Gorai.007G331700_A	AT1G78600.1	1.8	light-regulated zinc finger protein 1
Gorai.008G142200_A	AT3G06740.1	1.8	GATA transcription factor 15
Gorai.009G175600_D	AT4G27240.1	1.8	zinc finger (C2H2 type) family protein
Gorai.001G196100_A	AT5G13920.1	1.8	GRF zinc finger / Zinc knuckle protein
Gorai.006G246800_D	AT5G43630.1	1.8	zinc knuckle (CCHC-type) family protein
Gorai.012G100100_D	AT5G06710.1	1.8	homeobox from Arabidopsis thaliana
Gorai.009G263200_A	AT1G22640.1	1.8	myb domain protein 3
Gorai.002G216500_A	AT1G80740.1	1.8	chromomethylase 1
Gorai.006G017300_A	AT3G28917.1	1.8	mini zinc finger 2
Gorai.001G025500_A	AT1G79220.1	1.8	Mitochondrial transcription termination factor family protein
Gorai.006G156200_A	AT2G36320.1	1.8	A20/AN1-like zinc finger family protein
Gorai.009G209600_A	AT1G47490.1	1.8	RNA-binding protein 47C
Gorai.006G036900_D	AT3G48440.1	1.8	Zinc finger C-x8-C-x5-C-x3-H type family protein
Gorai.001G049100_A	AT5G62410.1	1.8	structural maintenance of chromosomes 2
Gorai.013G020000_D	AT1G07070.1	1.8	Ribosomal protein L35Ae family protein
Gorai.005G067300_A	AT1G67890.1	1.8	PAS domain-containing protein tyrosine kinase family protein
Gorai.009G208800_D	AT5G66850.1	1.8	mitogen-activated protein kinase kinase kinase 5
Gorai.006G233100_A	AT2G31800.1	1.8	Integrin-linked protein kinase family
Gorai.009G368900_D	AT1G16670.1	1.8	Protein kinase superfamily protein
Gorai.007G218500_A	AT3G46290.1	1.8	hercules receptor kinase 1
Gorai.003G019500_D	AT2G23450.1	1.8	Protein kinase superfamily protein
Gorai.011G103300_D	AT2G23450.1	1.8	Protein kinase superfamily protein
Gorai.009G402700_D	AT2G31870.1	1.8	Poly (ADP-ribose) glycohydrolase (PARG)
Gorai.013G125200_A	AT3G62770.1	1.8	Transducin/WD40 repeat-like superfamily protein
Gorai.006G103200_A	AT5G22850.1	1.8	Eukaryotic aspartyl protease family protein
Gorai.002G147500_A	AT2G41790.1	1.8	Insulinase (Peptidase family M16) family protein
Gorai.001G257500_D	AT3G28580.1	1.8	P-loop containing nucleoside triphosphate hydrolases superfamily protein
Gorai.007G201000_A	AT2G18193.1	1.8	P-loop containing nucleoside triphosphate hydrolases superfamily protein
Gorai.009G335200_A	AT5G14420.1	1.8	RING domain ligase2
Gorai.009G413400_D	AT5G22920.1	1.8	CHY-type/CTCHY-type/RING-type Zinc finger protein
Gorai.006G125400_A	AT5G46170.1	1.8	F-box family protein
Gorai.013G161700_A	AT3G59250.1	1.8	F-box/RNI-like superfamily protein
Gorai.009G278300_D	AT1G09970.1	1.8	Leucine-rich receptor-like protein kinase family protein
Gorai.009G048200_D	AT5G25930.1	1.8	Protein kinase family protein with leucine-rich repeat domain
Gorai.007G009000_D	AT5G62230.1	1.8	ERECTA-like 1
Gorai.011G095200_D	AT5G40380.1	1.8	cysteine-rich RLK (RECEPTOR-like protein kinase) 42
Gorai.009G159800_D	AT1G29750.2	1.8	receptor-like kinase in flowers 1
Gorai.012G032600_A	AT5G60900.1	1.8	receptor-like protein kinase 1
Gorai.003G088200_D	AT1G08450.1	1.8	calreticulin 3
Gorai.006G244600_A	AT3G63380.1	1.8	ATPase E1-E2 type family protein / haloacid dehalogenase-like hydrolase family protein
Gorai.007G091100_A	AT1G48050.1	1.8	Ku80 family protein
Gorai.006G221800_D	AT2G32710.2	1.8	Cyclin-dependent kinase inhibitor family protein
Gorai.011G087700_A	AT5G13180.1	1.8	NAC domain containing protein 83
Gorai.013G146300_A	AT1G54330.1	1.8	NAC domain containing protein 20
Gorai.004G258200_D	AT3G17730.1	1.8	NAC domain containing protein 57
Gorai.009G245000_A	AT1G21890.1	1.8	nodulin MtN21 /EamA-like transporter family protein
Gorai.006G052100_D	AT5G26250.1	1.8	Major facilitator superfamily protein
Gorai.011G037100_D	AT3G26570.2	1.8	phosphate transporter 2;1
Gorai.009G055600_A	AT2G24240.1	1.8	BTB/POZ domain with WD40/YVTN repeat-like protein
Gorai.004G111900_D	AT4G25450.1	1.8	non-intrinsic ABC protein 8
Gorai.002G252600_A	AT2G37360.1	1.8	ABC-2 type transporter family protein
Gorai.009G129000_D	AT1G15520.1	1.8	pleiotropic drug resistance 12
Gorai.008G134900_A	AT2G47000.1	1.8	ATP binding cassette subfamily B4
Gorai.013G148900_D	AT3G13320.1	1.8	cation exchanger 2
Gorai.001G048600_A	AT3G47420.1	1.8	phosphate starvation-induced gene 3
Gorai.009G171800_A	AT1G61250.1	1.8	secretory carrier 3
Gorai.010G037100_A	AT5G65380.1	1.8	MATE efflux family protein
Gorai.012G015500_A	AT3G10960.1	1.8	AZA-guanine resistant1
Gorai.008G060600_D	AT1G13690.1	1.8	ATPase E1
Gorai.005G200500_D	AT1G03760.1	1.8	Prefoldin chaperone subunit family protein
Gorai.012G104700_A	AT5G02230.1	1.8	Haloacid dehalogenase-like hydrolase (HAD) superfamily protein
Gorai.008G282100_A	AT5G62180.1	1.8	carboxyesterase 20
Gorai.005G088400_A	AT1G21680.1	1.8	DPP6 N-terminal domain-like protein
Gorai.006G198500_A	AT5G52430.1	1.8	hydroxyproline-rich glycoprotein family protein
Gorai.002G193700_D	AT2G16630.1	1.8	Pollen Ole e 1 allergen and extensin family protein
Gorai.013G040800_D		1.8
Gorai.001G165200_A		1.8
Gorai.011G135500_A	AT3G59670.1	1.8
Gorai.003G187400_D	AT4G19390.1	1.8	Uncharacterised protein family (UPF0114)
Gorai.001G171300_A		1.8
Gorai.009G139500_A	AT3G03272.1	1.8	Protein of unknown function (DUF1278)
Gorai.006G128400_A	AT3G20898.1	1.8
Gorai.003G041700_D	AT2G46550.1	1.8
Gorai.007G112200_A	AT2G46735.1	1.8
Gorai.002G186400_D	AT1G10750.1	1.8	Protein of Unknown Function (DUF239)
Gorai.005G223600_A		1.8
Gorai.001G164400_A		1.8
Gorai.005G156500_A	AT1G67920.1	1.8
Gorai.011G145200_A		1.8
Gorai.007G253600_A		1.8
Gorai.008G103300_A	AT2G22125.1	1.8	binding
Gorai.010G176800_D		1.8
Gorai.008G255000_A	AT1G64430.1	1.8	Pentatricopeptide repeat (PPR) superfamily protein
Gorai.001G212200_A		1.8
Gorai.006G052000_D		1.8
Gorai.003G105800_A		1.8
Gorai.012G154600_A	AT4G34630.1	1.8
Gorai.010G053500_D	AT1G12540.1	1.8	basic helix-loop-helix (bHLH) DNA-binding superfamily protein
Gorai.004G017600_D	AT1G55230.1	1.8	Family of unknown function (DUF716)
Gorai.001G161100_A		1.8
Gorai.001G164700_D		1.8
Gorai.011G029100_D	AT4G21020.1	1.8	Late embryogenesis abundant protein (LEA) family protein
Gorai.008G077200_A	AT2G23420.1	1.8	nicotinate phosphoribosyltransferase 2
Gorai.009G104100_D	AT2G28570.1	1.8
Gorai.007G290500_D	AT5G63020.1	1.8	Disease resistance protein (CC-NBS-LRR class) family
Gorai.002G018300_A	AT4G03600.1	1.8
Gorai.008G102600_D	AT5G65207.1	1.8
Gorai.001G161200_D		1.8
Gorai.010G033300_D	AT5G09570.1	1.8	Cox19-like CHCH family protein
Gorai.007G157400_D	AT3G07310.1	1.8	Protein of unknown function (DUF760)
Gorai.007G157400_A	AT3G07310.1	1.8	Protein of unknown function (DUF760)
Gorai.008G183700_D	AT1G13360.1	1.8
Gorai.009G172100_A		1.8
Gorai.013G168200_A		1.8
Gorai.004G169100_D	AT1G01550.1	1.8	Protein of unknown function (DUF793)
Gorai.007G097800_A	AT5G23850.1	1.8	Arabidopsis thaliana protein of unknown function (DUF821)
Gorai.007G102700_A	AT5G43130.2	1.8	TBP-associated factor 4
Gorai.008G056800_A	AT1G19020.1	1.8
Gorai.011G028200_D	AT4G32480.1	1.8	Protein of unknown function (DUF506)
Gorai.004G106700_D		1.8
Gorai.005G132800_D		1.8
Gorai.009G139600_A		1.8
Gorai.009G369600_D		1.8
Gorai.013G059700_A		1.8
Gorai.004G172800_D	AT3G52105.1	1.8
Gorai.011G127800_D	AT2G25010.1	1.8	Aminotransferase-like, plant mobile domain family protein
Gorai.013G249900_D		1.8
Gorai.009G341800_D	AT3G03280.1	1.8
Gorai.006G199500_A		1.8
Gorai.001G012100_D	AT5G56980.1	1.8
Gorai.001G155000_D	AT5G53390.1	1.8	O-acyltransferase (WSD1-like) family protein
Gorai.006G007900_D	AT1G29820.1	1.8	Magnesium transporter CorA-like family protein
Gorai.007G108900_A		1.8
Gorai.001G046700_D	AT4G25360.1	1.8	TRICHOME BIREFRINGENCE-LIKE 18
Gorai.005G159600_A	AT1G70782.1	1.8	conserved peptide upstream open reading frame 28
Gorai.008G033700_D	AT2G21180.1	1.8
Gorai.004G001300_A	AT5G60680.1	1.8	Protein of unknown function, DUF584
Gorai.013G032400_A	AT4G38970.1	1.7	fructose-bisphosphate aldolase 2
Gorai.009G029100_A	AT4G26270.1	1.7	phosphofructokinase 3
Gorai.012G037500_D	AT4G34240.1	1.7	aldehyde dehydrogenase 3I1
Gorai.001G261100_A	AT3G48000.1	1.7	aldehyde dehydrogenase 2B4
Gorai.001G261100_D	AT3G48000.1	1.7	aldehyde dehydrogenase 2B4
Gorai.009G413500_D	AT1G08080.1	1.7	alpha carbonic anhydrase 7
Gorai.005G220500_A	AT5G64210.1	1.7	alternative oxidase 2
Gorai.009G266800_D	AT4G10040.1	1.7	cytochrome c-2
Gorai.004G209200_A	AT1G12780.1	1.7	UDP-D-glucose/UDP-D-galactose 4-epimerase 1
Gorai.004G182100_A	AT1G32170.1	1.7	xyloglucan endotransglucosylase/hydrolase 30
Gorai.008G133500_D	AT2G46930.1	1.7	Pectinacetylesterase family protein
Gorai.009G042400_A	AT4G33110.1	1.7	S-adenosyl-L-methionine-dependent methyltransferases superfamily protein
Gorai.013G044200_D	AT2G15620.1	1.7	nitrite reductase 1
Gorai.006G105400_A	AT3G47340.1	1.7	glutamine-dependent asparagine synthase 1
Gorai.005G071300_A	AT3G17390.1	1.7	S-adenosylmethionine synthetase family protein
Gorai.011G042600_A	AT2G34470.2	1.7	urease accessory protein G
Gorai.013G171600_D	AT5G53970.1	1.7	Tyrosine transaminase family protein
Gorai.004G137800_D	AT1G63970.1	1.7	isoprenoid F
Gorai.004G207000_A	AT4G11820.2	1.7	hydroxymethylglutaryl-CoA synthase / HMG-CoA synthase / 3-hydroxy-3-methylglutaryl coenzyme A synthase
Gorai.009G290900_D	AT2G33590.1	1.7	NAD(P)-binding Rossmann-fold superfamily protein
Gorai.008G186500_D	AT1G75290.1	1.7	NAD(P)-binding Rossmann-fold superfamily protein
Gorai.006G150800_A	AT2G36020.1	1.7	HVA22-like protein J
Gorai.009G403300_A	AT2G16710.1	1.7	Iron-sulphur cluster biosynthesis family protein
Gorai.003G163700_A	AT3G14470.1	1.7	NB-ARC domain-containing disease resistance protein
Gorai.009G053800_D	AT4G19810.1	1.7	Glycosyl hydrolase family protein with chitinase insertion domain
Gorai.011G137200_D	AT3G54420.1	1.7	homolog of carrot EP3-3 chitinase
Gorai.006G208300_A	AT1G64140.1	1.7
Gorai.006G208300_D	AT1G64140.1	1.7
Gorai.001G016000_D	AT1G19110.1	1.7	inter-alpha-trypsin inhibitor heavy chain-related
Gorai.004G124600_A	AT4G27670.1	1.7	heat shock protein 21
Gorai.012G174100_D	AT4G27670.1	1.7	heat shock protein 21
Gorai.008G296500_A	AT5G63030.1	1.7	Thioredoxin superfamily protein
Gorai.013G068400_D	AT5G23310.1	1.7	Fe superoxide dismutase 3
Gorai.011G099500_A	AT1G15380.1	1.7	Lactoylglutathione lyase / glyoxalase I family protein
Gorai.001G111200_D	AT2G29040.1	1.7	Exostosin family protein
Gorai.003G016800_D	AT3G50740.1	1.7	UDP-glucosyl transferase 72E1
Gorai.010G052200_A	AT1G77410.1	1.7	beta-galactosidase 16
Gorai.008G160800_A	AT2G42490.1	1.7	Copper amine oxidase family protein
Gorai.011G196500_D		1.7
Gorai.009G139800_A	AT1G51700.1	1.7	DOF zinc finger protein 1
Gorai.004G182500_A	AT1G32240.1	1.7	Homeodomain-like superfamily protein
Gorai.003G142200_D	AT5G60690.1	1.7	Homeobox-leucine zipper family protein / lipid-binding START domain-containing protein
Gorai.005G227200_A	AT2G14210.1	1.7	AGAMOUS-like 44
Gorai.007G055600_D	AT4G37260.1	1.7	myb domain protein 73
Gorai.010G087200_D	AT5G35550.1	1.7	Duplicated homeodomain-like superfamily protein
Gorai.006G113100_D	AT5G08520.1	1.7	Duplicated homeodomain-like superfamily protein
Gorai.008G200600_A	AT5G60830.1	1.7	basic leucine-zipper 70
Gorai.004G073400_A	AT2G42430.1	1.7	lateral organ boundaries-domain 16
Gorai.006G061200_A	AT1G68510.1	1.7	LOB domain-containing protein 42
Gorai.008G114300_D	AT4G00210.1	1.7	LOB domain-containing protein 31
Gorai.004G075100_D	AT3G16940.1	1.7	calmodulin binding;transcription regulators
Gorai.003G057700_A	AT3G13960.1	1.7	growth-regulating factor 5
Gorai.008G165100_D	AT1G67340.1	1.7	HCP-like superfamily protein with MYND-type zinc finger
Gorai.006G159900_D	AT1G32700.1	1.7	PLATZ transcription factor family protein
Gorai.007G032400_D	AT4G17900.1	1.7	PLATZ transcription factor family protein
Gorai.008G227400_D	AT1G32540.1	1.7	lsd one like 1
Gorai.012G110300_D	AT3G09210.1	1.7	plastid transcriptionally active 13
Gorai.002G254200_D	AT2G37510.1	1.7	RNA-binding (RRM/RBD/RNP motifs) family protein
Gorai.008G224700_D	AT4G17720.1	1.7	RNA-binding (RRM/RBD/RNP motifs) family protein
Gorai.006G158300_D	AT2G36490.1	1.7	demeter-like 1
Gorai.003G014200_D	AT1G19480.1	1.7	DNA glycosylase superfamily protein
Gorai.008G234100_A	AT4G17380.1	1.7	MUTS-like protein 4
Gorai.011G288600_A	AT2G40120.1	1.7	Protein kinase superfamily protein
Gorai.010G040100_D	AT1G34750.1	1.7	Protein phosphatase 2C family protein
Gorai.010G040100_A	AT1G34750.1	1.7	Protein phosphatase 2C family protein
Gorai.005G067300_D	AT1G67890.1	1.7	PAS domain-containing protein tyrosine kinase family protein
Gorai.001G060100_D	AT5G14210.1	1.7	Leucine-rich repeat protein kinase family protein
Gorai.007G099600_D	AT2G45910.1	1.7	U-box domain-containing protein kinase family protein
Gorai.011G103300_A	AT2G23450.1	1.7	Protein kinase superfamily protein
Gorai.001G210100_A	AT3G51550.1	1.7	Malectin/receptor-like protein kinase family protein
Gorai.011G261900_A	AT1G07570.1	1.7	Protein kinase superfamily protein
Gorai.009G197400_A	AT4G39090.1	1.7	Papain family cysteine protease
Gorai.004G228500_D	AT5G60580.1	1.7	RING/U-box superfamily protein
Gorai.002G102600_A	AT5G55970.1	1.7	RING/U-box superfamily protein
Gorai.007G311900_D	AT5G07610.1	1.7	F-box family protein
Gorai.009G393100_A	AT2G44130.1	1.7	Galactose oxidase/kelch repeat superfamily protein
Gorai.013G114100_D	AT5G07610.1	1.7	F-box family protein
Gorai.010G042500_A	AT1G78100.1	1.7	F-box family protein
Gorai.003G025500_D	AT5G67140.1	1.7	F-box/RNI-like superfamily protein
Gorai.012G110900_A	AT2G38000.1	1.7	chaperone protein dnaJ-related
Gorai.009G345900_A	AT1G59840.1	1.7	cofactor assembly of complex C
Gorai.005G173700_A	AT5G55850.1	1.7	RPM1-interacting protein 4 (RIN4) family protein
Gorai.002G078900_A	AT4G27290.1	1.7	S-locus lectin protein kinase family protein
Gorai.011G095200_A	AT5G40380.1	1.7	cysteine-rich RLK (RECEPTOR-like protein kinase) 42
Gorai.009G276500_A	AT2G19130.1	1.7	S-locus lectin protein kinase family protein
Gorai.009G429800_A	AT4G27290.1	1.7	S-locus lectin protein kinase family protein
Gorai.010G147400_D	AT1G11410.1	1.7	S-locus lectin protein kinase family protein
Gorai.004G056600_D	AT3G63380.1	1.7	ATPase E1-E2 type family protein / haloacid dehalogenase-like hydrolase family protein
Gorai.008G289600_A	AT1G18210.1	1.7	Calcium-binding EF-hand family protein
Gorai.009G217900_A	AT5G65860.2	1.7	ankyrin repeat family protein
Gorai.004G284300_D	AT1G64280.1	1.7	regulatory protein (NPR1)
Gorai.004G208100_D	AT2G46225.2	1.7	ABI-1-like 1
Gorai.007G200900_A	AT5G66410.1	1.7	phosducin-like protein 3 homolog
Gorai.007G294600_A	AT3G63480.2	1.7	ATP binding microtubule motor family protein
Gorai.005G006700_A	AT5G01760.1	1.7	ENTH/VHS/GAT family protein
Gorai.005G164600_D	AT5G50670.1	1.7	Squamosa promoter-binding protein-like (SBP domain) transcription factor family protein
Gorai.008G261700_A	AT3G30340.1	1.7	nodulin MtN21 /EamA-like transporter family protein
Gorai.009G168700_A	AT2G32700.1	1.7	LEUNIG_homolog
Gorai.007G267900_D	AT3G04070.1	1.7	NAC domain containing protein 47
Gorai.007G300900_A	AT1G56220.1	1.7	Dormancy/auxin associated family protein
Gorai.011G046300_D	AT1G30220.1	1.7	inositol transporter 2
Gorai.012G079900_D	AT3G56200.1	1.7	Transmembrane amino acid transporter family protein
Gorai.012G121800_A	AT1G69870.1	1.7	nitrate transporter 1.7
Gorai.002G164700_D	AT1G70300.1	1.7	K+ uptake permease 6
Gorai.007G310500_A	AT3G13080.1	1.7	multidrug resistance-associated protein 3
Gorai.009G128800_D	AT1G15520.1	1.7	pleiotropic drug resistance 12
Gorai.001G003100_D	AT3G30842.1	1.7	pleiotropic drug resistance 10
Gorai.011G283400_A	AT4G00430.1	1.7	plasma membrane intrinsic protein 1;4
Gorai.010G150400_D	AT1G61250.1	1.7	secretory carrier 3
Gorai.013G114000_D	AT1G59590.1	1.7	ZCF37
Gorai.011G245500_A	AT2G39420.1	1.7	alpha/beta-Hydrolases superfamily protein
Gorai.002G015700_A	AT5G08200.1	1.7	peptidoglycan-binding LysM domain-containing protein
Gorai.011G027700_A	AT5G22620.1	1.7	phosphoglycerate/bisphosphoglycerate mutase family protein
Gorai.005G159200_A	AT1G14870.1	1.7	PLANT CADMIUM RESISTANCE 2
Gorai.001G066900_A	AT5G23680.1	1.7	Sterile alpha motif (SAM) domain-containing protein
Gorai.008G239600_A	AT4G12130.1	1.7	Glycine cleavage T-protein family
Gorai.005G239400_A	AT3G48700.1	1.7	carboxyesterase 13
Gorai.007G223400_D	AT3G49890.1	1.7
Gorai.009G238900_A	AT1G78070.1	1.7	Transducin/WD40 repeat-like superfamily protein
Gorai.007G042700_A	AT3G48530.1	1.7	SNF1-related protein kinase regulatory subunit gamma 1
Gorai.005G018400_A	AT5G45730.1	1.7	Cysteine/Histidine-rich C1 domain family protein
Gorai.011G135500_D	AT3G59670.1	1.7
Gorai.002G148600_A	AT2G40060.1	1.7	Clathrin light chain protein
Gorai.012G175000_A		1.7
Gorai.006G244800_D	AT3G22970.1	1.7	Protein of unknown function (DUF506)
Gorai.007G268700_A	AT2G38430.1	1.7
Gorai.004G203600_D	AT1G12410.1	1.7	CLP protease proteolytic subunit 2
Gorai.004G119700_D		1.7
Gorai.010G034100_A	AT1G58225.1	1.7
Gorai.010G034000_A	AT1G58225.1	1.7
Gorai.011G293400_A		1.7
Gorai.002G177100_D	AT1G70780.1	1.7
Gorai.007G253600_D		1.7
Gorai.008G255000_D	AT1G64430.1	1.7	Pentatricopeptide repeat (PPR) superfamily protein
Gorai.004G096100_A	AT4G29850.1	1.7	Eukaryotic protein of unknown function (DUF872)
Gorai.009G096100_D		1.7
Gorai.008G070900_A	AT5G66600.2	1.7	Protein of unknown function, DUF547
Gorai.013G095100_A	AT1G69210.1	1.7	Uncharacterised protein family UPF0090
Gorai.002G216600_A	AT3G02430.1	1.7	Protein of unknown function (DUF679)
Gorai.002G021800_D	AT5G13220.1	1.7	jasmonate-zim-domain protein 10
Gorai.002G154900_A		1.7
Gorai.004G117000_D	AT3G49140.1	1.7	Pentatricopeptide repeat (PPR) superfamily protein
Gorai.008G079000_D	AT4G37300.1	1.7	maternal effect embryo arrest 59
Gorai.006G213700_A	AT3G59880.1	1.7
Gorai.009G002800_A	AT1G06980.1	1.7
Gorai.007G061600_A	AT4G13830.2	1.7	DNAJ-like 20
Gorai.013G049200_A	AT3G19550.1	1.7
Gorai.008G080100_D	AT5G67370.1	1.7	Protein of unknown function (DUF1230)
Gorai.012G064200_D	AT5G40470.1	1.7	RNI-like superfamily protein
Gorai.006G037000_A	AT5G40690.1	1.7
Gorai.013G149900_D	AT1G55790.1	1.7	Domain of unknown function (DUF2431)
Gorai.010G120100_D	AT3G01380.1	1.7	transferases;sulfuric ester hydrolases;catalytics;transferases
Gorai.007G070700_A	AT4G19645.1	1.7	TRAM, LAG1 and CLN8 (TLC) lipid-sensing domain containing protein
Gorai.009G331900_A		1.7
Gorai.002G137100_A	AT1G49510.1	1.7	embryo defective 1273
Gorai.010G050500_A	AT1G44414.1	1.7
Gorai.012G028900_A	AT4G18530.1	1.7	Protein of unknown function (DUF707)
Gorai.009G279900_A	AT4G24380.1	1.7
Gorai.002G090500_D		1.7
Gorai.011G074600_D	AT1G45688.1	1.7
Gorai.002G030100_A		1.7
Gorai.008G154100_D	AT4G32480.1	1.7	Protein of unknown function (DUF506)
Gorai.012G073800_D	AT4G23890.1	1.7
Gorai.005G165300_D	AT5G20990.1	1.7	molybdopterin biosynthesis CNX1 protein / molybdenum cofactor biosynthesis enzyme CNX1 (CNX1)
Gorai.005G165300_A	AT5G20990.1	1.7	molybdopterin biosynthesis CNX1 protein / molybdenum cofactor biosynthesis enzyme CNX1 (CNX1)
Gorai.008G033600_D		1.7
Gorai.011G167000_A	AT3G22942.1	1.7	G-protein gamma subunit 2
Gorai.010G102400_A		1.7
Gorai.005G137500_D	AT1G26110.1	1.7	decapping 5
Gorai.005G187200_D	AT3G57770.1	1.7	Protein kinase superfamily protein
Gorai.007G097900_A	AT5G23850.1	1.7	Arabidopsis thaliana protein of unknown function (DUF821)
Gorai.001G101800_D		1.7
Gorai.008G132300_D	AT2G01220.2	1.7	Nucleotidylyl transferase superfamily protein
Gorai.006G204200_D	AT1G33055.1	1.7
Gorai.009G084700_A	AT2G27730.1	1.7	copper ion binding
Gorai.002G256100_A	AT2G37860.3	1.7	Protein of unknown function (DUF3411)
Gorai.008G099200_A	AT2G30990.1	1.7	Protein of unknown function (DUF688)
Gorai.006G196700_A	AT5G51830.1	1.6	pfkB-like carbohydrate kinase family protein
Gorai.010G091800_D	AT3G43190.1	1.6	sucrose synthase 4
Gorai.010G091800_A	AT3G43190.1	1.6	sucrose synthase 4
Gorai.006G034300_D	AT5G40510.1	1.6	Sucrase/ferredoxin-like family protein
Gorai.002G030900_A	AT3G06580.1	1.6	Mevalonate/galactokinase family protein
Gorai.010G105100_A	AT5G25880.1	1.6	NADP-malic enzyme 3
Gorai.012G018100_D	AT3G27890.1	1.6	NADPH:quinone oxidoreductase
Gorai.001G166300_A	ATMG00580.1	1.6	NADH dehydrogenase subunit 4
Gorai.009G220600_D	AT5G67590.1	1.6	NADH-ubiquinone oxidoreductase-related
Gorai.011G023000_D	AT4G05020.1	1.6	NAD(P)H dehydrogenase B2
Gorai.008G117900_A	AT2G45790.1	1.6	phosphomannomutase
Gorai.011G198200_A	AT5G49360.1	1.6	beta-xylosidase 1
Gorai.006G137600_A	AT2G41850.1	1.6	polygalacturonase abscission zone A. thaliana
Gorai.004G182100_D	AT1G32170.1	1.6	xyloglucan endotransglucosylase/hydrolase 30
Gorai.005G113400_D	AT5G57560.1	1.6	Xyloglucan endotransglucosylase/hydrolase family protein
Gorai.004G031100_D	AT5G57560.1	1.6	Xyloglucan endotransglucosylase/hydrolase family protein
Gorai.001G107300_A	AT2G28630.1	1.6	3-ketoacyl-CoA synthase 12
Gorai.006G006000_D	AT1G15110.1	1.6	phosphatidyl serine synthase family protein
Gorai.005G140900_A	AT1G14290.1	1.6	sphingoid base hydroxylase 2
Gorai.003G005500_D	AT4G35790.2	1.6	phospholipase D delta
Gorai.002G020600_A	AT1G06290.1	1.6	acyl-CoA oxidase 3
Gorai.009G094000_D	AT2G29590.1	1.6	Thioesterase superfamily protein
Gorai.006G105200_D	AT3G47340.1	1.6	glutamine-dependent asparagine synthase 1
Gorai.009G223000_D	AT1G10070.1	1.6	branched-chain amino acid transaminase 2
Gorai.013G173300_A	AT2G45300.1	1.6	RNA 3\'-terminal phosphate cyclase/enolpyruvate transferase, alpha/beta
Gorai.002G065000_D	AT5G54080.1	1.6	homogentisate 1,2-dioxygenase
Gorai.005G027200_A	AT4G14030.1	1.6	selenium-binding protein 1
Gorai.009G184700_D	AT5G50740.1	1.6	Heavy metal transport/detoxification superfamily protein
Gorai.004G076300_A	AT3G63410.1	1.6	S-adenosyl-L-methionine-dependent methyltransferases superfamily protein
Gorai.008G022800_D	AT3G19450.1	1.6	GroES-like zinc-binding alcohol dehydrogenase family protein
Gorai.002G038100_A	AT3G14440.1	1.6	nine-cis-epoxycarotenoid dioxygenase 3
Gorai.004G123800_A	AT2G46690.1	1.6	SAUR-like auxin-responsive protein family
Gorai.002G036000_D	AT3G12955.1	1.6	SAUR-like auxin-responsive protein family
Gorai.005G048800_A	AT1G06620.1	1.6	2-oxoglutarate (2OG) and Fe(II)-dependent oxygenase superfamily protein
Gorai.010G058200_A	AT1G17020.1	1.6	senescence-related gene 1
Gorai.010G155900_D	AT5G44210.1	1.6	erf domain protein 9
Gorai.010G155900_A	AT5G44210.1	1.6	erf domain protein 9
Gorai.001G051300_A	AT4G17500.1	1.6	ethylene responsive element binding factor 1
Gorai.005G074600_D	AT1G22690.1	1.6	Gibberellin-regulated family protein
Gorai.011G060400_D	AT1G17420.1	1.6	lipoxygenase 3
Gorai.006G188300_D	AT2G18250.1	1.6	4-phosphopantetheine adenylyltransferase
Gorai.009G246000_A	AT1G44446.1	1.6	Pheophorbide a oxygenase family protein with Rieske [2Fe-2S] domain
Gorai.007G365700_A	AT3G14470.1	1.6	NB-ARC domain-containing disease resistance protein
Gorai.002G079000_A	AT1G12220.1	1.6	Disease resistance protein (CC-NBS-LRR class) family
Gorai.008G108800_A	AT1G02120.1	1.6	GRAM domain family protein
Gorai.008G112600_A	AT3G14460.1	1.6	LRR and NB-ARC domains-containing disease resistance protein
Gorai.013G137100_D	AT3G07040.1	1.6	NB-ARC domain-containing disease resistance protein
Gorai.007G117600_D	AT1G02360.1	1.6	Chitinase family protein
Gorai.007G045800_A	AT5G43470.1	1.6	Disease resistance protein (CC-NBS-LRR class) family
Gorai.001G130800_D	AT1G61560.1	1.6	Seven transmembrane MLO family protein
Gorai.013G222900_A	AT1G19110.1	1.6	inter-alpha-trypsin inhibitor heavy chain-related
Gorai.005G070000_D	AT1G07400.1	1.6	HSP20-like chaperones superfamily protein
Gorai.005G162300_A	AT1G71000.1	1.6	Chaperone DnaJ-domain superfamily protein
Gorai.001G114100_A	AT1G53540.1	1.6	HSP20-like chaperones superfamily protein
Gorai.013G107100_A	AT1G77020.1	1.6	DNAJ heat shock N-terminal domain-containing protein
Gorai.002G123200_A	AT2G17880.1	1.6	Chaperone DnaJ-domain superfamily protein
Gorai.012G108900_A	AT3G53990.1	1.6	Adenine nucleotide alpha hydrolases-like superfamily protein
Gorai.009G056100_D	AT4G28088.1	1.6	Low temperature and salt responsive protein family
Gorai.010G193000_A	AT3G10985.1	1.6	senescence associated gene 20
Gorai.004G089400_A	AT2G47710.1	1.6	Adenine nucleotide alpha hydrolases-like superfamily protein
Gorai.009G211800_A	AT1G07700.1	1.6	Thioredoxin superfamily protein
Gorai.013G094100_D	AT2G03530.1	1.6	ureide permease 2
Gorai.003G152800_A	AT3G10870.1	1.6	methyl esterase 17
Gorai.006G178600_A	AT3G09270.1	1.6	glutathione S-transferase TAU 8
Gorai.005G038300_A	AT2G29420.1	1.6	glutathione S-transferase tau 7
Gorai.002G062200_A	AT1G12740.1	1.6	cytochrome P450, family 87, subfamily A, polypeptide 2
Gorai.001G089100_A	AT4G37370.1	1.6	cytochrome P450, family 81, subfamily D, polypeptide 8
Gorai.001G089100_D	AT4G37370.1	1.6	cytochrome P450, family 81, subfamily D, polypeptide 8
Gorai.005G100700_A	AT5G10600.1	1.6	cytochrome P450, family 81, subfamily K, polypeptide 2
Gorai.011G122400_D	AT5G63620.1	1.6	GroES-like zinc-binding alcohol dehydrogenase family protein
Gorai.002G208800_A	AT4G25980.1	1.6	Peroxidase superfamily protein
Gorai.013G006400_D	AT1G60500.1	1.6	Dynamin related protein 4C
Gorai.004G200400_A	AT4G12520.1	1.6	Bifunctional inhibitor/lipid-transfer protein/seed storage 2S albumin superfamily protein
Gorai.009G260100_A	AT3G27950.1	1.6	GDSL-like Lipase/Acylhydrolase superfamily protein
Gorai.009G260100_D	AT3G27950.1	1.6	GDSL-like Lipase/Acylhydrolase superfamily protein
Gorai.013G029000_A	AT1G14790.1	1.6	RNA-dependent RNA polymerase 1
Gorai.009G244500_D	AT1G21910.1	1.6	Integrase-type DNA-binding superfamily protein
Gorai.008G185900_D	AT1G13260.1	1.6	related to ABI3/VP1 1
Gorai.011G193600_D	AT3G16770.1	1.6	ethylene-responsive element binding protein
[truncated: 2,044 more rows]

## Sheet: Li1 down-regulated genes at_PCW
Gene_ID	TAIR10 best hit	log2 fold changes	TAIR10 Description
Gorai.008G026000_D	AT4G39490.1	-10.5	cytochrome P450, family 96, subfamily A, polypeptide 10
Gorai.009G195800_D	AT1G75580.1	-10.4	SAUR-like auxin-responsive protein family
Gorai.007G137900_A	AT2G32100.1	-10	ovate family protein 16
Gorai.008G085300_A	AT3G49760.1	-9.7	basic leucine-zipper 5
Gorai.005G256500_D	AT1G29500.1	-9.6	SAUR-like auxin-responsive protein family
Gorai.007G330700_A	AT3G14840.2	-9.5	Leucine-rich repeat transmembrane protein kinase
Gorai.008G219300_D	AT4G18450.1	-9.4	Integrase-type DNA-binding superfamily protein
Gorai.007G139200_D	AT3G22750.1	-9.2	Protein kinase superfamily protein
Gorai.003G149500_D	AT1G07060.1	-9.2
Gorai.003G152400_A	AT2G30370.1	-9	allergen-related
Gorai.003G168100_D	AT4G12350.1	-9	myb domain protein 42
Gorai.012G067900_D		-8.6
Gorai.009G412900_A	AT2G28200.1	-8.4	C2H2-type zinc finger family protein
Gorai.009G097500_D	AT5G59510.1	-8.2	ROTUNDIFOLIA like 5
Gorai.001G274500_A	AT5G13180.1	-8	NAC domain containing protein 83
Gorai.009G205200_A	AT1G75030.1	-7.8	thaumatin-like protein 3
Gorai.013G016700_A	AT2G40320.1	-7.5	TRICHOME BIREFRINGENCE-LIKE 33
Gorai.007G111700_D	AT2G46710.1	-7.4	Rho GTPase activating protein with PAK-box/P21-Rho-binding domain
Gorai.013G048600_A	ATCG00490.1	-7.2	ribulose-bisphosphate carboxylases
Gorai.011G030300_A	AT4G18425.1	-7.2	Protein of unknown function (DUF679)
Gorai.002G173200_D	AT1G70670.1	-7.1	Caleosin-related family protein
Gorai.009G125500_D		-6.9
Gorai.013G232800_A	AT2G26650.1	-6.7	K+ transporter 1
Gorai.009G125500_A		-6.4
Gorai.009G199900_A	AT5G26690.1	-6.2	Heavy metal transport/detoxification superfamily protein
Gorai.008G247600_A	AT1G63710.1	-6.1	cytochrome P450, family 86, subfamily A, polypeptide 7
Gorai.004G206800_D	AT5G59190.1	-6.1	subtilase family protein
Gorai.006G240400_A	AT3G22600.1	-5.8	Bifunctional inhibitor/lipid-transfer protein/seed storage 2S albumin superfamily protein
Gorai.010G173300_A	AT3G14280.1	-5.7
Gorai.009G179700_D		-5.7
Gorai.001G239700_D	AT3G29030.1	-5.6	expansin A5
Gorai.011G105100_A	AT3G50560.1	-5.5	NAD(P)-binding Rossmann-fold superfamily protein
Gorai.009G028500_A	AT2G19770.1	-5.5	profilin 5
Gorai.004G204900_A	AT2G45550.1	-5.4	cytochrome P450, family 76, subfamily C, polypeptide 4
Gorai.008G056100_A	AT5G38450.1	-5.4	cytochrome P450, family 735, subfamily A, polypeptide 1
Gorai.005G224900_D		-5.4
Gorai.013G025500_D	AT5G60020.1	-5	laccase 17
Gorai.006G171500_D	AT5G60020.1	-5	laccase 17
Gorai.003G165400_D	AT4G12320.1	-4.8	cytochrome P450, family 706, subfamily A, polypeptide 6
Gorai.009G111200_D	AT2G28120.1	-4.8	Major facilitator superfamily protein
Gorai.003G000900_A	AT1G20925.1	-4.8	Auxin efflux carrier family protein
Gorai.010G022300_A	AT2G15490.1	-4.7	UDP-glycosyltransferase 73B4
Gorai.009G028500_D	AT2G19770.1	-4.7	profilin 5
Gorai.003G009800_D	AT2G17940.1	-4.7	Plant protein of unknown function (DUF827)
Gorai.013G157700_A		-4.7
Gorai.012G055200_A	AT3G28857.1	-4.7	basic helix-loop-helix (bHLH) DNA-binding family protein
Gorai.004G242400_A	AT1G03220.1	-4.6	Eukaryotic aspartyl protease family protein
Gorai.013G258500_A	AT5G39340.1	-4.6	histidine-containing phosphotransmitter 3
Gorai.005G074300_A	AT1G35670.1	-4.4	calcium-dependent protein kinase 2
Gorai.008G255900_D	AT1G64480.1	-4.4	calcineurin B-like protein 8
Gorai.012G002700_D	AT5G24230.1	-4.3	Lipase class 3-related protein
Gorai.009G016700_A	AT2G26580.1	-4.3	plant-specific transcription factor YABBY family protein
Gorai.005G210200_A	AT1G48930.1	-4.2	glycosyl hydrolase 9C1
Gorai.009G270000_D	AT1G19980.1	-4.2	cytomatrix protein-related
Gorai.011G117400_D	AT2G03200.1	-4.1	Eukaryotic aspartyl protease family protein
Gorai.010G102900_D	AT5G26010.1	-4.1	Protein phosphatase 2C family protein
Gorai.001G148000_D	AT3G05890.1	-4.1	Low temperature and salt responsive protein family
Gorai.001G143700_A	AT4G02090.1	-4.1
Gorai.004G055300_D	AT4G02900.1	-4	ERD (early-responsive to dehydration stress) family protein
Gorai.003G066500_A	AT4G09160.1	-4	SEC14 cytosolic factor family protein / phosphoglyceride transfer family protein
Gorai.004G142500_D	AT3G62860.1	-4	alpha/beta-Hydrolases superfamily protein
Gorai.005G224800_D		-4
Gorai.005G224800_A		-4
Gorai.001G110300_D	AT5G02420.1	-4
Gorai.011G049600_D		-4
Gorai.011G098500_D		-4
Gorai.011G049500_D		-4
Gorai.006G257200_D	AT3G05030.1	-3.9	sodium hydrogen exchanger 2
Gorai.004G020900_D		-3.9
Gorai.005G224900_A		-3.9
Gorai.005G089800_D	AT1G21830.1	-3.9
Gorai.001G148000_A	AT3G05890.1	-3.9	Low temperature and salt responsive protein family
Gorai.007G378200_A	AT2G38080.1	-3.8	Laccase/Diphenol oxidase family protein
Gorai.008G098700_A	AT5G04660.1	-3.8	cytochrome P450, family 77, subfamily A, polypeptide 4
Gorai.009G165300_D	AT5G45960.1	-3.8	GDSL-like Lipase/Acylhydrolase superfamily protein
Gorai.002G052500_A	AT1G29800.2	-3.8	RING/FYVE/PHD-type zinc finger family protein
Gorai.003G065200_A	AT1G79860.1	-3.8	RHO guanyl-nucleotide exchange factor 12
Gorai.008G220100_D		-3.8
Gorai.002G200000_D	AT4G38500.1	-3.8	Protein of unknown function (DUF616)
Gorai.001G212300_A	ATCG00500.1	-3.8	acetyl-CoA carboxylase carboxyl transferase subunit beta
Gorai.013G025500_A	AT5G60020.1	-3.7	laccase 17
Gorai.012G026200_A	AT5G08640.1	-3.7	flavonol synthase 1
Gorai.003G146700_A	AT2G30500.1	-3.7	Kinase interacting (KIP1-like) family protein
Gorai.004G001400_D	AT5G60660.1	-3.7	plasma membrane intrinsic protein 2;4
Gorai.002G239300_A	AT3G01320.2	-3.7	SIN3-like 1
Gorai.009G036300_A	AT5G20670.1	-3.7	Protein of unknown function (DUF1677)
Gorai.009G194000_D	AT4G38660.1	-3.6	Pathogenesis-related thaumatin superfamily protein
Gorai.001G192500_A	AT5G35740.1	-3.6	Carbohydrate-binding X8 domain superfamily protein
Gorai.011G067300_D	AT1G17710.1	-3.6	Pyridoxal phosphate phosphatase-related protein
Gorai.006G242400_A	AT3G22830.1	-3.6	heat shock transcription factor A6B
Gorai.007G330300_A	AT3G14840.2	-3.6	Leucine-rich repeat transmembrane protein kinase
Gorai.013G055600_A	AT5G09550.1	-3.6	GDP dissociation inhibitor family protein / Rab GTPase activator family protein
Gorai.013G022400_D	AT2G37620.1	-3.6	actin 1
Gorai.006G150100_A	AT3G11660.1	-3.6	NDR1/HIN1-like 1
Gorai.007G225100_A	AT4G37700.1	-3.6
Gorai.001G064500_D	AT1G13230.1	-3.5	Leucine-rich repeat (LRR) family protein
Gorai.004G114300_D	AT3G49260.1	-3.5	IQ-domain 21
Gorai.003G179000_A	AT2G35190.1	-3.5	novel plant snare 11
Gorai.008G019800_A	AT4G33800.1	-3.5
Gorai.003G073000_A	AT1G63310.1	-3.5
Gorai.009G085900_D	AT3G52740.1	-3.5
Gorai.004G058000_A	AT4G16295.1	-3.5	S-protein homologue 1
Gorai.005G202300_A	AT2G20760.1	-3.5	Clathrin light chain protein
Gorai.012G153300_A	AT2G21140.1	-3.4	proline-rich protein 2
Gorai.013G045300_A	AT4G34050.1	-3.4	S-adenosyl-L-methionine-dependent methyltransferases superfamily protein
Gorai.009G189900_D	AT1G76160.1	-3.4	SKU5 similar 5
Gorai.011G067300_A	AT1G17710.1	-3.4	Pyridoxal phosphate phosphatase-related protein
Gorai.013G234400_A	AT1G45063.1	-3.4	copper ion binding;electron carriers
Gorai.004G185800_D	AT4G17810.1	-3.4	C2H2 and C2HC zinc fingers superfamily protein
Gorai.011G049700_D	AT1G31260.1	-3.4	zinc transporter 10 precursor
Gorai.008G197100_D	AT5G07910.1	-3.4	Leucine-rich repeat (LRR) family protein
Gorai.007G345700_A	AT5G18520.1	-3.4	Lung seven transmembrane receptor family protein
Gorai.007G289700_A	AT5G18170.1	-3.3	glutamate dehydrogenase 1
Gorai.002G050500_A	AT2G21110.1	-3.3	Disease resistance-responsive (dirigent-like protein) family protein
Gorai.002G197200_A	AT2G16730.1	-3.3	glycosyl hydrolase family 35 protein
Gorai.004G236400_A	AT1G23380.1	-3.3	KNOTTED1-like homeobox gene 6
Gorai.008G035300_D	AT2G16700.1	-3.3	actin depolymerizing factor 5
Gorai.006G239200_A		-3.3
Gorai.003G068900_A	AT1G43790.1	-3.3	tracheary element differentiation-related 6
Gorai.004G103900_A	AT5G57770.1	-3.3	Plant protein of unknown function (DUF828) with plant pleckstrin homology-like region
Gorai.009G311300_D	AT2G36985.1	-3.3	DVL family protein
Gorai.006G070500_D	AT4G14450.1	-3.3
Gorai.005G030100_A	AT1G26800.1	-3.3	RING/U-box superfamily protein
Gorai.004G147300_D	AT3G62110.1	-3.2	Pectin lyase-like superfamily protein
Gorai.007G215500_A	AT5G42830.1	-3.2	HXXXD-type acyl-transferase family protein
Gorai.002G197100_A	AT2G16730.1	-3.2	glycosyl hydrolase family 35 protein
Gorai.004G149100_A	AT1G70200.1	-3.2	RNA-binding (RRM/RBD/RNP motifs) family protein
Gorai.011G038000_A	AT4G18760.1	-3.2	receptor like protein 51
Gorai.004G211800_A	AT5G12250.1	-3.2	beta-6 tubulin
Gorai.011G049700_A	AT1G31260.1	-3.2	zinc transporter 10 precursor
Gorai.003G000900_D	AT1G20925.1	-3.2	Auxin efflux carrier family protein
Gorai.012G115400_A	AT5G01360.1	-3.2	Plant protein of unknown function (DUF828)
Gorai.008G075000_D		-3.2
Gorai.007G359300_A		-3.2
Gorai.009G118200_A	ATCG01280.1	-3.2	Chloroplast Ycf2;ATPase, AAA type, core
Gorai.002G098100_A	AT3G26210.1	-3.1	cytochrome P450, family 71, subfamily B, polypeptide 23
Gorai.005G148900_A	AT1G68850.1	-3.1	Peroxidase superfamily protein
Gorai.013G015300_A		-3.1
Gorai.013G119300_D	AT5G33370.1	-3.1	GDSL-like Lipase/Acylhydrolase superfamily protein
Gorai.011G226400_D	AT5G05920.1	-3.1	deoxyhypusine synthase
Gorai.010G243000_A	AT5G60860.1	-3.1	RAB GTPase homolog A1F
Gorai.002G248400_D	AT2G37170.1	-3.1	plasma membrane intrinsic protein 2
Gorai.011G098100_D	AT4G35100.1	-3.1	plasma membrane intrinsic protein 3
Gorai.009G108500_D	AT2G28260.1	-3.1	cyclic nucleotide-gated channel 15
Gorai.010G023400_D	AT3G53010.1	-3.1	Domain of unknown function (DUF303)
Gorai.007G064200_D	AT3G51520.1	-3.1	diacylglycerol acyltransferase family
Gorai.007G082600_D	AT5G39200.1	-3.1
Gorai.006G110300_D	AT2G27740.1	-3.1	Family of unknown function (DUF662)
Gorai.006G000900_A	AT4G25040.1	-3.1	Uncharacterised protein family (UPF0497)
Gorai.013G175200_D	AT3G14850.2	-3.1	TRICHOME BIREFRINGENCE-LIKE 41
Gorai.008G155400_A	AT1G03870.1	-3	FASCICLIN-like arabinoogalactan 9
Gorai.005G218000_A	AT5G64570.1	-3	beta-D-xylosidase 4
Gorai.001G246700_D	AT2G21210.1	-3	SAUR-like auxin-responsive protein family
Gorai.003G032400_A	AT3G49750.1	-3	receptor like protein 44
Gorai.009G008500_D	AT3G02470.1	-3	S-adenosylmethionine decarboxylase
Gorai.002G013600_A	AT4G38270.1	-3	galacturonosyltransferase 3
Gorai.007G100300_D	AT2G45970.1	-3	cytochrome P450, family 86, subfamily A, polypeptide 8
Gorai.010G035000_D	AT2G22540.1	-3	K-box region and MADS-box transcription factor family protein
Gorai.003G080700_A	AT1G72770.1	-3	homology to ABI1
Gorai.006G173900_D	AT4G17905.1	-3	RING/U-box superfamily protein
Gorai.011G038000_D	AT4G18760.1	-3	receptor like protein 51
Gorai.005G266200_D	AT3G57880.1	-3	Calcium-dependent lipid-binding (CaLB domain) plant phosphoribosyltransferase family protein
Gorai.005G138500_D	AT4G39670.1	-3	Glycolipid transfer protein (GLTP) family protein
Gorai.003G030600_A		-3
Gorai.001G241400_D	AT1G55360.1	-3	Protein of Unknown Function (DUF239)
Gorai.005G042200_A	AT1G05370.1	-3	Sec14p-like phosphatidylinositol transfer family protein
Gorai.007G233700_D	AT1G26290.1	-3
Gorai.010G242200_A	AT1G29050.1	-3	TRICHOME BIREFRINGENCE-LIKE 38
Gorai.013G026900_D	AT5G03120.1	-3
Gorai.012G084100_D	AT5G41050.1	-3	Pollen Ole e 1 allergen and extensin family protein
Gorai.005G042000_A	AT1G03130.1	-2.9	photosystem I subunit D-2
Gorai.007G003800_A	AT1G73590.1	-2.9	Auxin efflux carrier family protein
Gorai.001G246700_A	AT2G21210.1	-2.9	SAUR-like auxin-responsive protein family
Gorai.001G015400_A	AT5G20630.1	-2.9	germin 3
Gorai.009G189900_A	AT1G76160.1	-2.9	SKU5 similar 5
Gorai.008G026100_A	AT4G39490.1	-2.9	cytochrome P450, family 96, subfamily A, polypeptide 10
Gorai.004G035100_D	AT2G44300.1	-2.9	Bifunctional inhibitor/lipid-transfer protein/seed storage 2S albumin superfamily protein
Gorai.010G191800_A	AT2G31210.1	-2.9	basic helix-loop-helix (bHLH) DNA-binding superfamily protein
Gorai.011G117400_A	AT2G03200.1	-2.9	Eukaryotic aspartyl protease family protein
Gorai.004G273300_A	AT4G28050.1	-2.9	tetraspanin7
Gorai.009G227200_A	AT1G09930.1	-2.9	oligopeptide transporter 2
Gorai.010G227500_D	AT1G15460.1	-2.9	HCO3- transporter family
Gorai.011G098100_A	AT4G35100.1	-2.9	plasma membrane intrinsic protein 3
Gorai.003G136600_A	AT4G01470.1	-2.9	tonoplast intrinsic protein 1;3
Gorai.011G281300_D	AT1G07080.1	-2.9	Thioredoxin superfamily protein
Gorai.009G184500_A	AT4G16380.1	-2.9	Heavy metal transport/detoxification superfamily protein
Gorai.001G122600_A	AT5G22390.1	-2.9	Protein of unknown function (DUF3049)
Gorai.007G225100_D	AT4G37700.1	-2.9
Gorai.008G132900_A	AT2G46890.1	-2.9	Protein of unknown function (DUF1295)
Gorai.012G086000_D	AT5G08391.1	-2.9	Protein of unknown function (DUF 3339)
Gorai.008G281700_A	AT5G62170.1	-2.9
Gorai.002G229500_D	AT2G41905.1	-2.9
Gorai.009G179700_A		-2.9
Gorai.004G064000_A	AT5G38790.1	-2.9
Gorai.002G023300_A		-2.9
Gorai.011G080100_A	AT5G25460.1	-2.9	Protein of unknown function, DUF642
Gorai.004G189100_D		-2.9
Gorai.011G195300_D	AT5G26910.1	-2.9
Gorai.001G222400_D	AT4G12730.1	-2.8	FASCICLIN-like arabinogalactan 2
Gorai.008G274700_D	AT3G48950.1	-2.8	Pectin lyase-like superfamily protein
Gorai.001G018200_D	AT5G20860.1	-2.8	Plant invertase/pectin methylesterase inhibitor superfamily
Gorai.013G032100_A	AT5G57890.1	-2.8	Glutamine amidotransferase type 1 family protein
Gorai.007G378200_D	AT2G38080.1	-2.8	Laccase/Diphenol oxidase family protein
Gorai.005G060400_A	AT4G02500.1	-2.8	UDP-xylosyltransferase 2
Gorai.010G178900_D	AT1G11600.1	-2.8	cytochrome P450, family 77, subfamily B, polypeptide 1
Gorai.004G083600_D	AT1G54790.3	-2.8	GDSL-like Lipase/Acylhydrolase superfamily protein
Gorai.004G064100_A	AT5G16600.1	-2.8	myb domain protein 43
Gorai.013G029900_A	AT2G01818.1	-2.8	PLATZ transcription factor family protein
Gorai.011G164600_D	AT2G23770.1	-2.8	protein kinase family protein / peptidoglycan-binding LysM domain-containing protein
Gorai.004G007200_D	AT3G55950.1	-2.8	CRINKLY4 related 3
Gorai.007G071900_A	AT5G18610.1	-2.8	Protein kinase superfamily protein
Gorai.002G002600_A	AT1G20140.1	-2.8	SKP1-like 4
Gorai.009G193700_D	AT1G20060.1	-2.8	ATP binding microtubule motor family protein
Gorai.002G150700_A	AT5G64700.1	-2.8	nodulin MtN21 /EamA-like transporter family protein
Gorai.009G240100_A	AT1G77990.1	-2.8	STAS domain / Sulfate transporter family
Gorai.013G117000_D	AT3G05030.1	-2.8	sodium hydrogen exchanger 2
Gorai.012G154700_A	AT2G16405.1	-2.8	Transducin/WD40 repeat-like superfamily protein
Gorai.012G180400_A		-2.8
Gorai.005G101900_D	AT1G45688.1	-2.8
Gorai.010G041200_D		-2.8
Gorai.002G061900_A		-2.8
Gorai.009G178000_D	AT1G11655.1	-2.8
Gorai.013G115500_A		-2.8
Gorai.007G003100_A	AT5G36120.1	-2.7	cofactor assembly, complex C (B6F)
Gorai.002G193500_D	AT2G21140.1	-2.7	proline-rich protein 2
Gorai.012G014400_A	AT2G40610.1	-2.7	expansin A8
Gorai.010G177300_D	AT1G11545.1	-2.7	xyloglucan endotransglucosylase/hydrolase 8
Gorai.009G217400_A	AT5G59845.1	-2.7	Gibberellin-regulated family protein
Gorai.009G194000_A	AT4G38660.1	-2.7	Pathogenesis-related thaumatin superfamily protein
Gorai.009G166200_D	AT1G28480.1	-2.7	Thioredoxin superfamily protein
Gorai.004G219100_A	AT1G06780.1	-2.7	galacturonosyltransferase 6
Gorai.006G151600_A	AT4G03140.1	-2.7	NAD(P)-binding Rossmann-fold superfamily protein
Gorai.003G030400_A	AT4G37650.1	-2.7	GRAS family transcription factor
Gorai.010G096900_D	AT1G76880.1	-2.7	Duplicated homeodomain-like superfamily protein
Gorai.007G372600_D	ATCG00830.1	-2.7	ribosomal protein L2
Gorai.008G092800_A	AT2G22560.1	-2.7	Kinase interacting (KIP1-like) family protein
Gorai.010G002400_A	AT4G35070.1	-2.7	SBP (S-ribonuclease binding protein) family protein
Gorai.001G158200_A	AT2G46225.1	-2.7	ABI-1-like 1
Gorai.002G245900_A	AT2G36830.1	-2.7	gamma tonoplast intrinsic protein
Gorai.013G196600_D	AT5G17780.2	-2.7	alpha/beta-Hydrolases superfamily protein
Gorai.012G006600_D	AT3G26040.1	-2.7	HXXXD-type acyl-transferase family protein
Gorai.010G117000_A	AT5G25240.1	-2.7
Gorai.005G094000_D	AT1G78170.1	-2.7
Gorai.009G178300_D	AT1G11700.1	-2.7	Protein of unknown function, DUF584
Gorai.005G098900_A	AT4G10810.1	-2.7
Gorai.004G106400_A	AT4G30850.1	-2.7	heptahelical transmembrane protein2
Gorai.009G156500_A	AT1G06475.1	-2.7
Gorai.007G111200_D	AT2G46640.2	-2.7
Gorai.012G014400_D	AT2G40610.1	-2.6	expansin A8
Gorai.009G054700_A	AT5G58170.1	-2.6	SHV3-like 5
Gorai.007G003800_D	AT1G73590.1	-2.6	Auxin efflux carrier family protein
Gorai.006G226700_D	AT1G60710.1	-2.6	NAD(P)-linked oxidoreductase superfamily protein
Gorai.002G255700_D	AT3G53950.1	-2.6	glyoxal oxidase-related protein
Gorai.012G009500_D	AT5G17050.1	-2.6	UDP-glucosyl transferase 78D2
Gorai.004G159000_D	AT2G45970.1	-2.6	cytochrome P450, family 86, subfamily A, polypeptide 8
Gorai.004G159000_A	AT2G45970.1	-2.6	cytochrome P450, family 86, subfamily A, polypeptide 8
Gorai.012G021700_A	AT4G39490.1	-2.6	cytochrome P450, family 96, subfamily A, polypeptide 10
Gorai.010G048000_D	AT1G75710.1	-2.6	C2H2-like zinc finger protein
Gorai.009G090200_A	AT2G28200.1	-2.6	C2H2-type zinc finger family protein
Gorai.005G193100_D	AT1G25390.1	-2.6	Protein kinase superfamily protein
Gorai.008G030000_D	AT3G50930.1	-2.6	cytochrome BC1 synthesis
Gorai.001G238300_D	AT5G46050.1	-2.6	peptide transporter 3
Gorai.002G162300_A	AT2G37010.1	-2.6	non-intrinsic ABC protein 12
Gorai.004G207600_A	AT4G11790.1	-2.6	Pleckstrin homology (PH) domain superfamily protein
Gorai.006G027100_A	AT5G15020.1	-2.6	SIN3-like 2
Gorai.003G091800_A	AT2G41810.1	-2.6	Protein of unknown function, DUF642
Gorai.003G151900_D	AT1G06930.1	-2.6
Gorai.001G241400_A	AT1G55360.1	-2.6	Protein of Unknown Function (DUF239)
Gorai.009G082500_A	AT5G22090.1	-2.6	Protein of unknown function (DUF3049)
Gorai.008G191600_A	AT5G62550.1	-2.6
Gorai.007G082600_A	AT5G39200.1	-2.6
Gorai.004G064000_D	AT5G38790.1	-2.6
Gorai.010G193700_D	AT3G56130.1	-2.5	biotin/lipoyl attachment domain-containing protein
Gorai.005G258400_A	AT1G76270.1	-2.5	O-fucosyltransferase family protein
Gorai.005G112000_A	AT1G75800.1	-2.5	Pathogenesis-related thaumatin superfamily protein
Gorai.009G391800_D	AT5G42500.1	-2.5	Disease resistance-responsive (dirigent-like protein) family protein
Gorai.011G129700_A	AT1G30700.1	-2.5	FAD-binding Berberine family protein
Gorai.004G288400_D	AT5G25830.1	-2.5	GATA transcription factor 12
Gorai.002G110100_D	AT1G50420.1	-2.5	scarecrow-like 3
Gorai.006G000100_D	AT3G02060.1	-2.5	DEAD/DEAH box helicase, putative
Gorai.001G013600_A	AT4G29810.1	-2.5	MAP kinase kinase 2
Gorai.009G033500_A	AT4G33080.2	-2.5	AGC (cAMP-dependent, cGMP-dependent and protein kinase C) kinase family protein
Gorai.013G044800_D	AT3G19300.1	-2.5	Protein kinase superfamily protein
Gorai.005G071200_D	AT3G15580.1	-2.5	Ubiquitin-like superfamily protein
Gorai.008G264400_A	AT4G08980.1	-2.5	F-BOX WITH WD-40 2
Gorai.011G029400_D	AT2G33810.1	-2.5	squamosa promoter binding protein-like 3
Gorai.008G160300_A	AT1G12940.1	-2.5	nitrate transporter2.5
Gorai.007G102100_D	AT5G41460.1	-2.5	Protein of unknown function (DUF604)
Gorai.007G094700_A	AT4G25433.1	-2.5	peptidoglycan-binding LysM domain-containing protein
Gorai.007G094700_D	AT4G25433.1	-2.5	peptidoglycan-binding LysM domain-containing protein
Gorai.010G037700_A	AT1G35220.1	-2.5
Gorai.001G039400_A	AT5G10750.1	-2.5	Protein of unknown function (DUF1336)
Gorai.013G159500_A	AT4G04630.1	-2.5	Protein of unknown function, DUF584
Gorai.005G138500_A	AT4G39670.1	-2.5	Glycolipid transfer protein (GLTP) family protein
Gorai.004G181100_A	AT5G45480.1	-2.5	Protein of unknown function (DUF594)
Gorai.004G098900_A	AT5G57340.1	-2.5
Gorai.007G064200_A	AT3G51520.1	-2.5	diacylglycerol acyltransferase family
Gorai.007G031500_D	AT2G35290.1	-2.5
Gorai.008G019800_D	AT4G33800.1	-2.5
Gorai.009G007700_A	AT4G16850.1	-2.5
Gorai.013G175200_A	AT3G14850.2	-2.5	TRICHOME BIREFRINGENCE-LIKE 41
Gorai.007G336700_A	AT2G44260.2	-2.5	Plant protein of unknown function (DUF946)
Gorai.009G308600_A	ATCG00720.1	-2.4	photosynthetic electron transfer B
Gorai.002G242100_D	AT2G36460.1	-2.4	Aldolase superfamily protein
Gorai.001G046400_A	AT2G36530.1	-2.4	Enolase
Gorai.005G210200_D	AT1G48930.1	-2.4	glycosyl hydrolase 9C1
Gorai.005G218000_D	AT5G64570.1	-2.4	beta-D-xylosidase 4
Gorai.008G089300_D	AT2G22620.1	-2.4	Rhamnogalacturonate lyase family protein
Gorai.010G202800_D	AT5G04530.1	-2.4	3-ketoacyl-CoA synthase 19
Gorai.011G165200_A	AT1G04220.1	-2.4	3-ketoacyl-CoA synthase 2
Gorai.009G005900_D	AT3G21240.1	-2.4	4-coumarate:CoA ligase 2
Gorai.005G256400_A	AT1G29500.1	-2.4	SAUR-like auxin-responsive protein family
Gorai.001G176300_D	AT3G07390.1	-2.4	auxin-responsive family protein
Gorai.009G391800_A	AT5G42500.1	-2.4	Disease resistance-responsive (dirigent-like protein) family protein
Gorai.012G129600_D	AT3G51000.1	-2.4	alpha/beta-Hydrolases superfamily protein
Gorai.009G242500_D	AT1G77780.1	-2.4	Glycosyl hydrolase superfamily protein
Gorai.004G128800_D	AT1G32860.1	-2.4	Glycosyl hydrolase superfamily protein
Gorai.001G122300_A	AT2G27500.1	-2.4	Glycosyl hydrolase superfamily protein
Gorai.002G193900_D	AT4G34880.1	-2.4	Amidase family protein
Gorai.007G240200_D	AT2G47730.1	-2.4	glutathione S-transferase phi 8
Gorai.007G240200_A	AT2G47730.1	-2.4	glutathione S-transferase phi 8
Gorai.006G240600_D	AT3G22620.1	-2.4	Bifunctional inhibitor/lipid-transfer protein/seed storage 2S albumin superfamily protein
Gorai.007G010200_A	AT5G52020.1	-2.4	Integrase-type DNA-binding superfamily protein
Gorai.004G164700_D	AT3G60530.1	-2.4	GATA transcription factor 4
Gorai.001G215000_A	AT3G20800.1	-2.4	Cell differentiation, Rcd1-like protein
Gorai.001G195900_D	AT1G05000.1	-2.4	Phosphotyrosine protein phosphatases superfamily protein
Gorai.002G026700_D	AT5G18910.1	-2.4	Protein kinase superfamily protein
Gorai.002G089700_A	AT4G26940.1	-2.4	Galactosyltransferase family protein
Gorai.001G003200_A	AT2G26730.1	-2.4	Leucine-rich repeat protein kinase family protein
Gorai.006G219400_A	AT5G63930.1	-2.4	Leucine-rich repeat protein kinase family protein
Gorai.009G027700_A	AT5G25930.1	-2.4	Protein kinase family protein with leucine-rich repeat domain
Gorai.004G210200_A	AT1G63430.1	-2.4	Leucine-rich repeat protein kinase family protein
Gorai.011G142200_A	AT2G43290.1	-2.4	Calcium-binding EF-hand family protein
Gorai.008G035300_A	AT2G16700.1	-2.4	actin depolymerizing factor 5
Gorai.003G132400_D	AT3G53750.1	-2.4	actin 3
Gorai.005G022600_A	AT5G48570.1	-2.4	FKBP-type peptidyl-prolyl cis-trans isomerase family protein
Gorai.007G034700_D	AT1G74780.1	-2.4	Nodulin-like / Major Facilitator Superfamily protein
Gorai.009G271300_D	AT3G54140.1	-2.4	peptide transporter 1
Gorai.009G271300_A	AT3G54140.1	-2.4	peptide transporter 1
Gorai.002G024800_D	AT5G64560.1	-2.4	magnesium transporter 9
Gorai.013G265400_D	AT4G01470.1	-2.4	tonoplast intrinsic protein 1;3
Gorai.011G272800_D	AT5G17780.2	-2.4	alpha/beta-Hydrolases superfamily protein
Gorai.005G143500_D	AT2G03360.2	-2.4	Glycosyltransferase family 61 protein
Gorai.006G233500_D		-2.4
Gorai.008G290600_D	AT1G18290.1	-2.4
Gorai.002G141300_D		-2.4
Gorai.008G075000_A		-2.4
Gorai.011G093700_A	AT3G01680.1	-2.4
Gorai.007G263800_D	AT4G08630.1	-2.4
Gorai.013G219400_D	AT2G25770.1	-2.4	Polyketide cyclase/dehydrase and lipid transport superfamily protein
Gorai.010G055100_A	AT5G35110.1	-2.4
Gorai.009G226400_D	AT2G17280.1	-2.4	Phosphoglycerate mutase family protein
Gorai.006G233300_D		-2.4
Gorai.008G242300_D	AT4G22900.1	-2.4	Protein of unknown function (DUF1191)
Gorai.012G049200_A	AT3G29370.1	-2.4
Gorai.004G171000_D	AT3G57450.1	-2.4
Gorai.008G033200_D	AT3G02210.1	-2.3	COBRA-like protein 1 precursor
Gorai.002G193500_A	AT2G21140.1	-2.3	proline-rich protein 2
Gorai.001G003300_D	AT1G08510.1	-2.3	fatty acyl-ACP thioesterases B
Gorai.006G233200_D	AT2G31810.1	-2.3	ACT domain-containing small subunit of acetolactate synthase protein
Gorai.008G013000_D	AT1G76490.1	-2.3	hydroxy methylglutaryl CoA reductase 1
Gorai.004G264500_A	AT1G65450.1	-2.3	HXXXD-type acyl-transferase family protein
Gorai.003G003400_A	AT3G51430.1	-2.3	Calcium-dependent phosphotriesterase superfamily protein
Gorai.005G241700_D	AT1G11000.1	-2.3	Seven transmembrane MLO family protein
Gorai.001G075600_A	AT5G17390.1	-2.3	Adenine nucleotide alpha hydrolases-like superfamily protein
Gorai.012G129600_A	AT3G51000.1	-2.3	alpha/beta-Hydrolases superfamily protein
Gorai.007G009900_D	AT3G56060.1	-2.3	Glucose-methanol-choline (GMC) oxidoreductase family protein
Gorai.002G175900_A	AT1G14890.1	-2.3	Plant invertase/pectin methylesterase inhibitor superfamily protein
Gorai.002G110100_A	AT1G50420.1	-2.3	scarecrow-like 3
Gorai.009G236000_A	AT1G22330.1	-2.3	RNA-binding (RRM/RBD/RNP motifs) family protein
Gorai.010G254500_D	AT4G05000.1	-2.3	Vacuolar protein sorting-associated protein VPS28 family protein
Gorai.002G057600_A	AT4G38630.1	-2.3	regulatory particle non-ATPase 10
Gorai.002G089700_D	AT4G26940.1	-2.3	Galactosyltransferase family protein
Gorai.003G053900_A	AT3G02970.1	-2.3	EXORDIUM like 6
Gorai.013G247200_D	AT3G13600.1	-2.3	calmodulin-binding family protein
Gorai.005G021000_D	AT3G07880.1	-2.3	Immunoglobulin E-set superfamily protein
Gorai.012G178000_A	AT1G03670.1	-2.3	ankyrin repeat family protein
Gorai.004G149000_A	AT4G01550.1	-2.3	NAC domain containing protein 69
Gorai.011G100000_A	AT3G53210.1	-2.3	nodulin MtN21 /EamA-like transporter family protein
Gorai.006G257200_A	AT3G05030.1	-2.3	sodium hydrogen exchanger 2
Gorai.002G002500_A	AT4G35100.1	-2.3	plasma membrane intrinsic protein 3
Gorai.004G229000_D	AT2G37170.1	-2.3	plasma membrane intrinsic protein 2
Gorai.007G078800_A	AT5G37820.1	-2.3	NOD26-like intrinsic protein 4;2
Gorai.006G237000_D	AT1G47480.1	-2.3	alpha/beta-Hydrolases superfamily protein
Gorai.007G333000_A	AT3G14580.1	-2.3	Pentatricopeptide repeat (PPR) superfamily protein
Gorai.013G091800_D	AT1G26600.1	-2.3	CLAVATA3/ESR-RELATED 9
Gorai.010G018300_D	AT5G42750.1	-2.3	BRI1 kinase inhibitor 1
Gorai.008G166500_A	AT2G01340.1	-2.3
Gorai.011G022100_D	AT1G61260.1	-2.3	Protein of unknown function (DUF761)
Gorai.008G289100_A		-2.3
Gorai.001G079000_A	AT5G61340.1	-2.3
Gorai.007G262400_A	AT5G56540.1	-2.3	arabinogalactan protein 14
Gorai.006G240000_A	AT3G22540.1	-2.3	Protein of unknown function (DUF1677)
Gorai.011G213400_A	ATCG00280.1	-2.2	photosystem II reaction center protein C
Gorai.011G053500_D	AT5G57330.1	-2.2	Galactose mutarotase-like superfamily protein
Gorai.011G116600_A	AT3G18660.2	-2.2	plant glycogenin-like starch initiation protein 1
Gorai.007G221500_D	AT4G24230.6	-2.2	acyl-CoA-binding domain 3
Gorai.006G145800_D	AT3G11945.1	-2.2	homogentisate prenyltransferase
Gorai.011G166800_A	AT3G63410.1	-2.2	S-adenosyl-L-methionine-dependent methyltransferases superfamily protein
Gorai.009G306700_D	AT3G25810.1	-2.2	Terpenoid cyclases/Protein prenyltransferases superfamily protein
Gorai.005G203900_D	AT4G35160.1	-2.2	O-methyltransferase family protein
Gorai.002G081300_D	AT4G27250.1	-2.2	NAD(P)-binding Rossmann-fold superfamily protein
Gorai.005G197700_D	AT1G28130.1	-2.2	Auxin-responsive GH3 family protein
Gorai.002G038900_A	AT1G78440.1	-2.2	Arabidopsis thaliana gibberellin 2-oxidase 1
Gorai.005G112000_D	AT1G75800.1	-2.2	Pathogenesis-related thaumatin superfamily protein
Gorai.009G078600_D	AT1G61560.1	-2.2	Seven transmembrane MLO family protein
Gorai.002G024300_A	AT4G14830.1	-2.2
Gorai.011G042700_D	AT4G18260.1	-2.2	Cytochrome b561/ferric reductase transmembrane protein family
Gorai.009G033300_D	AT5G49690.1	-2.2	UDP-Glycosyltransferase superfamily protein
Gorai.009G242500_A	AT1G77780.1	-2.2	Glycosyl hydrolase superfamily protein
Gorai.001G183200_A	AT4G28720.1	-2.2	Flavin-binding monooxygenase family protein
Gorai.009G020500_D	AT2G26710.1	-2.2	Cytochrome P450 superfamily protein
Gorai.008G172200_D	AT3G01190.1	-2.2	Peroxidase superfamily protein
Gorai.008G172200_A	AT3G01190.1	-2.2	Peroxidase superfamily protein
Gorai.001G180400_A	AT1G04040.1	-2.2	HAD superfamily, subfamily IIIB acid phosphatase
Gorai.011G103900_A	AT2G23540.1	-2.2	GDSL-like Lipase/Acylhydrolase superfamily protein
Gorai.011G135800_A	ATCG00170.1	-2.2	DNA-directed RNA polymerase family protein
Gorai.002G054200_A	AT2G26580.1	-2.2	plant-specific transcription factor YABBY family protein
Gorai.008G155000_D	AT2G20570.1	-2.2	GBF\'s pro-rich region-interacting factor 1
Gorai.001G125400_A	AT2G35940.1	-2.2	BEL1-like homeodomain 1
Gorai.009G083200_D	AT3G52500.1	-2.2	Eukaryotic aspartyl protease family protein
Gorai.002G153600_D	AT3G10660.1	-2.2	calmodulin-domain protein kinase cdpk isoform 2
Gorai.009G387400_D	AT3G15260.1	-2.2	Protein phosphatase 2C family protein
Gorai.003G027400_D	AT5G24010.1	-2.2	Protein kinase superfamily protein
Gorai.010G036100_A	AT1G28390.1	-2.2	Protein kinase superfamily protein
Gorai.005G022500_A	AT2G31980.1	-2.2	PHYTOCYSTATIN 2
Gorai.011G246500_A	AT3G55260.1	-2.2	beta-hexosaminidase 1
Gorai.009G214700_A	AT5G43020.1	-2.2	Leucine-rich repeat protein kinase family protein
Gorai.005G149000_A	AT3G25560.3	-2.2	NSP-interacting kinase 2
Gorai.004G153600_D	AT1G01460.1	-2.2	Phosphatidylinositol-4-phosphate 5-kinase, core
Gorai.011G066300_A	AT1G55190.1	-2.2	PRA1 (Prenylated rab acceptor) family protein
Gorai.002G147100_A	AT2G41740.1	-2.2	villin 2
Gorai.002G103400_A	AT3G44730.1	-2.2	kinesin-like protein 1
Gorai.013G261300_D	AT5G62700.1	-2.2	tubulin beta chain 3
Gorai.006G253400_D	AT4G14368.1	-2.2	Regulator of chromosome condensation (RCC1) family protein
Gorai.001G185700_D	AT5G48850.1	-2.2	Tetratricopeptide repeat (TPR)-like superfamily protein
Gorai.004G203900_A	AT1G12420.1	-2.2	ACT domain repeat 8
Gorai.012G139200_D	AT2G17230.1	-2.2	EXORDIUM like 5
Gorai.004G203300_D	AT4G22758.1	-2.2
Gorai.007G082700_D	AT3G02120.1	-2.2	hydroxyproline-rich glycoprotein family protein
Gorai.004G234700_D	AT2G30270.1	-2.2	Protein of unknown function (DUF567)
Gorai.003G151900_A	AT1G06930.1	-2.2
Gorai.007G187000_D	AT5G15900.1	-2.2	TRICHOME BIREFRINGENCE-LIKE 19
Gorai.002G180100_A	AT2G01340.1	-2.2
Gorai.009G196900_A	AT1G75550.1	-2.2	glycine-rich protein
Gorai.007G185000_A	ATCG01280.1	-2.2	Chloroplast Ycf2;ATPase, AAA type, core
Gorai.008G063700_D	AT5G08391.1	-2.2	Protein of unknown function (DUF 3339)
Gorai.012G000200_D	AT4G28820.1	-2.2	HIT-type Zinc finger family protein
Gorai.009G146100_D	AT1G54120.1	-2.2
Gorai.005G230200_D	AT4G33800.1	-2.2
Gorai.007G077200_A	AT3G28150.1	-2.2	TRICHOME BIREFRINGENCE-LIKE 22
Gorai.012G178800_D	AT5G04700.1	-2.2	Ankyrin repeat family protein
Gorai.004G019400_D	AT3G57650.1	-2.2	lysophosphatidyl acyltransferase 2
Gorai.010G159400_D	AT1G29195.1	-2.2
Gorai.009G276300_D	AT3G53010.1	-2.2	Domain of unknown function (DUF303)
Gorai.010G242200_D	AT1G29050.1	-2.2	TRICHOME BIREFRINGENCE-LIKE 38
Gorai.004G206400_D	AT4G22920.1	-2.2	non-yellowing 1
Gorai.004G129900_A	AT4G24110.1	-2.2
Gorai.001G123200_D	AT1G08380.1	-2.1	photosystem I subunit O
Gorai.008G033200_A	AT3G02210.1	-2.1	COBRA-like protein 1 precursor
Gorai.003G131000_D	AT2G39700.1	-2.1	expansin A4
Gorai.006G181200_A	AT2G38110.1	-2.1	glycerol-3-phosphate acyltransferase 6
Gorai.004G286900_D	AT2G46210.1	-2.1	Fatty acid/sphingolipid desaturase
Gorai.007G289700_D	AT5G18170.1	-2.1	glutamate dehydrogenase 1
Gorai.008G013000_A	AT1G76490.1	-2.1	hydroxy methylglutaryl CoA reductase 1
Gorai.010G008100_A	AT1G27620.1	-2.1	HXXXD-type acyl-transferase family protein
Gorai.005G256500_A	AT1G29500.1	-2.1	SAUR-like auxin-responsive protein family
Gorai.013G096300_D	AT1G69080.1	-2.1	Adenine nucleotide alpha hydrolases-like superfamily protein
Gorai.010G097100_D	AT5G19530.1	-2.1	S-adenosyl-L-methionine-dependent methyltransferases superfamily protein
Gorai.002G244500_A	AT5G03795.1	-2.1	Exostosin family protein
Gorai.005G042500_D	AT2G18570.1	-2.1	UDP-Glycosyltransferase superfamily protein
Gorai.001G230200_D	AT3G07320.1	-2.1	O-Glycosyl hydrolases family 17 protein
Gorai.006G202300_A	AT5G24318.1	-2.1	O-Glycosyl hydrolases family 17 protein
Gorai.006G090600_A	AT4G34480.1	-2.1	O-Glycosyl hydrolases family 17 protein
Gorai.005G006800_A	AT3G03080.1	-2.1	Zinc-binding dehydrogenase family protein
Gorai.007G100300_A	AT2G45970.1	-2.1	cytochrome P450, family 86, subfamily A, polypeptide 8
Gorai.008G026100_D	AT4G39490.1	-2.1	cytochrome P450, family 96, subfamily A, polypeptide 10
Gorai.010G178900_A	AT1G11600.1	-2.1	cytochrome P450, family 77, subfamily B, polypeptide 1
Gorai.002G031100_D	AT3G17130.1	-2.1	Plant invertase/pectin methylesterase inhibitor superfamily protein
Gorai.002G199100_A	AT5G26330.1	-2.1	Cupredoxin superfamily protein
Gorai.003G007600_A	AT1G75900.1	-2.1	GDSL-like Lipase/Acylhydrolase superfamily protein
Gorai.003G007700_A	AT1G20120.1	-2.1	GDSL-like Lipase/Acylhydrolase superfamily protein
Gorai.008G282800_A	AT5G62190.1	-2.1	DEAD box RNA helicase (PRH75)
Gorai.007G010200_D	AT5G52020.1	-2.1	Integrase-type DNA-binding superfamily protein
Gorai.011G031300_D	AT2G33880.1	-2.1	homeobox-3
Gorai.003G155400_D	AT1G63910.1	-2.1	myb domain protein 103
Gorai.013G016900_D	AT3G11090.1	-2.1	LOB domain-containing protein 21
Gorai.008G147700_A	AT5G23420.1	-2.1	high-mobility group box 6
Gorai.011G115700_A	AT5G09800.1	-2.1	ARM repeat superfamily protein
Gorai.009G083200_A	AT3G52500.1	-2.1	Eukaryotic aspartyl protease family protein
Gorai.011G016400_D	AT1G11570.2	-2.1	NTF2-like
Gorai.007G029800_A	AT4G16970.1	-2.1	Protein kinase superfamily protein
Gorai.004G007200_A	AT3G55950.1	-2.1	CRINKLY4 related 3
Gorai.007G035200_D	AT5G62710.1	-2.1	Leucine-rich repeat protein kinase family protein
Gorai.005G139300_D	AT5G42240.1	-2.1	serine carboxypeptidase-like 42
Gorai.008G119400_D	AT3G61550.1	-2.1	RING/U-box superfamily protein
Gorai.013G231800_A	AT2G26730.1	-2.1	Leucine-rich repeat protein kinase family protein
Gorai.009G027700_D	AT5G25930.1	-2.1	Protein kinase family protein with leucine-rich repeat domain
Gorai.006G185300_D	AT2G38360.1	-2.1	prenylated RAB acceptor 1.B4
Gorai.004G234300_D	AT2G38360.1	-2.1	prenylated RAB acceptor 1.B4
Gorai.012G147000_D	AT1G50010.1	-2.1	tubulin alpha-2 chain
Gorai.001G238800_D	AT3G28880.1	-2.1	Ankyrin repeat family protein
Gorai.004G164400_D	AT3G60550.1	-2.1	cyclin p3;2
Gorai.003G027100_D	AT5G67260.1	-2.1	CYCLIN D3;2
Gorai.006G146500_A	AT3G11900.1	-2.1	aromatic and neutral transporter 1
Gorai.013G265400_A	AT4G01470.1	-2.1	tonoplast intrinsic protein 1;3
Gorai.002G017400_A	AT2G20840.1	-2.1	Secretory carrier membrane protein (SCAMP) family protein
Gorai.009G006000_A	AT4G25830.1	-2.1	Uncharacterised protein family (UPF0497)
Gorai.009G114500_A	AT4G24265.1	-2.1
Gorai.008G136400_A	AT3G12410.1	-2.1	Polynucleotidyl transferase, ribonuclease H-like superfamily protein
Gorai.003G181600_A	AT4G17870.1	-2.1	Polyketide cyclase/dehydrase and lipid transport superfamily protein
Gorai.011G265200_A	AT1G61310.1	-2.1	LRR and NB-ARC domains-containing disease resistance protein
Gorai.013G219300_A	AT4G32870.1	-2.1	Polyketide cyclase/dehydrase and lipid transport superfamily protein
Gorai.009G406900_A	AT2G36430.1	-2.1	Plant protein of unknown function (DUF247)
Gorai.008G099900_A		-2.1
Gorai.011G185400_D		-2.1
Gorai.004G240200_D	AT3G05390.1	-2.1
Gorai.008G071100_A	AT2G23690.1	-2.1
Gorai.011G008800_D	AT4G17240.1	-2.1
Gorai.005G113600_D	AT5G42330.1	-2.1
Gorai.011G260800_D	AT3G55420.1	-2.1
Gorai.001G274000_A	AT5G14020.1	-2.1	Endosomal targeting BRO1-like domain-containing protein
Gorai.007G307600_A	AT5G49525.1	-2.1
Gorai.007G262200_A	AT5G56540.1	-2.1	arabinogalactan protein 14
Gorai.002G242100_A	AT2G36460.1	-2	Aldolase superfamily protein
Gorai.008G254000_D	AT1G64390.1	-2	glycosyl hydrolase 9C2
Gorai.005G136300_A	AT1G70370.1	-2	polygalacturonase 2
Gorai.008G089300_A	AT2G22620.1	-2	Rhamnogalacturonate lyase family protein
Gorai.009G006400_D	AT5G57560.1	-2	Xyloglucan endotransglucosylase/hydrolase family protein
Gorai.011G016500_D	AT1G11545.1	-2	xyloglucan endotransglucosylase/hydrolase 8
Gorai.008G268900_D	AT5G53370.1	-2	pectin methylesterase PCR fragment F
Gorai.006G069800_A	AT1G04220.1	-2	3-ketoacyl-CoA synthase 2
Gorai.012G112800_D	AT2G38110.1	-2	glycerol-3-phosphate acyltransferase 6
Gorai.009G054700_D	AT5G58170.1	-2	SHV3-like 5
Gorai.008G169300_D	AT2G02010.1	-2	glutamate decarboxylase 4
Gorai.007G083500_A	AT5G19440.1	-2	NAD(P)-binding Rossmann-fold superfamily protein
Gorai.009G274200_D	AT1G75030.1	-2	thaumatin-like protein 3
Gorai.004G055300_A	AT4G02900.1	-2	ERD (early-responsive to dehydration stress) family protein
Gorai.009G282200_A	AT4G08685.1	-2	Pollen Ole e 1 allergen and extensin family protein
Gorai.009G008500_A	AT3G02470.1	-2	S-adenosylmethionine decarboxylase
Gorai.009G203100_D	AT3G46940.1	-2	DUTP-PYROPHOSPHATASE-LIKE 1
Gorai.005G060400_D	AT4G02500.1	-2	UDP-xylosyltransferase 2
Gorai.005G187600_D	AT1G70090.1	-2	glucosyl transferase family 8
Gorai.006G212500_D	AT4G12420.1	-2	Cupredoxin superfamily protein
Gorai.008G025900_A	AT4G39490.1	-2	cytochrome P450, family 96, subfamily A, polypeptide 10
Gorai.008G202400_A	AT3G48280.1	-2	cytochrome P450, family 71, subfamily A, polypeptide 25
Gorai.012G021700_D	AT4G39490.1	-2	cytochrome P450, family 96, subfamily A, polypeptide 10
Gorai.012G021500_A	AT4G39490.1	-2	cytochrome P450, family 96, subfamily A, polypeptide 10
Gorai.007G065100_D	AT1G77120.1	-2	alcohol dehydrogenase 1
Gorai.005G032400_A	AT3G07130.1	-2	purple acid phosphatase 15
Gorai.001G038300_D	AT2G25060.1	-2	early nodulin-like protein 14
Gorai.010G117600_D	AT1G10310.1	-2	NAD(P)-binding Rossmann-fold superfamily protein
Gorai.010G156100_D	AT5G45910.1	-2	GDSL-like Lipase/Acylhydrolase superfamily protein
Gorai.011G225700_D	AT3G54320.3	-2	Integrase-type DNA-binding superfamily protein
Gorai.001G148300_A	AT1G09530.1	-2	phytochrome interacting factor 3
Gorai.009G090200_D	AT2G28200.1	-2	C2H2-type zinc finger family protein
Gorai.006G167600_D	AT5G03150.1	-2	C2H2-like zinc finger protein
Gorai.008G235100_A	AT1G02030.1	-2	C2H2-like zinc finger protein
Gorai.013G114900_A	AT3G13540.1	-2	myb domain protein 5
Gorai.004G276500_D	AT5G52600.1	-2	myb domain protein 82
Gorai.006G192400_D	AT1G22640.1	-2	myb domain protein 3
Gorai.009G021900_A	AT5G43810.1	-2	Stabilizer of iron transporter SufD / Polynucleotidyl transferase
Gorai.008G149700_D	AT1G50200.1	-2	Alanyl-tRNA synthetase
Gorai.004G013100_A	AT5G60460.1	-2	Preprotein translocase Sec, Sec61-beta subunit protein
Gorai.006G233700_D	AT3G51710.1	-2	D-mannose binding lectin protein with Apple-like carbohydrate-binding domain
Gorai.004G058800_D	AT5G55160.1	-2	small ubiquitin-like modifier 2
Gorai.004G139600_D	AT3G61460.1	-2	brassinosteroid-responsive RING-H2
Gorai.007G056400_D	AT5G67480.2	-2	BTB and TAZ domain protein 4
Gorai.013G231600_A	AT2G26730.1	-2	Leucine-rich repeat protein kinase family protein
Gorai.005G168800_D	AT2G34930.1	-2	disease resistance family protein / LRR family protein
Gorai.001G131900_A	AT1G56130.1	-2	Leucine-rich repeat transmembrane protein kinase
Gorai.002G078000_A	AT4G21380.1	-2	receptor kinase 3
Gorai.004G016500_D	AT3G13600.1	-2	calmodulin-binding family protein
Gorai.005G232400_D	AT2G14820.1	-2	Phototropic-responsive NPH3 family protein
Gorai.006G179900_A	AT5G23860.1	-2	tubulin beta 8
Gorai.007G351700_D	AT5G06150.1	-2	Cyclin family protein
Gorai.007G351700_A	AT5G06150.1	-2	Cyclin family protein
Gorai.007G085300_A	AT2G44740.1	-2	cyclin p4;1
Gorai.004G231700_D	AT2G28120.1	-2	Major facilitator superfamily protein
Gorai.006G146500_D	AT3G11900.1	-2	aromatic and neutral transporter 1
Gorai.009G014500_A	AT1G15690.1	-2	Inorganic H pyrophosphatase family protein
Gorai.002G059100_D	AT3G15990.1	-2	sulfate transporter 3;4
Gorai.003G073800_D	AT3G61940.1	-2	Cation efflux family protein
Gorai.007G016300_A	AT4G27730.1	-2	oligopeptide transporter 1
Gorai.013G267600_D	AT5G60740.1	-2	ABC transporter family protein
Gorai.002G002500_D	AT4G35100.1	-2	plasma membrane intrinsic protein 3
Gorai.007G133500_A	AT4G02940.1	-2	oxidoreductase, 2OG-Fe(II) oxygenase family protein
Gorai.009G184400_A	AT4G16380.1	-2	Heavy metal transport/detoxification superfamily protein
Gorai.009G204200_D	AT1G75100.1	-2	J-domain protein required for chloroplast accumulation response 1
Gorai.008G286000_D	AT3G18480.1	-2	CCAAT-displacement protein alternatively spliced product
Gorai.012G120700_D		-2
Gorai.013G117800_A		-2
Gorai.006G252100_A		-2
Gorai.011G264200_D	AT1G61300.1	-2	LRR and NB-ARC domains-containing disease resistance protein
Gorai.008G191600_D	AT5G62550.1	-2
Gorai.008G166500_D	AT2G01340.1	-2
Gorai.010G159100_A	AT2G27430.1	-2	ARM repeat superfamily protein
Gorai.005G228200_A	AT1G11760.1	-2
Gorai.010G055100_D	AT5G35110.1	-2
Gorai.011G264100_D	AT1G61310.1	-2	LRR and NB-ARC domains-containing disease resistance protein
Gorai.005G190000_A		-2
Gorai.008G281700_D	AT5G62170.1	-2
Gorai.011G049300_D	AT1G31240.1	-2	Bromodomain transcription factor
Gorai.007G262400_D	AT5G56540.1	-2	arabinogalactan protein 14
Gorai.009G178000_A	AT1G11655.1	-2
Gorai.008G242300_A	AT4G22900.1	-2	Protein of unknown function (DUF1191)
Gorai.008G226500_A	AT4G17870.1	-2	Polyketide cyclase/dehydrase and lipid transport superfamily protein
Gorai.011G083300_D	AT1G52565.1	-2
Gorai.008G074900_D	AT5G66800.1	-2
Gorai.007G064100_A	AT3G51520.1	-2	diacylglycerol acyltransferase family
Gorai.007G064100_D	AT3G51520.1	-2	diacylglycerol acyltransferase family
Gorai.003G077500_A	AT5G42090.1	-2	Lung seven transmembrane receptor family protein
Gorai.006G065400_D	AT5G51670.1	-2	Protein of unknown function (DUF668)
Gorai.003G071300_A	ATCG01110.1	-1.9	NAD(P)H dehydrogenase subunit H
Gorai.004G123700_A	ATCG01110.1	-1.9	NAD(P)H dehydrogenase subunit H
Gorai.012G187400_D	AT1G06490.1	-1.9	glucan synthase-like 7
Gorai.003G131000_A	AT2G39700.1	-1.9	expansin A4
Gorai.005G244100_D	AT1G19440.1	-1.9	3-ketoacyl-CoA synthase 4
Gorai.002G156600_A	AT3G12120.1	-1.9	fatty acid desaturase 2
Gorai.004G019300_D	AT3G57650.1	-1.9	lysophosphatidyl acyltransferase 2
Gorai.011G026500_A	AT4G04930.1	-1.9	fatty acid desaturase family protein
Gorai.011G215900_A	AT3G61680.1	-1.9	alpha/beta-Hydrolases superfamily protein
Gorai.010G065200_A	AT5G20060.1	-1.9	alpha/beta-Hydrolases superfamily protein
Gorai.011G080600_A	AT1G52700.1	-1.9	alpha/beta-Hydrolases superfamily protein
Gorai.007G012000_D	AT5G23940.1	-1.9	HXXXD-type acyl-transferase family protein
Gorai.004G264500_D	AT1G65450.1	-1.9	HXXXD-type acyl-transferase family protein
Gorai.009G122600_A	AT5G48930.1	-1.9	hydroxycinnamoyl-CoA shikimate/quinate hydroxycinnamoyl transferase
Gorai.011G088000_A	AT5G41040.1	-1.9	HXXXD-type acyl-transferase family protein
Gorai.008G024000_A	AT4G34050.1	-1.9	S-adenosyl-L-methionine-dependent methyltransferases superfamily protein
Gorai.001G017600_D	AT5G20820.1	-1.9	SAUR-like auxin-responsive protein family
Gorai.008G032500_D	AT4G34750.1	-1.9	SAUR-like auxin-responsive protein family
Gorai.004G017700_A	AT1G58170.1	-1.9	Disease resistance-responsive (dirigent-like protein) family protein
Gorai.010G089800_A	AT1G19110.1	-1.9	inter-alpha-trypsin inhibitor heavy chain-related
Gorai.007G066000_D	AT5G64030.1	-1.9	S-adenosyl-L-methionine-dependent methyltransferases superfamily protein
Gorai.010G190400_D	AT5G47650.1	-1.9	nudix hydrolase homolog 2
Gorai.002G125000_A	AT1G19900.1	-1.9	glyoxal oxidase-related protein
Gorai.013G236900_A	AT2G16370.1	-1.9	thymidylate synthase 1
Gorai.012G009400_A	AT5G17050.1	-1.9	UDP-glucosyl transferase 78D2
Gorai.011G003300_A	AT1G71070.1	-1.9	Core-2/I-branching beta-1,6-N-acetylglucosaminyltransferase family protein
Gorai.013G260500_D	AT2G29730.1	-1.9	UDP-glucosyl transferase 71D1
Gorai.006G212500_A	AT4G12420.1	-1.9	Cupredoxin superfamily protein
Gorai.008G196200_A	AT5G07800.1	-1.9	Flavin-binding monooxygenase family protein
Gorai.012G021600_A	AT4G39490.1	-1.9	cytochrome P450, family 96, subfamily A, polypeptide 10
Gorai.001G180400_D	AT1G04040.1	-1.9	HAD superfamily, subfamily IIIB acid phosphatase
Gorai.009G000900_A	AT1G55260.2	-1.9	Bifunctional inhibitor/lipid-transfer protein/seed storage 2S albumin superfamily protein
Gorai.006G240600_A	AT3G22620.1	-1.9	Bifunctional inhibitor/lipid-transfer protein/seed storage 2S albumin superfamily protein
Gorai.001G270500_D	AT3G26430.1	-1.9	GDSL-like Lipase/Acylhydrolase superfamily protein
Gorai.013G086100_A	AT2G02990.1	-1.9	ribonuclease 1
Gorai.007G111800_A	AT1G32640.1	-1.9	Basic helix-loop-helix (bHLH) DNA-binding family protein
Gorai.009G163400_D	AT3G56770.1	-1.9	basic helix-loop-helix (bHLH) DNA-binding superfamily protein
Gorai.012G078100_D	AT2G40200.1	-1.9	basic helix-loop-helix (bHLH) DNA-binding superfamily protein
Gorai.009G113000_A	AT1G07050.1	-1.9	CCT motif family protein
Gorai.004G288400_A	AT5G25830.1	-1.9	GATA transcription factor 12
Gorai.002G178400_A	AT3G18010.1	-1.9	WUSCHEL related homeobox 1
Gorai.007G096000_D	AT4G00730.1	-1.9	Homeobox-leucine zipper family protein / lipid-binding START domain-containing protein
Gorai.013G210600_D	AT5G48670.1	-1.9	AGAMOUS-like 80
Gorai.013G210600_A	AT5G48670.1	-1.9	AGAMOUS-like 80
Gorai.013G265300_D	AT3G46130.1	-1.9	myb domain protein 48
Gorai.004G276500_A	AT5G52600.1	-1.9	myb domain protein 82
Gorai.012G078200_D	AT2G23290.1	-1.9	myb domain protein 70
Gorai.009G289000_D	AT1G35560.1	-1.9	TCP family transcription factor
Gorai.001G242900_D	AT3G23050.1	-1.9	indole-3-acetic acid 7
Gorai.003G136500_A	AT5G59770.1	-1.9	Protein-tyrosine phosphatase-like, PTPLA
Gorai.003G001500_D	AT3G51470.1	-1.9	Protein phosphatase 2C family protein
Gorai.010G072000_D	AT3G24550.1	-1.9	proline extensin-like receptor kinase 1
Gorai.010G072000_A	AT3G24550.1	-1.9	proline extensin-like receptor kinase 1
Gorai.007G073300_A	AT3G26700.1	-1.9	Protein kinase superfamily protein
Gorai.013G001600_A	AT1G20160.1	-1.9	Subtilisin-like serine endopeptidase family protein
Gorai.003G079700_D	AT5G53110.1	-1.9	RING/U-box superfamily protein
Gorai.002G029100_A	AT3G06778.1	-1.9	Chaperone DnaJ-domain superfamily protein
Gorai.009G235400_A	AT4G08950.1	-1.9	Phosphate-responsive 1 family protein
Gorai.010G067400_D	AT2G26730.1	-1.9	Leucine-rich repeat protein kinase family protein
Gorai.010G067400_A	AT2G26730.1	-1.9	Leucine-rich repeat protein kinase family protein
Gorai.009G043900_A	AT4G33050.3	-1.9	calmodulin-binding family protein
Gorai.008G101600_A	AT4G09720.1	-1.9	RAB GTPase homolog G3A
Gorai.003G111900_D	AT1G02130.1	-1.9	RAS 5
Gorai.012G178600_D	AT4G03490.2	-1.9	Ankyrin repeat family protein
Gorai.012G178700_D	AT4G03450.1	-1.9	Ankyrin repeat family protein
Gorai.013G261300_A	AT5G62700.1	-1.9	tubulin beta chain 3
Gorai.007G036600_A	AT5G12350.1	-1.9	Regulator of chromosome condensation (RCC1) family with FYVE zinc finger domain
Gorai.008G082800_A	AT4G37630.2	-1.9	cyclin d5;1
Gorai.011G192100_A	AT5G49120.1	-1.9	Protein of unknown function (DUF581)
Gorai.002G059100_A	AT3G15990.1	-1.9	sulfate transporter 3;4
Gorai.008G241700_A	AT1G12500.1	-1.9	Nucleotide-sugar transporter family protein
Gorai.007G378400_D	AT4G00430.1	-1.9	plasma membrane intrinsic protein 1;4
Gorai.002G248400_A	AT2G37170.1	-1.9	plasma membrane intrinsic protein 2
Gorai.001G084300_D	AT2G04050.1	-1.9	MATE efflux family protein
Gorai.011G048900_D	AT2G35150.1	-1.9	EXORDIUM like 1
Gorai.008G130100_A	AT2G46760.1	-1.9	D-arabinono-1,4-lactone oxidase family protein
Gorai.006G167900_D	AT2G42760.1	-1.9
Gorai.012G059500_A	AT3G28150.1	-1.9	TRICHOME BIREFRINGENCE-LIKE 22
Gorai.008G173100_A	AT2G32380.1	-1.9	Transmembrane protein 97, predicted
Gorai.008G206500_D	AT2G23520.1	-1.9	Pyridoxal phosphate (PLP)-dependent transferases superfamily protein
Gorai.011G195400_A		-1.9
Gorai.008G290600_A	AT1G18290.1	-1.9
Gorai.013G052200_A	AT2G16270.1	-1.9
Gorai.012G180900_D	AT1G27990.1	-1.9
Gorai.005G202700_A		-1.9
Gorai.008G249900_D	AT1G63930.1	-1.9	from the Czech \'roh\' meaning \'corner\'
Gorai.007G359700_A	AT2G33570.1	-1.9	Domain of unknown function (DUF23)
Gorai.003G009900_D		-1.9
Gorai.013G142800_D	AT1G79200.1	-1.9
Gorai.011G022100_A	AT1G61260.1	-1.9	Protein of unknown function (DUF761)
Gorai.010G100300_D	AT2G26110.1	-1.9	Protein of unknown function (DUF761)
Gorai.011G159600_A		-1.9
Gorai.010G060500_A	AT5G20270.1	-1.9	heptahelical transmembrane protein1
Gorai.006G110300_A	AT2G27740.1	-1.9	Family of unknown function (DUF662)
Gorai.006G197500_A	AT5G52200.1	-1.9	phosphoprotein phosphatase inhibitors
Gorai.009G007700_D	AT4G16850.1	-1.9
Gorai.009G171500_A	AT1G11125.1	-1.9
Gorai.009G233500_A	AT4G00390.1	-1.9	DNA-binding storekeeper protein-related transcriptional regulator
Gorai.005G230200_A	AT4G33800.1	-1.9
Gorai.001G026400_A	AT4G32870.1	-1.9	Polyketide cyclase/dehydrase and lipid transport superfamily protein
Gorai.010G204300_A	AT4G30230.1	-1.9
Gorai.010G239100_A	AT1G06475.1	-1.9
Gorai.003G147100_A	AT3G11110.1	-1.9	RING/U-box superfamily protein
Gorai.001G235700_D	AT2G20250.1	-1.9
Gorai.005G147800_A	AT2G03830.1	-1.9
Gorai.010G186700_A		-1.9
Gorai.002G040900_A		-1.9
Gorai.005G229500_D	AT1G50020.1	-1.9
Gorai.007G003100_D	AT5G36120.1	-1.8	cofactor assembly, complex C (B6F)
Gorai.006G073600_D	AT3G23920.1	-1.8	beta-amylase 1
Gorai.013G033100_D	AT2G21370.1	-1.8	xylulose kinase-1
Gorai.002G246000_A	AT1G08080.1	-1.8	alpha carbonic anhydrase 7
Gorai.001G177300_D	ATCG00480.1	-1.8	ATP synthase subunit beta
Gorai.010G028300_D	AT4G07960.1	-1.8	Cellulose-synthase-like C12
Gorai.009G066500_A	AT4G31590.1	-1.8	Cellulose-synthase-like C5
Gorai.007G165800_A	AT4G12730.1	-1.8	FASCICLIN-like arabinogalactan 2
Gorai.007G165800_D	AT4G12730.1	-1.8	FASCICLIN-like arabinogalactan 2
Gorai.003G080800_A	AT1G64390.1	-1.8	glycosyl hydrolase 9C2
Gorai.001G143600_A	AT1G02640.1	-1.8	beta-xylosidase 2
Gorai.006G023900_A	AT1G70500.1	-1.8	Pectin lyase-like superfamily protein
Gorai.001G083300_A	AT3G03220.1	-1.8	expansin A13
Gorai.008G268900_A	AT5G53370.1	-1.8	pectin methylesterase PCR fragment F
Gorai.011G165200_D	AT1G04220.1	-1.8	3-ketoacyl-CoA synthase 2
Gorai.007G221500_A	AT4G24230.6	-1.8	acyl-CoA-binding domain 3
Gorai.006G181200_D	AT2G38110.1	-1.8	glycerol-3-phosphate acyltransferase 6
Gorai.012G081600_D	AT1G02205.3	-1.8	Fatty acid hydroxylase superfamily
Gorai.012G081500_D	AT1G02205.2	-1.8	Fatty acid hydroxylase superfamily
Gorai.013G156700_A	AT5G55340.1	-1.8	MBOAT (membrane bound O-acyl transferase) family protein
Gorai.007G232700_A	AT5G65470.1	-1.8	O-fucosyltransferase family protein
Gorai.005G251600_D	AT2G21210.1	-1.8	SAUR-like auxin-responsive protein family
Gorai.009G217400_D	AT5G59845.1	-1.8	Gibberellin-regulated family protein
Gorai.011G265100_A	AT4G26090.1	-1.8	NB-ARC domain-containing disease resistance protein
Gorai.002G072500_A	AT1G26700.1	-1.8	Seven transmembrane MLO family protein
Gorai.006G179100_D	AT1G53540.1	-1.8	HSP20-like chaperones superfamily protein
Gorai.012G130000_D	AT4G15960.1	-1.8	alpha/beta-Hydrolases superfamily protein
Gorai.009G235700_A	AT1G22400.1	-1.8	UDP-Glycosyltransferase superfamily protein
Gorai.005G197500_A	AT1G27440.1	-1.8	Exostosin family protein
Gorai.006G138400_A	AT3G57630.1	-1.8	exostosin family protein
Gorai.009G010800_D	AT3G55430.1	-1.8	O-Glycosyl hydrolases family 17 protein
Gorai.005G112700_D	AT1G20270.1	-1.8	2-oxoglutarate (2OG) and Fe(II)-dependent oxygenase superfamily protein
Gorai.001G239600_A	AT5G25120.1	-1.8	ytochrome p450, family 71, subfamily B, polypeptide 11
Gorai.012G021500_D	AT4G39490.1	-1.8	cytochrome P450, family 96, subfamily A, polypeptide 10
Gorai.013G234400_D	AT1G45063.1	-1.8	copper ion binding;electron carriers
Gorai.009G165200_D	AT5G45950.1	-1.8	GDSL-like Lipase/Acylhydrolase superfamily protein
Gorai.013G214100_D	AT2G25290.1	-1.8	Octicosapeptide/Phox/Bem1p (PB1) domain-containing protein / tetratricopeptide repeat (TPR)-containing protein
Gorai.011G157500_A	AT4G13620.1	-1.8	Integrase-type DNA-binding superfamily protein
Gorai.007G157700_D	AT3G07340.1	-1.8	basic helix-loop-helix (bHLH) DNA-binding superfamily protein
Gorai.003G034700_A	AT4G37850.1	-1.8	basic helix-loop-helix (bHLH) DNA-binding superfamily protein
Gorai.010G191900_D	AT2G31210.1	-1.8	basic helix-loop-helix (bHLH) DNA-binding superfamily protein
Gorai.007G287800_D	AT4G32890.1	-1.8	GATA transcription factor 9
Gorai.006G106200_A	AT5G58620.1	-1.8	zinc finger (CCCH-type) family protein
Gorai.012G118000_D	AT5G66770.1	-1.8	GRAS family transcription factor
Gorai.012G078200_A	AT2G23290.1	-1.8	myb domain protein 70
Gorai.009G408800_A	AT4G12080.1	-1.8	AT-hook motif nuclear-localized protein 1
Gorai.001G215000_D	AT3G20800.1	-1.8	Cell differentiation, Rcd1-like protein
Gorai.009G264300_D	AT3G09880.1	-1.8	Protein phosphatase 2A regulatory B subunit family protein
Gorai.009G033500_D	AT4G33080.2	-1.8	AGC (cAMP-dependent, cGMP-dependent and protein kinase C) kinase family protein
Gorai.010G118500_D	AT5G25110.1	-1.8	CBL-interacting protein kinase 25
Gorai.002G096100_D	AT5G55560.1	-1.8	Protein kinase superfamily protein
Gorai.007G306200_A	AT5G26860.1	-1.8	lon protease 1
Gorai.008G030000_A	AT3G50930.1	-1.8	cytochrome BC1 synthesis
Gorai.004G154800_D	AT3G61550.1	-1.8	RING/U-box superfamily protein
Gorai.002G028700_A	AT3G16720.1	-1.8	TOXICOS EN LEVADURA 2
Gorai.009G148100_D	AT1G72310.1	-1.8	RING/U-box superfamily protein
Gorai.004G139600_A	AT3G61460.1	-1.8	brassinosteroid-responsive RING-H2
Gorai.009G235300_A	AT5G64260.1	-1.8	EXORDIUM like 2
Gorai.006G188100_A	AT2G26730.1	-1.8	Leucine-rich repeat protein kinase family protein
Gorai.009G092700_A	AT3G47110.1	-1.8	Leucine-rich repeat protein kinase family protein
Gorai.001G064500_A	AT1G13230.1	-1.8	Leucine-rich repeat (LRR) family protein
Gorai.004G036000_A	AT3G20820.1	-1.8	Leucine-rich repeat (LRR) family protein
Gorai.002G078000_D	AT4G21380.1	-1.8	receptor kinase 3
Gorai.004G016500_A	AT3G13600.1	-1.8	calmodulin-binding family protein
Gorai.004G079900_D	AT3G63130.1	-1.8	RAN GTPase activating protein 1
Gorai.007G060000_A	AT5G65270.1	-1.8	RAB GTPase homolog A4A
Gorai.004G239600_D	AT4G15800.1	-1.8	ralf-like 33
Gorai.005G229600_A	AT1G04820.1	-1.8	tubulin alpha-4 chain
Gorai.007G261000_D	AT5G19770.1	-1.8	tubulin alpha-3
Gorai.004G164400_A	AT3G60550.1	-1.8	cyclin p3;2
Gorai.007G088400_D	AT2G45080.1	-1.8	cyclin p3;1
Gorai.002G180400_D	AT3G18060.1	-1.8	transducin family protein / WD-40 repeat family protein
Gorai.004G131600_A	AT4G10850.1	-1.8	Nodulin MtN3 family protein
Gorai.006G068400_A	AT2G33380.1	-1.8	Caleosin-related family protein
Gorai.011G071900_D	AT1G79760.1	-1.8	downstream target of AGL15-4
Gorai.012G112900_A	AT2G38120.1	-1.8	Transmembrane amino acid transporter family protein
Gorai.009G128700_A	AT1G15520.1	-1.8	pleiotropic drug resistance 12
Gorai.006G254400_D	AT1G04560.1	-1.8	AWPM-19-like family protein
Gorai.010G086800_A	AT5G12080.1	-1.8	mechanosensitive channel of small conductance-like 10
Gorai.010G086800_D	AT5G12080.1	-1.8	mechanosensitive channel of small conductance-like 10
Gorai.007G043000_D	AT3G48610.1	-1.8	non-specific phospholipase C6
Gorai.009G006000_D	AT4G25830.1	-1.8	Uncharacterised protein family (UPF0497)
Gorai.005G148000_D	AT3G30380.2	-1.8	alpha/beta-Hydrolases superfamily protein
Gorai.007G123500_D	AT3G62580.1	-1.8	Late embryogenesis abundant protein (LEA) family protein
Gorai.011G077100_D		-1.8
Gorai.002G153500_D	AT5G06440.2	-1.8
Gorai.007G359700_D	AT2G33570.1	-1.8	Domain of unknown function (DUF23)
Gorai.004G168400_D	AT2G44600.1	-1.8
Gorai.012G100500_A	AT5G46740.1	-1.8	ubiquitin-specific protease 21
Gorai.009G238500_A		-1.8
Gorai.005G163300_D	AT5G47690.3	-1.8	binding
Gorai.005G216400_D	AT4G35320.1	-1.8
Gorai.011G264900_A		-1.8
Gorai.009G171500_D	AT1G11125.1	-1.8
Gorai.003G081800_D	AT1G64320.1	-1.8	myosin heavy chain-related
Gorai.005G001600_A	AT5G01015.1	-1.8
Gorai.013G137000_A	AT4G09990.1	-1.8	Protein of unknown function (DUF579)
Gorai.010G041600_A		-1.8
Gorai.003G182600_D		-1.8
Gorai.011G265000_A		-1.8
Gorai.012G100300_D	AT2G42040.1	-1.8
Gorai.009G130900_D	AT1G52565.1	-1.8
Gorai.006G177300_A	AT2G37300.2	-1.8
Gorai.006G177300_D	AT2G37300.2	-1.8
Gorai.006G136900_D	AT3G57450.1	-1.8
Gorai.010G098800_D	AT5G11950.1	-1.8	Putative lysine decarboxylase family protein
Gorai.007G370000_A		-1.8
Gorai.007G282700_A	ATCG00680.1	-1.7	photosystem II reaction center protein B
Gorai.005G120500_A	ATCG00430.1	-1.7	photosystem II reaction center protein G
Gorai.013G048600_D	ATCG00490.1	-1.7	ribulose-bisphosphate carboxylases
Gorai.009G228100_D	AT4G24450.1	-1.7	phosphoglucan, water dikinase
Gorai.007G241600_A	AT2G22240.1	-1.7	myo-inositol-1-phosphate synthase 2
Gorai.007G241600_D	AT2G22240.1	-1.7	myo-inositol-1-phosphate synthase 2
Gorai.009G072900_D	AT4G36250.1	-1.7	aldehyde dehydrogenase 3F1
Gorai.003G100000_D	AT3G52300.1	-1.7	ATP synthase D chain, mitochondrial
Gorai.005G219300_D	AT3G52300.1	-1.7	ATP synthase D chain, mitochondrial
Gorai.001G077900_D	AT5G15490.1	-1.7	UDP-glucose 6-dehydrogenase family protein
Gorai.006G118100_D	AT5G20950.1	-1.7	Glycosyl hydrolase family protein
Gorai.008G254000_A	AT1G64390.1	-1.7	glycosyl hydrolase 9C2
Gorai.003G108300_D	AT4G24780.1	-1.7	Pectin lyase-like superfamily protein
Gorai.003G033600_D	AT5G65730.1	-1.7	xyloglucan endotransglucosylase/hydrolase 6
Gorai.009G039100_A	AT3G14310.1	-1.7	pectin methylesterase 3
Gorai.002G214200_A	AT1G49430.1	-1.7	long-chain acyl-CoA synthetase 2
Gorai.011G249000_A	AT5G04530.1	-1.7	3-ketoacyl-CoA synthase 19
Gorai.002G001100_A	AT3G06470.1	-1.7	GNS1/SUR4 membrane protein family
Gorai.008G124400_A	AT3G61680.1	-1.7	alpha/beta-Hydrolases superfamily protein
Gorai.012G149100_A	AT4G34200.1	-1.7	D-3-phosphoglycerate dehydrogenase
Gorai.012G149100_D	AT4G34200.1	-1.7	D-3-phosphoglycerate dehydrogenase
Gorai.007G012000_A	AT5G23940.1	-1.7	HXXXD-type acyl-transferase family protein
Gorai.002G182200_D	AT1G27320.1	-1.7	histidine kinase 3
Gorai.013G107500_A	AT1G77330.1	-1.7	2-oxoglutarate (2OG) and Fe(II)-dependent oxygenase superfamily protein
Gorai.008G250100_D	AT4G11280.1	-1.7	1-aminocyclopropane-1-carboxylic acid (acc) synthase 6
Gorai.004G046300_D	AT1G13280.1	-1.7	allene oxide cyclase 4
Gorai.008G062300_D	AT4G38660.1	-1.7	Pathogenesis-related thaumatin superfamily protein
Gorai.011G016300_A	AT4G28556.1	-1.7	PAK-box/P21-Rho-binding family protein
Gorai.012G027700_D	AT1G17860.1	-1.7	Kunitz family trypsin and protease inhibitor protein
Gorai.009G327000_A	AT1G69080.1	-1.7	Adenine nucleotide alpha hydrolases-like superfamily protein
Gorai.005G197500_D	AT1G27440.1	-1.7	Exostosin family protein
Gorai.007G372300_D	AT2G36780.1	-1.7	UDP-Glycosyltransferase superfamily protein
Gorai.008G236600_D	AT4G12420.1	-1.7	Cupredoxin superfamily protein
Gorai.012G021600_D	AT4G39490.1	-1.7	cytochrome P450, family 96, subfamily A, polypeptide 10
Gorai.013G135000_A	AT5G36110.1	-1.7	cytochrome P450, family 716, subfamily A, polypeptide 1
Gorai.010G084200_D	AT1G72880.1	-1.7	Survival protein SurE-like phosphatase/nucleotidase
Gorai.002G031100_A	AT3G17130.1	-1.7	Plant invertase/pectin methylesterase inhibitor superfamily protein
Gorai.001G017200_A	AT5G20740.1	-1.7	Plant invertase/pectin methylesterase inhibitor superfamily protein
Gorai.009G426200_A	AT3G20570.1	-1.7	early nodulin-like protein 9
Gorai.002G199100_D	AT5G26330.1	-1.7	Cupredoxin superfamily protein
Gorai.008G049000_D	AT3G12800.1	-1.7	short-chain dehydrogenase-reductase B
Gorai.013G214100_A	AT2G25290.1	-1.7	Octicosapeptide/Phox/Bem1p (PB1) domain-containing protein / tetratricopeptide repeat (TPR)-containing protein
Gorai.011G241700_A	AT2G28550.1	-1.7	related to AP2.7
Gorai.013G207900_D	AT1G09250.1	-1.7	basic helix-loop-helix (bHLH) DNA-binding superfamily protein
Gorai.010G159700_D	AT2G38300.1	-1.7	myb-like HTH transcriptional regulator family protein
Gorai.003G094500_A	AT3G01470.1	-1.7	homeobox 1
Gorai.003G071500_A	AT5G47390.1	-1.7	myb-like transcription factor family protein
Gorai.003G071500_D	AT5G47390.1	-1.7	myb-like transcription factor family protein
Gorai.004G075000_A	AT5G43700.1	-1.7	AUX/IAA transcriptional regulator family protein
Gorai.006G150600_A	AT3G52500.1	-1.7	Eukaryotic aspartyl protease family protein
Gorai.011G241500_A	AT3G54770.1	-1.7	RNA-binding (RRM/RBD/RNP motifs) family protein
Gorai.012G044100_A	ATCG00050.1	-1.7	ribosomal protein S16
Gorai.008G123000_D	AT2G04520.1	-1.7	Nucleic acid-binding, OB-fold-like protein
Gorai.006G259100_A	AT4G16160.1	-1.7	Mitochondrial import inner membrane translocase subunit Tim17/Tim22/Tim23 family protein
Gorai.007G076700_A	AT3G01490.1	-1.7	Protein kinase superfamily protein
Gorai.004G221500_D	AT2G20470.1	-1.7	AGC (cAMP-dependent, cGMP-dependent and protein kinase C) kinase family protein
Gorai.012G092200_D	AT3G12620.1	-1.7	Protein phosphatase 2C family protein
Gorai.011G188000_A	AT3G26700.1	-1.7	Protein kinase superfamily protein
Gorai.004G190600_D	AT5G47070.1	-1.7	Protein kinase superfamily protein
Gorai.007G330500_D	AT3G14840.2	-1.7	Leucine-rich repeat transmembrane protein kinase
Gorai.010G036100_D	AT1G28390.1	-1.7	Protein kinase superfamily protein
Gorai.009G060300_A	AT2G25220.1	-1.7	Protein kinase superfamily protein
Gorai.013G001600_D	AT1G20160.1	-1.7	Subtilisin-like serine endopeptidase family protein
Gorai.004G169200_A	AT3G63470.1	-1.7	serine carboxypeptidase-like 40
Gorai.009G148100_A	AT1G72310.1	-1.7	RING/U-box superfamily protein
Gorai.008G111300_D	AT3G60220.1	-1.7	TOXICOS EN LEVADURA 4
Gorai.010G074800_D	AT4G28890.1	-1.7	RING/U-box superfamily protein
Gorai.008G119400_A	AT3G61550.1	-1.7	RING/U-box superfamily protein
Gorai.009G448900_A	AT3G11010.1	-1.7	receptor like protein 34
Gorai.011G209800_A	AT3G56370.1	-1.7	Leucine-rich repeat protein kinase family protein
Gorai.011G000900_A	AT2G24130.1	-1.7	Leucine-rich receptor-like protein kinase family protein
Gorai.008G284000_A	AT5G51560.1	-1.7	Leucine-rich repeat protein kinase family protein
Gorai.004G024400_D	AT5G35370.1	-1.7	S-locus lectin protein kinase family protein
Gorai.012G145100_D	AT5G10530.1	-1.7	Concanavalin A-like lectin protein kinase family protein
Gorai.012G145100_A	AT5G10530.1	-1.7	Concanavalin A-like lectin protein kinase family protein
Gorai.010G192000_D	AT5G13460.1	-1.7	IQ-domain 11
Gorai.004G084800_D	AT4G03100.1	-1.7	Rho GTPase activating protein with PAK-box/P21-Rho-binding domain
Gorai.003G065200_D	AT1G79860.1	-1.7	RHO guanyl-nucleotide exchange factor 12
Gorai.001G006000_D	AT3G24620.1	-1.7	RHO guanyl-nucleotide exchange factor 8
Gorai.005G060200_A	AT4G15800.1	-1.7	ralf-like 33
Gorai.007G351800_A	AT3G56480.1	-1.7	myosin heavy chain-related
Gorai.013G222300_D	AT3G43210.1	-1.7	ATP binding microtubule motor family protein
Gorai.005G229600_D	AT1G04820.1	-1.7	tubulin alpha-4 chain
Gorai.003G159400_D	AT5G23860.1	-1.7	tubulin beta 8
Gorai.006G253400_A	AT4G14368.1	-1.7	Regulator of chromosome condensation (RCC1) family protein
Gorai.006G072900_D	AT2G33380.1	-1.7	Caleosin-related family protein
Gorai.008G241700_D	AT1G12500.1	-1.7	Nucleotide-sugar transporter family protein
Gorai.004G115600_D	AT4G27940.1	-1.7	manganese tracking factor for mitochondrial SOD2
Gorai.003G043000_D	AT2G22500.1	-1.7	uncoupling protein 5
Gorai.002G245900_D	AT2G36830.1	-1.7	gamma tonoplast intrinsic protein
Gorai.007G212500_D	AT4G29140.1	-1.7	MATE efflux family protein
Gorai.011G128600_A	AT2G38510.1	-1.7	MATE efflux family protein
Gorai.004G108900_D	AT5G34940.2	-1.7	glucuronidase 3
Gorai.007G043000_A	AT3G48610.1	-1.7	non-specific phospholipase C6
Gorai.008G129900_A	AT2G46760.1	-1.7	D-arabinono-1,4-lactone oxidase family protein
Gorai.002G174600_D	AT1G14870.1	-1.7	PLANT CADMIUM RESISTANCE 2
Gorai.001G133800_D	AT2G26870.1	-1.7	non-specific phospholipase C2
Gorai.001G043000_A	AT4G02530.1	-1.7	chloroplast thylakoid lumen protein
Gorai.008G119500_D	AT3G61520.1	-1.7	Pentatricopeptide repeat (PPR) superfamily protein
Gorai.006G084800_A	AT1G61667.1	-1.7	Protein of unknown function, DUF538
Gorai.008G027000_D	AT1G68840.1	-1.7	related to ABI3/VP1 2
Gorai.009G293800_D	AT5G05240.1	-1.7	Uncharacterised conserved protein (UCP030365)
Gorai.002G178500_D	AT1G23110.1	-1.7
Gorai.001G183800_D	AT4G29020.2	-1.7	glycine-rich protein
Gorai.005G180300_A	AT1G23340.1	-1.7	Protein of Unknown Function (DUF239)
Gorai.009G009000_D	AT5G09520.1	-1.7	hydroxyproline-rich glycoprotein family protein
Gorai.001G079000_D	AT5G61340.1	-1.7
Gorai.010G026800_D	AT4G10810.1	-1.7
Gorai.013G002100_A		-1.7
Gorai.013G002100_D		-1.7
Gorai.006G251900_D	AT2G33420.1	-1.7	Protein of unknown function (DUF810)
Gorai.006G233300_A		-1.7
Gorai.013G209800_A	AT1G09520.1	-1.7
Gorai.013G104100_D	AT2G30690.1	-1.7	Protein of unknown function, DUF593
Gorai.004G019400_A	AT3G57650.1	-1.7	lysophosphatidyl acyltransferase 2
Gorai.007G174300_D	AT1G06475.1	-1.7
Gorai.007G241300_D	AT5G10150.1	-1.7	Domain of unknown function (DUF966)
Gorai.005G185000_A	AT1G70230.1	-1.7	TRICHOME BIREFRINGENCE-LIKE 27
Gorai.010G186700_D		-1.7
Gorai.010G111800_A	ATCG01280.1	-1.7	Chloroplast Ycf2;ATPase, AAA type, core
Gorai.007G307600_D	AT5G49525.1	-1.7
Gorai.007G262200_D	AT5G56540.1	-1.7	arabinogalactan protein 14
Gorai.004G239700_D		-1.7
Gorai.002G183400_A	AT3G61470.1	-1.6	photosystem I light harvesting complex gene 2
Gorai.010G129900_A	ATCG00680.1	-1.6	photosystem II reaction center protein B
Gorai.007G283100_A	ATCG00680.1	-1.6	photosystem II reaction center protein B
Gorai.008G081300_D	ATCG00280.1	-1.6	photosystem II reaction center protein C
Gorai.008G081300_A	ATCG00280.1	-1.6	photosystem II reaction center protein C
Gorai.006G068500_D	ATCG00350.1	-1.6	Photosystem I, PsaA/PsaB protein
Gorai.009G454900_D	AT1G55670.1	-1.6	photosystem I subunit G
Gorai.002G026400_D	AT2G05620.1	-1.6	proton gradient regulation 5
Gorai.003G043900_D	AT1G22170.1	-1.6	Phosphoglycerate mutase family protein
Gorai.009G048600_D	AT5G25880.1	-1.6	NADP-malic enzyme 3
Gorai.006G028400_D	AT3G28180.1	-1.6	Cellulose-synthase-like C4
Gorai.009G161200_A	AT4G18780.1	-1.6	cellulose synthase family protein
Gorai.013G088600_D	AT2G03220.1	-1.6	fucosyltransferase 1
Gorai.013G229400_A	AT4G29240.1	-1.6	Leucine-rich repeat (LRR) family protein
Gorai.008G203900_D	AT1G67750.1	-1.6	Pectate lyase family protein
Gorai.011G128500_D	AT2G40610.1	-1.6	expansin A8
Gorai.011G249100_A	AT5G04530.1	-1.6	3-ketoacyl-CoA synthase 19
Gorai.002G218500_A	AT1G68530.1	-1.6	3-ketoacyl-CoA synthase 6
Gorai.007G206900_A	AT4G36830.1	-1.6	GNS1/SUR4 membrane protein family
Gorai.002G001100_D	AT3G06470.1	-1.6	GNS1/SUR4 membrane protein family
Gorai.006G233200_A	AT2G31810.1	-1.6	ACT domain-containing small subunit of acetolactate synthase protein
Gorai.005G101000_D	AT3G16150.1	-1.6	N-terminal nucleophile aminohydrolases (Ntn hydrolases) superfamily protein
Gorai.011G166800_D	AT3G63410.1	-1.6	S-adenosyl-L-methionine-dependent methyltransferases superfamily protein
Gorai.003G058100_A	AT1G64970.1	-1.6	gamma-tocopherol methyltransferase
Gorai.009G416300_A	AT2G37040.1	-1.6	PHE ammonia lyase 1
Gorai.009G005900_A	AT3G21240.1	-1.6	4-coumarate:CoA ligase 2
Gorai.007G233900_D	AT2G22475.1	-1.6	GRAM domain family protein
Gorai.009G246300_D	AT1G44350.1	-1.6	IAA-leucine resistant (ILR)-like gene 6
Gorai.004G149700_A	AT2G46690.1	-1.6	SAUR-like auxin-responsive protein family
Gorai.007G257600_A	AT5G16010.1	-1.6	3-oxo-5-alpha-steroid 4-dehydrogenase family protein
Gorai.009G222400_A	AT1G58440.1	-1.6	FAD/NAD(P)-binding oxidoreductase family protein
Gorai.007G362600_A	AT1G58170.1	-1.6	Disease resistance-responsive (dirigent-like protein) family protein
Gorai.010G226800_A	AT4G10780.1	-1.6	LRR and NB-ARC domains-containing disease resistance protein
Gorai.004G249500_A	AT2G33320.1	-1.6	Calcium-dependent lipid-binding (CaLB domain) family protein
Gorai.007G198800_D	AT3G51030.1	-1.6	thioredoxin H-type 1
Gorai.006G255800_D	AT5G18930.1	-1.6	Adenosylmethionine decarboxylase family protein
Gorai.011G269900_D	AT4G38040.1	-1.6	Exostosin family protein
Gorai.003G008600_A	AT5G66150.1	-1.6	Glycosyl hydrolase family 38 protein
Gorai.009G198100_D	AT1G45130.1	-1.6	beta-galactosidase 5
Gorai.002G044300_A	AT1G78520.1	-1.6	Carbohydrate-binding X8 domain superfamily protein
Gorai.002G007800_A	AT1G49670.1	-1.6	ARP protein (REF)
Gorai.006G225100_D	AT5G44380.1	-1.6	FAD-binding Berberine family protein
Gorai.008G026500_A	AT2G23610.1	-1.6	methyl esterase 3
Gorai.011G064300_D	AT1G72970.1	-1.6	Glucose-methanol-choline (GMC) oxidoreductase family protein
Gorai.007G052700_D	AT3G50440.1	-1.6	methyl esterase 10
Gorai.009G020500_A	AT2G26710.1	-1.6	Cytochrome P450 superfamily protein
Gorai.011G169200_A	AT5G26330.1	-1.6	Cupredoxin superfamily protein
Gorai.006G042900_A	AT3G01980.1	-1.6	NAD(P)-binding Rossmann-fold superfamily protein
Gorai.006G151900_A	AT1G52340.1	-1.6	NAD(P)-binding Rossmann-fold superfamily protein
Gorai.005G095900_D	AT3G47810.1	-1.6	Calcineurin-like metallo-phosphoesterase superfamily protein
Gorai.007G169400_A	AT2G04570.1	-1.6	GDSL-like Lipase/Acylhydrolase superfamily protein
Gorai.011G200700_A	AT2G23540.1	-1.6	GDSL-like Lipase/Acylhydrolase superfamily protein
Gorai.001G042300_D	AT1G15360.1	-1.6	Integrase-type DNA-binding superfamily protein
Gorai.013G242800_A	AT5G57150.1	-1.6	basic helix-loop-helix (bHLH) DNA-binding superfamily protein
Gorai.008G180400_A	AT5G39660.1	-1.6	cycling DOF factor 2
Gorai.010G230500_A	AT4G32890.1	-1.6	GATA transcription factor 9
Gorai.001G117100_D	AT2G28200.1	-1.6	C2H2-type zinc finger family protein
Gorai.003G179800_A	AT5G45420.1	-1.6	Duplicated homeodomain-like superfamily protein
Gorai.003G054100_A	AT5G16770.1	-1.6	myb domain protein 9
Gorai.006G192400_A	AT1G22640.1	-1.6	myb domain protein 3
Gorai.009G132300_D	AT3G15540.1	-1.6	indole-3-acetic acid inducible 19
Gorai.001G242900_A	AT3G23050.1	-1.6	indole-3-acetic acid 7
Gorai.002G191000_D	AT1G67590.1	-1.6	Remorin family protein
Gorai.006G150600_D	AT3G52500.1	-1.6	Eukaryotic aspartyl protease family protein
Gorai.009G315100_D	AT3G54770.1	-1.6	RNA-binding (RRM/RBD/RNP motifs) family protein
Gorai.009G315100_A	AT3G54770.1	-1.6	RNA-binding (RRM/RBD/RNP motifs) family protein
Gorai.002G111100_A	AT3G12710.1	-1.6	DNA glycosylase superfamily protein
Gorai.011G226400_A	AT5G05920.1	-1.6	deoxyhypusine synthase
Gorai.010G009200_D	AT2G21600.1	-1.6	endoplasmatic reticulum retrieval protein 1B
Gorai.003G067000_A	AT5G02280.1	-1.6	SNARE-like superfamily protein
Gorai.012G119300_D	AT5G01700.2	-1.6	Protein phosphatase 2C family protein
Gorai.006G177400_A	AT3G12620.1	-1.6	Protein phosphatase 2C family protein
Gorai.012G157000_A	AT4G38470.1	-1.6	ACT-like protein tyrosine kinase family protein
Gorai.012G061300_D	AT3G01490.1	-1.6	Protein kinase superfamily protein
Gorai.007G187200_D	AT5G38560.1	-1.6	Protein kinase superfamily protein
Gorai.006G179500_D	AT3G54030.1	-1.6	Protein kinase protein with tetratricopeptide repeat domain
Gorai.006G264400_A	AT3G26700.1	-1.6	Protein kinase superfamily protein
Gorai.007G073300_D	AT3G26700.1	-1.6	Protein kinase superfamily protein
Gorai.010G129800_A	ATCG00670.1	-1.6	plastid-encoded CLP P
Gorai.001G030800_A	AT2G24280.1	-1.6	alpha/beta-Hydrolases superfamily protein
Gorai.011G061400_D	AT3G14067.1	-1.6	Subtilase family protein
Gorai.006G103700_A	AT2G27920.1	-1.6	serine carboxypeptidase-like 51
Gorai.004G169200_D	AT3G63470.1	-1.6	serine carboxypeptidase-like 40
Gorai.002G197600_D	AT5G53300.1	-1.6	ubiquitin-conjugating enzyme 10
Gorai.010G002400_D	AT4G35070.1	-1.6	SBP (S-ribonuclease binding protein) family protein
Gorai.013G150600_A	AT5G55970.1	-1.6	RING/U-box superfamily protein
Gorai.013G064100_A	AT4G35290.1	-1.6	glutamate receptor 2
Gorai.007G273700_D	AT1G08590.1	-1.6	Leucine-rich receptor-like protein kinase family protein
Gorai.011G045500_A	AT2G42800.1	-1.6	receptor like protein 29
Gorai.002G023600_D	AT3G05990.1	-1.6	Leucine-rich repeat (LRR) family protein
Gorai.011G142200_D	AT2G43290.1	-1.6	Calcium-binding EF-hand family protein
Gorai.006G178300_A	AT5G02010.1	-1.6	RHO guanyl-nucleotide exchange factor 7
Gorai.013G044900_A	AT1G49740.1	-1.6	PLC-like phosphodiesterases superfamily protein
Gorai.004G239600_A	AT4G15800.1	-1.6	ralf-like 33
Gorai.008G076900_A	AT5G67070.1	-1.6	ralf-like 34
Gorai.006G242700_A	AT3G22840.1	-1.6	Chlorophyll A-B binding family protein
Gorai.004G248400_A	AT1G34050.1	-1.6	Ankyrin repeat family protein
Gorai.004G192600_A	AT4G10720.1	-1.6	Ankyrin repeat family protein
Gorai.003G061200_D	AT2G19770.1	-1.6	profilin 5
Gorai.012G178700_A	AT4G03450.1	-1.6	Ankyrin repeat family protein
Gorai.008G109700_D	AT2G44740.1	-1.6	cyclin p4;1
Gorai.003G052900_D	AT5G16880.1	-1.6	Target of Myb protein 1
Gorai.002G181700_D	AT5G50670.1	-1.6	Squamosa promoter-binding protein-like (SBP domain) transcription factor family protein
Gorai.003G187300_A	AT5G45370.3	-1.6	nodulin MtN21 /EamA-like transporter family protein
Gorai.005G230900_A	AT1G10200.1	-1.6	GATA type zinc finger transcription factor family protein
Gorai.001G025600_D	AT5G25940.1	-1.6	early nodulin-related
Gorai.012G182000_D	AT1G70670.1	-1.6	Caleosin-related family protein
Gorai.003G119400_A	AT5G50790.1	-1.6	Nodulin MtN3 family protein
Gorai.013G064200_A	AT4G35300.1	-1.6	tonoplast monosaccharide transporter2
Gorai.008G160300_D	AT1G12940.1	-1.6	nitrate transporter2.5
Gorai.004G204500_A	AT1G12500.1	-1.6	Nucleotide-sugar transporter family protein
Gorai.013G070800_D	AT1G65730.1	-1.6	YELLOW STRIPE like 7
Gorai.009G128700_D	AT1G15520.1	-1.6	pleiotropic drug resistance 12
Gorai.001G057400_D	AT1G15520.1	-1.6	pleiotropic drug resistance 12
Gorai.008G137000_A	AT2G47160.1	-1.6	HCO3- transporter family
Gorai.009G161500_D	AT2G34190.1	-1.6	Xanthine/uracil permease family protein
Gorai.006G254400_A	AT1G04560.1	-1.6	AWPM-19-like family protein
Gorai.003G177400_A	AT5G47180.1	-1.6	Plant VAMP (vesicle-associated membrane protein) family protein
Gorai.003G030500_D	AT3G49880.1	-1.6	glycosyl hydrolase family protein 43
Gorai.008G284800_A	AT5G51550.1	-1.6	EXORDIUM like 3
Gorai.009G376700_D	AT1G63080.1	-1.6	Pentatricopeptide repeat (PPR) superfamily protein
Gorai.002G240300_D	AT4G33170.1	-1.6	Tetratricopeptide repeat (TPR)-like superfamily protein
Gorai.011G142300_D	AT3G57880.1	-1.6	Calcium-dependent lipid-binding (CaLB domain) plant phosphoribosyltransferase family protein
Gorai.009G193500_D	AT1G20080.1	-1.6	Calcium-dependent lipid-binding (CaLB domain) family protein
Gorai.009G290400_A	AT1G71970.1	-1.6
Gorai.002G141300_A		-1.6
Gorai.013G165900_D		-1.6
Gorai.002G171500_D	AT5G05800.1	-1.6
Gorai.005G230000_A	AT3G19660.1	-1.6
Gorai.005G263000_D	AT3G19680.1	-1.6	Protein of unknown function (DUF1005)
Gorai.007G187000_A	AT5G15900.1	-1.6	TRICHOME BIREFRINGENCE-LIKE 19
Gorai.007G122500_A	AT2G16760.1	-1.6	Calcium-dependent phosphotriesterase superfamily protein
Gorai.008G237300_A	AT1G62520.1	-1.6
Gorai.001G025800_D	AT5G25940.1	-1.6	early nodulin-related
Gorai.004G196000_A	AT4G17440.1	-1.6	Protein of unknown function (DUF1639)
Gorai.009G413700_D	AT2G36835.1	-1.6
Gorai.013G110800_A	AT5G25460.1	-1.6	Protein of unknown function, DUF642
Gorai.004G168400_A	AT2G44600.1	-1.6
Gorai.002G124500_A	AT3G27230.1	-1.6	S-adenosyl-L-methionine-dependent methyltransferases superfamily protein
Gorai.011G179100_D	AT2G33400.1	-1.6
Gorai.004G104800_A	AT4G30460.1	-1.6	glycine-rich protein
Gorai.001G156400_D	AT3G61660.1	-1.6
Gorai.009G179200_D	AT1G11740.1	-1.6	ankyrin repeat family protein
Gorai.004G007000_A	AT3G47080.1	-1.6	Tetratricopeptide repeat (TPR)-like superfamily protein
Gorai.006G021800_A	AT3G28857.1	-1.6	basic helix-loop-helix (bHLH) DNA-binding family protein
Gorai.009G146100_A	AT1G54120.1	-1.6
Gorai.004G250900_A		-1.6
Gorai.010G060500_D	AT5G20270.1	-1.6	heptahelical transmembrane protein1
Gorai.011G050500_A	AT2G33720.1	-1.6	AP2/B3-like transcriptional factor family protein
Gorai.006G003300_A		-1.6
Gorai.011G264900_D		-1.6
Gorai.011G223100_D		-1.6
Gorai.005G190000_D		-1.6
Gorai.005G208200_A	AT3G09280.1	-1.6
Gorai.005G208200_D	AT3G09280.1	-1.6
Gorai.013G130500_A	AT1G56580.1	-1.6	Protein of unknown function, DUF538
Gorai.009G211500_A	AT2G26570.1	-1.6	Plant protein of unknown function (DUF827)
Gorai.012G077600_D	AT3G55990.1	-1.6	Plant protein of unknown function (DUF828)
Gorai.011G049300_A	AT1G31240.1	-1.6	Bromodomain transcription factor
Gorai.008G056200_D	AT3G09510.1	-1.6	Ribonuclease H-like superfamily protein
Gorai.011G236600_A	AT5G17530.3	-1.6	phosphoglucosamine mutase family protein
Gorai.005G098900_D	AT4G10810.1	-1.6
Gorai.008G154000_A	AT1G53035.1	-1.6
Gorai.003G155300_D	AT1G63930.1	-1.6	from the Czech \'roh\' meaning \'corner\'
Gorai.007G008400_D	AT5G62280.1	-1.6	Protein of unknown function (DUF1442)
Gorai.012G040600_D	AT4G29090.1	-1.6	Ribonuclease H-like superfamily protein
Gorai.013G010700_A	AT5G04830.1	-1.6	Nuclear transport factor 2 (NTF2) family protein
Gorai.003G076300_D	AT1G60050.1	-1.6	Nodulin MtN21 /EamA-like transporter family protein
Gorai.001G022000_A	AT5G11890.1	-1.6
Gorai.011G030000_A	AT1G28400.1	-1.6
Gorai.011G030000_D	AT1G28400.1	-1.6
Gorai.007G084000_D	AT2G44600.1	-1.6
Gorai.001G209500_A		-1.6
Gorai.003G072400_D	AT4G10430.1	-1.6	TMPIT-like protein
Gorai.010G066300_A	AT1G52720.1	-1.6
Gorai.008G167100_A	AT1G70782.1	-1.6	conserved peptide upstream open reading frame 28
Gorai.011G098500_A		-1.6
Gorai.004G027100_D	ATCG00680.1	-1.5	photosystem II reaction center protein B
Gorai.004G027100_A	ATCG00680.1	-1.5	photosystem II reaction center protein B
Gorai.005G137700_A	ATCG00720.1	-1.5	photosynthetic electron transfer B
Gorai.012G005100_D	ATCG00490.1	-1.5	ribulose-bisphosphate carboxylases
Gorai.006G014400_D	ATCG00490.1	-1.5	ribulose-bisphosphate carboxylases
Gorai.013G111200_A	ATCG00490.1	-1.5	ribulose-bisphosphate carboxylases
Gorai.008G222400_A	AT1G32060.1	-1.5	phosphoribulokinase
Gorai.009G159000_A	AT1G78580.1	-1.5	trehalose-6-phosphate synthase
Gorai.003G100000_A	AT3G52300.1	-1.5	ATP synthase D chain, mitochondrial
Gorai.001G229900_D	AT3G52300.1	-1.5	ATP synthase D chain, mitochondrial
Gorai.009G222300_A	AT4G07960.1	-1.5	Cellulose-synthase-like C12
Gorai.001G040500_D	AT4G31590.1	-1.5	Cellulose-synthase-like C5
Gorai.012G009700_A	AT1G62440.1	-1.5	leucine-rich repeat/extensin 2
Gorai.009G200500_A	AT5G66460.1	-1.5	Glycosyl hydrolase superfamily protein
Gorai.005G174600_D	AT1G67750.1	-1.5	Pectate lyase family protein
Gorai.011G128500_A	AT2G40610.1	-1.5	expansin A8
Gorai.009G156400_A	AT5G46290.1	-1.5	3-ketoacyl-acyl carrier protein synthase I
Gorai.005G121600_D	AT2G34770.1	-1.5	fatty acid hydroxylase 1
Gorai.008G023300_A	AT4G34200.1	-1.5	D-3-phosphoglycerate dehydrogenase
Gorai.005G027700_D	AT4G13940.1	-1.5	S-adenosyl-L-homocysteine hydrolase
Gorai.001G003800_A	AT3G24450.1	-1.5	Heavy metal transport/detoxification superfamily protein
Gorai.006G229400_A	AT3G59530.1	-1.5	Calcium-dependent phosphotriesterase superfamily protein
Gorai.008G147200_D	AT5G23370.1	-1.5	GRAM domain-containing protein / ABA-responsive protein-related
Gorai.001G206300_A	AT5G15740.1	-1.5	O-fucosyltransferase family protein
Gorai.012G105300_A	AT3G21420.1	-1.5	2-oxoglutarate (2OG) and Fe(II)-dependent oxygenase superfamily protein
Gorai.006G182600_D	AT5G01410.1	-1.5	Aldolase-type TIM barrel family protein
Gorai.006G233600_D	AT3G08860.1	-1.5	PYRIMIDINE 4
Gorai.009G007100_D	AT5G43470.1	-1.5	Disease resistance protein (CC-NBS-LRR class) family
Gorai.013G163600_D	AT3G20600.1	-1.5	Late embryogenesis abundant (LEA) hydroxyproline-rich glycoprotein family
Gorai.012G027700_A	AT1G17860.1	-1.5	Kunitz family trypsin and protease inhibitor protein
Gorai.003G169700_D	AT1G16030.1	-1.5	heat shock protein 70B
Gorai.007G193700_A	AT4G36020.1	-1.5	cold shock domain protein 1
Gorai.002G144000_D	AT3G10520.1	-1.5	haemoglobin 2
Gorai.012G055300_A	AT5G39865.1	-1.5	Glutaredoxin family protein
Gorai.009G203100_A	AT3G46940.1	-1.5	DUTP-PYROPHOSPHATASE-LIKE 1
Gorai.013G269400_A	AT2G28110.1	-1.5	Exostosin family protein
Gorai.005G187600_A	AT1G70090.1	-1.5	glucosyl transferase family 8
Gorai.005G159100_A	AT2G01630.1	-1.5	O-Glycosyl hydrolases family 17 protein
Gorai.010G181000_A	AT4G22010.1	-1.5	SKU5 similar 4
Gorai.009G268100_D	AT1G76160.1	-1.5	SKU5 similar 5
Gorai.011G064300_A	AT1G72970.1	-1.5	Glucose-methanol-choline (GMC) oxidoreductase family protein
Gorai.003G166100_D	AT4G12320.1	-1.5	cytochrome P450, family 706, subfamily A, polypeptide 6
Gorai.010G065800_A	AT2G26710.1	-1.5	Cytochrome P450 superfamily protein
Gorai.004G252800_A	AT5G17820.1	-1.5	Peroxidase superfamily protein
Gorai.009G165100_A	AT2G34060.1	-1.5	Peroxidase superfamily protein
Gorai.012G144900_D	AT5G10530.1	-1.5	Concanavalin A-like lectin protein kinase family protein
Gorai.012G051300_A	AT2G27035.1	-1.5	early nodulin-like protein 20
Gorai.011G169200_D	AT5G26330.1	-1.5	Cupredoxin superfamily protein
Gorai.007G138600_A	AT4G14815.1	-1.5	Bifunctional inhibitor/lipid-transfer protein/seed storage 2S albumin superfamily protein
Gorai.006G042900_D	AT3G01980.1	-1.5	NAD(P)-binding Rossmann-fold superfamily protein
Gorai.008G204600_A	AT3G48460.1	-1.5	GDSL-like Lipase/Acylhydrolase superfamily protein
Gorai.003G126400_D	AT2G29540.1	-1.5	RNApolymerase 14 kDa subunit
Gorai.006G207800_A	AT1G64380.1	-1.5	Integrase-type DNA-binding superfamily protein
Gorai.008G126000_D	AT1G01250.1	-1.5	Integrase-type DNA-binding superfamily protein
Gorai.007G194400_D	AT3G19860.1	-1.5	basic helix-loop-helix (bHLH) DNA-binding superfamily protein
Gorai.003G103100_A	AT5G60850.1	-1.5	OBF binding protein 4
Gorai.009G207800_A	AT1G47655.1	-1.5	Dof-type zinc finger DNA-binding family protein
Gorai.008G235100_D	AT1G02030.1	-1.5	C2H2-like zinc finger protein
Gorai.001G138300_A	AT5G12850.1	-1.5	CCCH-type zinc finger protein with ARM repeat domain
Gorai.007G207200_A	AT4G36870.1	-1.5	BEL1-like homeodomain 2
Gorai.007G086600_A	AT3G60390.1	-1.5	homeobox-leucine zipper protein 3
Gorai.003G179800_D	AT5G45420.1	-1.5	Duplicated homeodomain-like superfamily protein
Gorai.011G044100_A	AT5G58850.1	-1.5	myb domain protein 119
Gorai.004G044000_A	AT1G22640.1	-1.5	myb domain protein 3
Gorai.002G064900_A	AT3G58120.1	-1.5	Basic-leucine zipper (bZIP) transcription factor family protein
Gorai.013G172500_A	AT3G58120.1	-1.5	Basic-leucine zipper (bZIP) transcription factor family protein
Gorai.007G277000_A	AT5G43700.1	-1.5	AUX/IAA transcriptional regulator family protein
Gorai.005G260400_A	AT5G23570.1	-1.5	XS domain-containing protein / XS zinc finger domain-containing protein-related
Gorai.012G126300_D	AT3G26935.1	-1.5	DHHC-type zinc finger family protein
Gorai.005G167500_A	ATCG00820.1	-1.5	ribosomal protein S19
Gorai.011G190500_D	AT4G02510.1	-1.5	translocon at the outer envelope membrane of chloroplasts 159
Gorai.004G013100_D	AT5G60460.1	-1.5	Preprotein translocase Sec, Sec61-beta subunit protein
Gorai.009G243100_D	AT1G77720.1	-1.5	putative protein kinase 1
Gorai.009G243100_A	AT1G77720.1	-1.5	putative protein kinase 1
Gorai.013G147000_A	AT1G79250.1	-1.5	AGC kinase 1.7
Gorai.002G096100_A	AT5G55560.1	-1.5	Protein kinase superfamily protein
Gorai.005G120700_D	AT3G51550.1	-1.5	Malectin/receptor-like protein kinase family protein
Gorai.007G102400_A	AT1G01540.2	-1.5	Protein kinase superfamily protein
Gorai.008G036300_A	AT4G35030.3	-1.5	Protein kinase superfamily protein
Gorai.006G179500_A	AT3G54030.1	-1.5	Protein kinase protein with tetratricopeptide repeat domain
Gorai.003G137700_D	AT3G46290.1	-1.5	hercules receptor kinase 1
Gorai.005G243300_A	AT4G34500.1	-1.5	Protein kinase superfamily protein
Gorai.013G018100_A	AT3G55950.1	-1.5	CRINKLY4 related 3
Gorai.005G022500_D	AT2G31980.1	-1.5	PHYTOCYSTATIN 2
Gorai.003G161200_A	AT1G63120.1	-1.5	RHOMBOID-like 2
Gorai.009G321200_A	AT5G05830.1	-1.5	RING/FYVE/PHD zinc finger superfamily protein
Gorai.002G116600_A	AT5G42340.1	-1.5	Plant U-Box 15
Gorai.009G235500_A	AT4G08950.1	-1.5	Phosphate-responsive 1 family protein
Gorai.007G172200_A	AT3G17640.1	-1.5	Leucine-rich repeat (LRR) family protein
Gorai.009G419200_A	AT3G53380.1	-1.5	Concanavalin A-like lectin protein kinase family protein
Gorai.004G276300_D	AT2G43290.1	-1.5	Calcium-binding EF-hand family protein
Gorai.004G276300_A	AT2G43290.1	-1.5	Calcium-binding EF-hand family protein
Gorai.007G045500_A	AT5G61790.1	-1.5	calnexin 1
Gorai.010G173400_A	AT3G14270.1	-1.5	phosphatidylinositol-4-phosphate 5-kinase family protein
Gorai.008G101600_D	AT4G09720.1	-1.5	RAB GTPase homolog G3A
Gorai.013G055600_D	AT5G09550.1	-1.5	GDP dissociation inhibitor family protein / Rab GTPase activator family protein
Gorai.011G037400_D	AT5G45750.1	-1.5	RAB GTPase homolog A1C
Gorai.007G214400_A	AT4G36945.1	-1.5	PLC-like phosphodiesterases superfamily protein
Gorai.005G060200_D	AT4G15800.1	-1.5	ralf-like 33
Gorai.008G076900_D	AT5G67070.1	-1.5	ralf-like 34
Gorai.003G126300_A	AT5G23860.1	-1.5	tubulin beta 8
Gorai.009G423900_D	AT2G37420.1	-1.5	ATP binding microtubule motor family protein
Gorai.004G192600_D	AT4G10720.1	-1.5	Ankyrin repeat family protein
Gorai.011G212700_A	AT5G12380.1	-1.5	annexin 8
Gorai.002G238800_D	AT2G36200.1	-1.5	P-loop containing nucleoside triphosphate hydrolases superfamily protein
Gorai.011G260600_A	AT2G37620.1	-1.5	actin 1
Gorai.013G068300_D	AT3G19960.1	-1.5	myosin 1
Gorai.007G261000_A	AT5G19770.1	-1.5	tubulin alpha-3
Gorai.004G211800_D	AT5G12250.1	-1.5	beta-6 tubulin
Gorai.009G317200_D	AT4G10720.1	-1.5	Ankyrin repeat family protein
Gorai.007G036600_D	AT5G12350.1	-1.5	Regulator of chromosome condensation (RCC1) family with FYVE zinc finger domain
Gorai.004G131600_D	AT4G10850.1	-1.5	Nodulin MtN3 family protein
Gorai.007G066300_D	AT5G10830.1	-1.5	S-adenosyl-L-methionine-dependent methyltransferases superfamily protein
Gorai.009G004200_A	AT4G30190.1	-1.5	H(+)-ATPase 2
Gorai.010G009900_A	AT1G75220.1	-1.5	Major facilitator superfamily protein
Gorai.010G030700_D	AT1G09960.1	-1.5	sucrose transporter 4
Gorai.007G146000_D	AT3G54700.1	-1.5	phosphate transporter 1;7
Gorai.008G179500_A	AT1G14040.1	-1.5	EXS (ERD1/XPR1/SYG1) family protein
Gorai.013G215300_A	AT5G25400.1	-1.5	Nucleotide-sugar transporter family protein
Gorai.011G264400_A	AT2G04032.1	-1.5	zinc transporter 7 precursor
Gorai.010G064200_D	AT2G26690.1	-1.5	Major facilitator superfamily protein
Gorai.012G023600_A	AT1G66950.1	-1.5	pleiotropic drug resistance 11
Gorai.003G062100_D	AT1G59870.1	-1.5	ABC-2 and Plant PDR ABC-type transporter family protein
Gorai.012G170700_A	AT1G60030.1	-1.5	nucleobase-ascorbate transporter 7
Gorai.012G137400_D	AT5G42420.1	-1.5	Nucleotide-sugar transporter family protein
Gorai.009G298300_D	AT2G33560.1	-1.5	BUB1-related (BUB1: budding uninhibited by benzymidazol 1)
Gorai.012G145300_D	AT2G23970.1	-1.5	Class I glutamine amidotransferase-like superfamily protein
Gorai.002G024700_A	AT4G14500.1	-1.5	Polyketide cyclase/dehydrase and lipid transport superfamily protein
Gorai.010G237600_D	AT1G30280.1	-1.5	Chaperone DnaJ-domain superfamily protein
Gorai.008G272900_D	AT4G11220.1	-1.5	VIRB2-interacting protein 2
Gorai.005G231200_A	AT4G33840.1	-1.5	Glycosyl hydrolase family 10 protein
Gorai.002G195600_A	AT4G38650.1	-1.5	Glycosyl hydrolase family 10 protein
Gorai.008G025200_A	AT1G47480.1	-1.5	alpha/beta-Hydrolases superfamily protein
Gorai.011G126400_A	AT5G51980.1	-1.5	Transducin/WD40 repeat-like superfamily protein
Gorai.010G001200_D	AT1G76060.1	-1.5	LYR family of Fe/S cluster biogenesis protein
Gorai.009G089500_A	AT5G22870.1	-1.5	Late embryogenesis abundant (LEA) hydroxyproline-rich glycoprotein family
Gorai.006G111500_D	AT3G44510.2	-1.5	alpha/beta-Hydrolases superfamily protein
Gorai.007G299400_D	AT3G05470.1	-1.5	Actin-binding FH2 (formin homology 2) family protein
Gorai.007G057900_D	AT5G65660.1	-1.5	hydroxyproline-rich glycoprotein family protein
Gorai.003G146800_A	AT1G07120.1	-1.5
Gorai.009G303100_A	AT1G35430.1	-1.5
Gorai.006G233500_A		-1.5
Gorai.007G299100_A		-1.5
Gorai.011G000100_D	AT3G23790.1	-1.5	AMP-dependent synthetase and ligase family protein
Gorai.009G172800_D	AT1G61260.1	-1.5	Protein of unknown function (DUF761)
Gorai.012G123000_D	AT1G25422.1	-1.5
Gorai.004G020900_A		-1.5
Gorai.004G202700_D		-1.5
Gorai.005G179800_D	AT1G10710.2	-1.5	poor homologous synapsis 1
Gorai.003G066100_A	ATCG00500.1	-1.5	acetyl-CoA carboxylase carboxyl transferase subunit beta
Gorai.008G201100_A	AT5G38790.1	-1.5
Gorai.009G021300_D		-1.5
Gorai.011G129000_D	AT2G38500.1	-1.5	2-oxoglutarate (2OG) and Fe(II)-dependent oxygenase superfamily protein
Gorai.005G256300_A		-1.5
Gorai.009G061500_D		-1.5
Gorai.009G215100_A	AT1G60060.1	-1.5	Serine/threonine-protein kinase WNK (With No Lysine)-related
Gorai.013G025900_A		-1.5
Gorai.009G013100_D		-1.5
Gorai.006G048200_A		-1.5
Gorai.013G173900_D		-1.5
Gorai.002G117600_A	AT2G12905.1	-1.5
Gorai.004G250900_D		-1.5
Gorai.006G100100_D		-1.5
Gorai.010G026800_A	AT4G10810.1	-1.5
Gorai.008G132900_D	AT2G46890.1	-1.5	Protein of unknown function (DUF1295)
Gorai.003G141500_A	AT2G28410.1	-1.5
Gorai.006G237300_A	AT3G05980.1	-1.5
Gorai.006G237600_A	AT5G26230.1	-1.5
Gorai.008G286400_D	AT1G13360.1	-1.5
Gorai.008G073700_A	ATCG01130.1	-1.5	Ycf1 protein
Gorai.003G075900_D	AT4G00910.1	-1.5	Aluminium activated malate transporter family protein
Gorai.011G125900_A	AT3G08600.1	-1.5	Protein of unknown function (DUF1191)
Gorai.002G235600_D	AT2G35950.1	-1.5	embryo sac development arrest 12
Gorai.013G010700_D	AT5G04830.1	-1.5	Nuclear transport factor 2 (NTF2) family protein
Gorai.007G214000_D	AT1G45688.1	-1.5
Gorai.004G287100_D		-1.5
Gorai.005G104700_A	AT5G05800.1	-1.5
Gorai.005G185000_D	AT1G70230.1	-1.5	TRICHOME BIREFRINGENCE-LIKE 27
Gorai.007G114800_D	AT2G46890.1	-1.5	Protein of unknown function (DUF1295)
Gorai.007G350400_A	AT2G25625.2	-1.5
Gorai.008G016400_A	AT5G65290.1	-1.5	LMBR1-like membrane protein
Gorai.002G093000_D	AT3G20300.1	-1.5	Protein of unknown function (DUF3537)
Gorai.006G193900_D	AT1G48745.1	-1.5
Gorai.012G044000_A	ATCG00680.1	-1.4	photosystem II reaction center protein B
Gorai.009G327700_D	ATCG00270.1	-1.4	photosystem II reaction center protein D
Gorai.006G135200_D	ATCG00020.1	-1.4	photosystem II reaction center protein A
Gorai.006G135200_A	ATCG00020.1	-1.4	photosystem II reaction center protein A
Gorai.005G110500_A	ATCG00680.1	-1.4	photosystem II reaction center protein B
Gorai.005G110500_D	ATCG00680.1	-1.4	photosystem II reaction center protein B
Gorai.009G350200_A	ATCG00730.1	-1.4	photosynthetic electron transfer D
Gorai.001G191300_A	ATCG00730.1	-1.4	photosynthetic electron transfer D
Gorai.001G177200_A	ATCG00420.1	-1.4	NADH dehydrogenase subunit J
Gorai.006G035300_A	ATCG01010.1	-1.4	NADH-Ubiquinone oxidoreductase (complex I), chain 5 protein
Gorai.005G106600_A	ATCG01100.1	-1.4	NADH dehydrogenase family protein
Gorai.001G206400_A	ATCG00490.1	-1.4	ribulose-bisphosphate carboxylases
Gorai.006G096800_A	AT2G19860.1	-1.4	hexokinase 2
Gorai.005G225400_D	AT4G33580.1	-1.4	beta carbonic anhydrase 5
Gorai.009G066500_D	AT4G31590.1	-1.4	Cellulose-synthase-like C5
Gorai.009G009700_D	AT5G17420.1	-1.4	Cellulose synthase family protein
Gorai.001G238100_D	AT5G44030.1	-1.4	cellulose synthase A4
Gorai.009G028700_D	AT4G29240.1	-1.4	Leucine-rich repeat (LRR) family protein
Gorai.008G282700_A	AT2G28100.1	-1.4	alpha-L-fucosidase 1
Gorai.006G219800_A	AT4G13710.1	-1.4	Pectin lyase-like superfamily protein
Gorai.008G134500_D	AT3G62110.1	-1.4	Pectin lyase-like superfamily protein
Gorai.001G062400_A	AT5G63180.1	-1.4	Pectin lyase-like superfamily protein
Gorai.004G147300_A	AT3G62110.1	-1.4	Pectin lyase-like superfamily protein
Gorai.005G116100_A	AT5G35360.1	-1.4	acetyl Co-enzyme a carboxylase biotin carboxylase subunit
Gorai.002G218500_D	AT1G68530.1	-1.4	3-ketoacyl-CoA synthase 6
Gorai.011G249200_A	AT5G04530.1	-1.4	3-ketoacyl-CoA synthase 19
Gorai.001G116500_A	AT5G05580.1	-1.4	fatty acid desaturase 8
Gorai.011G026500_D	AT4G04930.1	-1.4	fatty acid desaturase family protein
Gorai.004G286900_A	AT2G46210.1	-1.4	Fatty acid/sphingolipid desaturase
Gorai.007G302800_A	AT3G05630.1	-1.4	phospholipase D P2
Gorai.002G094900_D	AT5G55480.1	-1.4	SHV3-like 1
Gorai.009G445400_A	AT4G26690.1	-1.4	PLC-like phosphodiesterase family protein
Gorai.006G097400_D	AT3G16175.1	-1.4	Thioesterase superfamily protein
Gorai.002G169900_A	AT2G02010.1	-1.4	glutamate decarboxylase 4
Gorai.012G084200_D	AT5G41040.1	-1.4	HXXXD-type acyl-transferase family protein
Gorai.009G122600_D	AT5G48930.1	-1.4	hydroxycinnamoyl-CoA shikimate/quinate hydroxycinnamoyl transferase
Gorai.012G081600_A	AT1G02205.3	-1.4	Fatty acid hydroxylase superfamily
Gorai.012G081500_A	AT1G02205.2	-1.4	Fatty acid hydroxylase superfamily
Gorai.007G083500_D	AT5G19440.1	-1.4	NAD(P)-binding Rossmann-fold superfamily protein
Gorai.002G127000_A	AT1G75280.1	-1.4	NmrA-like negative transcriptional regulator family protein
Gorai.008G219800_A	AT4G19170.1	-1.4	nine-cis-epoxycarotenoid dioxygenase 4
Gorai.008G032500_A	AT4G34750.1	-1.4	SAUR-like auxin-responsive protein family
Gorai.004G269500_A	AT3G12830.1	-1.4	SAUR-like auxin-responsive protein family
Gorai.007G312200_A	AT3G20310.1	-1.4	ethylene response factor 7
Gorai.008G063000_A	AT1G75750.1	-1.4	GAST1 protein homolog 1
Gorai.012G054200_D	AT5G15230.1	-1.4	GAST1 protein homolog 4
Gorai.002G060900_D	AT3G14920.1	-1.4	Peptide-N4-(N-acetyl-beta-glucosaminyl)asparagine amidase A protein
Gorai.013G035100_D	AT4G39150.1	-1.4	DNAJ heat shock N-terminal domain-containing protein
Gorai.013G215700_D	AT4G28088.1	-1.4	Low temperature and salt responsive protein family
Gorai.005G265100_D	AT1G80160.2	-1.4	Lactoylglutathione lyase / glyoxalase I family protein
Gorai.009G094500_A	AT1G13250.1	-1.4	galacturonosyltransferase-like 3
Gorai.008G084100_D	AT2G22900.1	-1.4	Galactosyl transferase GMA12/MNN10 family protein
Gorai.003G011900_D	AT4G36360.1	-1.4	beta-galactosidase 3
Gorai.009G198100_A	AT1G45130.1	-1.4	beta-galactosidase 5
Gorai.002G007800_D	AT1G49670.1	-1.4	ARP protein (REF)
Gorai.001G102100_A	AT5G48450.1	-1.4	SKU5 similar 3
Gorai.001G028900_D	AT5G25620.1	-1.4	Flavin-binding monooxygenase family protein
Gorai.005G112700_A	AT1G20270.1	-1.4	2-oxoglutarate (2OG) and Fe(II)-dependent oxygenase superfamily protein
Gorai.004G207200_D	AT1G12570.1	-1.4	Glucose-methanol-choline (GMC) oxidoreductase family protein
Gorai.004G187300_D	AT2G32440.1	-1.4	ent-kaurenoic acid hydroxylase 2
Gorai.013G103800_D	AT5G63450.1	-1.4	cytochrome P450, family 94, subfamily B, polypeptide 1
Gorai.001G104500_A	AT3G25180.1	-1.4	cytochrome P450, family 82, subfamily G, polypeptide 1
Gorai.004G200400_D	AT4G12520.1	-1.4	Bifunctional inhibitor/lipid-transfer protein/seed storage 2S albumin superfamily protein
Gorai.009G165200_A	AT5G45950.1	-1.4	GDSL-like Lipase/Acylhydrolase superfamily protein
Gorai.004G032200_A	AT5G45150.1	-1.4	RNAse THREE-like protein 3
Gorai.005G064500_A		-1.4
Gorai.009G037000_A	AT1G19210.1	-1.4	Integrase-type DNA-binding superfamily protein
Gorai.002G029300_D	AT4G16110.1	-1.4	response regulator 2
Gorai.001G103300_A	AT3G07340.1	-1.4	basic helix-loop-helix (bHLH) DNA-binding superfamily protein
Gorai.010G191900_A	AT2G31210.1	-1.4	basic helix-loop-helix (bHLH) DNA-binding superfamily protein
Gorai.007G040600_D	AT5G08130.2	-1.4	basic helix-loop-helix (bHLH) DNA-binding superfamily protein
Gorai.011G072500_D	AT4G32890.1	-1.4	GATA transcription factor 9
Gorai.007G363800_A	AT5G06510.1	-1.4	nuclear factor Y, subunit A10
Gorai.012G118000_A	AT5G66770.1	-1.4	GRAS family transcription factor
Gorai.006G242400_D	AT3G22830.1	-1.4	heat shock transcription factor A6B
Gorai.006G017400_A	AT5G62470.2	-1.4	myb domain protein 96
Gorai.006G017400_D	AT5G62470.2	-1.4	myb domain protein 96
Gorai.001G169700_D	AT3G61250.1	-1.4	myb domain protein 17
Gorai.009G253900_A	AT1G76880.1	-1.4	Duplicated homeodomain-like superfamily protein
Gorai.006G246000_D	AT4G14550.1	-1.4	indole-3-acetic acid inducible 14
Gorai.009G406500_D	AT3G52910.1	-1.4	growth-regulating factor 4
Gorai.008G096200_A	AT4G39870.1	-1.4	TLD-domain containing nucleolar protein
Gorai.009G280600_D	AT1G22330.1	-1.4	RNA-binding (RRM/RBD/RNP motifs) family protein
Gorai.007G299200_A	AT5G27680.1	-1.4	RECQ helicase SIM
Gorai.007G133200_A	AT2G48030.1	-1.4	DNAse I-like superfamily protein
Gorai.007G141000_A	AT3G54560.1	-1.4	histone H2A 11
Gorai.003G111500_A	ATCG00770.1	-1.4	ribosomal protein S8
Gorai.005G138300_A	AT1G68590.1	-1.4	Ribosomal protein PSRP-3/Ycf65
Gorai.007G032100_A	ATCG00780.1	-1.4	ribosomal protein L14
Gorai.008G047700_A	AT2G34650.1	-1.4	Protein kinase superfamily protein
Gorai.007G029800_D	AT4G16970.1	-1.4	Protein kinase superfamily protein
Gorai.009G112500_D	AT4G18640.1	-1.4	Leucine-rich repeat protein kinase family protein
Gorai.013G044800_A	AT3G19300.1	-1.4	Protein kinase superfamily protein
Gorai.001G186800_D	AT5G48740.1	-1.4	Leucine-rich repeat protein kinase family protein
Gorai.005G243800_D	AT2G16250.1	-1.4	Leucine-rich repeat protein kinase family protein
Gorai.005G026700_D	AT3G23750.1	-1.4	Leucine-rich repeat protein kinase family protein
Gorai.009G314400_D	AT2G39180.1	-1.4	CRINKLY4 related 2
Gorai.004G222800_A	AT2G20300.1	-1.4	Protein kinase superfamily protein
Gorai.006G235700_A	AT3G51550.1	-1.4	Malectin/receptor-like protein kinase family protein
Gorai.009G282800_D	ATCG00670.1	-1.4	plastid-encoded CLP P
Gorai.008G127900_D	AT4G22290.1	-1.4	Ubiquitin-specific protease family C19-related protein
Gorai.004G058800_A	AT5G55160.1	-1.4	small ubiquitin-like modifier 2
Gorai.001G157500_D	AT3G61550.1	-1.4	RING/U-box superfamily protein
Gorai.010G039200_D	AT4G08980.1	-1.4	F-BOX WITH WD-40 2
Gorai.007G186000_A	AT1G48480.1	-1.4	receptor-like kinase 1
Gorai.008G241300_D	AT1G12460.1	-1.4	Leucine-rich repeat protein kinase family protein
Gorai.011G259700_D	AT3G47570.1	-1.4	Leucine-rich repeat protein kinase family protein
Gorai.004G249900_A	AT5G63930.1	-1.4	Leucine-rich repeat protein kinase family protein
Gorai.011G209800_D	AT3G56370.1	-1.4	Leucine-rich repeat protein kinase family protein
Gorai.011G155400_D	AT1G47890.1	-1.4	receptor like protein 7
Gorai.001G181900_A	AT4G28650.1	-1.4	Leucine-rich repeat transmembrane protein kinase family protein
Gorai.009G307500_A	AT5G51560.1	-1.4	Leucine-rich repeat protein kinase family protein
Gorai.009G419200_D	AT3G53380.1	-1.4	Concanavalin A-like lectin protein kinase family protein
Gorai.002G023600_A	AT3G05990.1	-1.4	Leucine-rich repeat (LRR) family protein
Gorai.013G042200_D	AT2G15760.1	-1.4	Protein of unknown function (DUF1645)
Gorai.010G192000_A	AT5G13460.1	-1.4	IQ-domain 11
Gorai.004G190900_D	AT4G17080.1	-1.4	Histone H3 K4-specific methyltransferase SET7/9 family protein
Gorai.002G239000_D	AT5G22400.1	-1.4	Rho GTPase activating protein with PAK-box/P21-Rho-binding domain
Gorai.004G041200_D	AT3G60860.1	-1.4	SEC7-like guanine nucleotide exchange family protein
Gorai.004G041200_A	AT3G60860.1	-1.4	SEC7-like guanine nucleotide exchange family protein
Gorai.007G372500_D	AT5G03530.1	-1.4	RAB GTPase homolog C2A
Gorai.007G214400_D	AT4G36945.1	-1.4	PLC-like phosphodiesterases superfamily protein
Gorai.005G027600_D	AT4G13950.1	-1.4	ralf-like 31
Gorai.005G027600_A	AT4G13950.1	-1.4	ralf-like 31
Gorai.012G147000_A	AT1G50010.1	-1.4	tubulin alpha-2 chain
Gorai.007G351800_D	AT3G56480.1	-1.4	myosin heavy chain-related
Gorai.003G065100_A	AT1G52240.2	-1.4	RHO guanyl-nucleotide exchange factor 11
Gorai.006G196000_A	AT5G51600.1	-1.4	Microtubule associated protein (MAP65/ASE1) family protein
Gorai.007G311700_A	AT4G26700.1	-1.4	fimbrin 1
Gorai.002G103400_D	AT3G44730.1	-1.4	kinesin-like protein 1
Gorai.012G178300_A	AT1G03670.1	-1.4	ankyrin repeat family protein
Gorai.009G317300_D	AT4G10720.1	-1.4	Ankyrin repeat family protein
Gorai.007G027800_A	AT4G22540.1	-1.4	OSBP(oxysterol binding protein)-related protein 2A
Gorai.012G083800_A	AT5G13990.1	-1.4	exocyst subunit exo70 family protein C2
Gorai.007G205600_A	AT2G18540.1	-1.4	RmlC-like cupins superfamily protein
Gorai.008G245300_D	AT2G45800.1	-1.4	GATA type zinc finger transcription factor family protein
Gorai.002G004800_A	AT4G39080.1	-1.4	vacuolar proton ATPase A3
Gorai.005G051400_D	AT3G23430.1	-1.4	phosphate 1
Gorai.005G227300_A	AT5G64410.1	-1.4	oligopeptide transporter 4
Gorai.003G084100_A	AT4G23640.1	-1.4	Potassium transporter family protein
Gorai.003G062100_A	AT1G59870.1	-1.4	ABC-2 and Plant PDR ABC-type transporter family protein
Gorai.003G183800_A	AT4G25960.1	-1.4	P-glycoprotein 2
Gorai.011G253400_A	AT3G54820.1	-1.4	plasma membrane intrinsic protein 2;5
Gorai.004G212800_D	AT4G00430.1	-1.4	plasma membrane intrinsic protein 1;4
Gorai.013G196000_D	AT5G17850.1	-1.4	Sodium/calcium exchanger family protein
Gorai.002G230300_D	AT1G51340.2	-1.4	MATE efflux family protein
Gorai.009G152900_D	AT1G30280.1	-1.4	Chaperone DnaJ-domain superfamily protein
Gorai.007G029700_D	AT5G02890.1	-1.4	HXXXD-type acyl-transferase family protein
Gorai.004G203900_D	AT1G12420.1	-1.4	ACT domain repeat 8
Gorai.011G185500_A	AT1G08820.1	-1.4	vamp/synaptobrevin-associated protein 27-2
Gorai.013G036600_A	AT5G61330.1	-1.4	rRNA processing protein-related
Gorai.005G217200_D	AT2G17230.1	-1.4	EXORDIUM like 5
Gorai.004G155200_A	AT1G14620.1	-1.4	decoy
Gorai.008G175400_D	AT2G03810.1	-1.4	18S pre-ribosomal assembly protein gar2-related
Gorai.009G270000_A	AT1G19980.1	-1.4	cytomatrix protein-related
Gorai.010G246700_D	AT5G14980.1	-1.4	alpha/beta-Hydrolases superfamily protein
Gorai.001G217000_D	AT2G05810.1	-1.4	ARM repeat superfamily protein
Gorai.005G008700_D	AT3G25500.1	-1.4	formin homology 1
Gorai.010G042400_A	AT1G78110.1	-1.4
Gorai.010G027800_A		-1.4
Gorai.001G189400_A	ATCG01280.1	-1.4	Chloroplast Ycf2;ATPase, AAA type, core
Gorai.009G290400_D	AT1G71970.1	-1.4
Gorai.006G259200_A	AT3G06670.1	-1.4	binding
Gorai.007G213400_D	AT5G67020.1	-1.4
Gorai.007G339500_A		-1.4
Gorai.008G167200_A	AT1G70780.1	-1.4
Gorai.002G050200_A	AT1G53380.1	-1.4	Plant protein of unknown function (DUF641)
Gorai.013G251600_D	AT5G12470.1	-1.4	Protein of unknown function (DUF3411)
Gorai.009G281500_A	AT1G78172.1	-1.4
Gorai.009G391700_D	AT2G01450.1	-1.4	MAP kinase 17
Gorai.005G244400_D		-1.4
Gorai.005G244400_A		-1.4
Gorai.008G185400_D	AT1G29700.1	-1.4	Metallo-hydrolase/oxidoreductase superfamily protein
Gorai.013G089800_D	AT3G11810.1	-1.4
Gorai.011G140600_A	AT5G48490.1	-1.4	Bifunctional inhibitor/lipid-transfer protein/seed storage 2S albumin superfamily protein
Gorai.011G264700_A		-1.4
Gorai.002G008300_D	AT4G33980.1	-1.4
Gorai.005G202100_D		-1.4
Gorai.009G422200_D	AT5G18520.1	-1.4	Lung seven transmembrane receptor family protein
Gorai.005G129500_D	AT4G00440.3	-1.4	Protein of unknown function (DUF3741)
Gorai.002G230100_A	AT3G52105.1	-1.4
Gorai.013G006100_A	AT5G05330.1	-1.4	HMG-box (high mobility group) DNA-binding family protein
Gorai.009G048700_A	AT1G15215.2	-1.4
Gorai.001G054000_D	AT5G61865.1	-1.4
Gorai.007G305200_A	AT3G62630.1	-1.4	Protein of unknown function (DUF1645)
Gorai.002G162400_A	AT2G37035.1	-1.4
Gorai.010G253100_D	AT4G21215.2	-1.4
Gorai.002G057500_D	AT3G15550.1	-1.4
Gorai.003G078100_D	AT5G42905.1	-1.4	Polynucleotidyl transferase, ribonuclease H-like superfamily protein
Gorai.011G280800_D		-1.4
Gorai.009G105100_D	AT5G21070.1	-1.4
Gorai.007G077200_D	AT3G28150.1	-1.4	TRICHOME BIREFRINGENCE-LIKE 22
Gorai.006G109700_A	AT3G44735.1	-1.4	PHYTOSULFOKINE 3 PRECURSOR
Gorai.012G077600_A	AT3G55990.1	-1.4	Plant protein of unknown function (DUF828)
Gorai.003G118600_A		-1.4
Gorai.009G018700_D	AT1G15400.3	-1.4
Gorai.009G146600_A	AT1G17455.1	-1.4	ELF4-like 4
Gorai.007G294400_D	AT1G10000.1	-1.4	Ribonuclease H-like superfamily protein
Gorai.006G176900_D	AT5G18520.1	-1.4	Lung seven transmembrane receptor family protein
Gorai.013G237700_A	AT5G35110.1	-1.4
Gorai.010G024900_A	AT5G01075.1	-1.4	Glycosyl hydrolase family 35 protein
Gorai.012G054900_A	AT4G31130.1	-1.4	Protein of unknown function (DUF1218)
Gorai.004G089800_D	AT4G02425.1	-1.4
Gorai.002G231200_D	AT4G24380.1	-1.4
Gorai.004G106400_D	AT4G30850.1	-1.4	heptahelical transmembrane protein2
Gorai.012G151800_D	ATCG00500.1	-1.4	acetyl-CoA carboxylase carboxyl transferase subunit beta
Gorai.011G068100_D	AT1G73020.1	-1.4
Gorai.007G049300_A	AT3G51290.2	-1.4	Protein of unknown function (DUF630) ;Protein of unknown function (DUF632)
Gorai.008G079900_D	AT4G37450.1	-1.4	arabinogalactan protein 18
Gorai.008G079900_A	AT4G37450.1	-1.4	arabinogalactan protein 18
Gorai.006G265400_A	AT3G17120.1	-1.4
Gorai.007G025300_A	AT2G46330.1	-1.4	arabinogalactan protein 16
Gorai.008G074900_A	AT5G66800.1	-1.4
Gorai.005G017900_D	AT4G08910.1	-1.4
Gorai.009G281300_D	AT1G34640.1	-1.4	peptidases
Gorai.003G077500_D	AT5G42090.1	-1.4	Lung seven transmembrane receptor family protein
Gorai.005G202300_D	AT2G20760.1	-1.4	Clathrin light chain protein
Gorai.007G194600_D		-1.4
Gorai.009G223800_D	AT4G37810.1	-1.4
Gorai.006G138800_A		-1.4
Gorai.005G155300_D	AT1G03110.1	-1.4	Transducin/WD40 repeat-like superfamily protein
Gorai.011G124000_D	AT2G42570.1	-1.4	TRICHOME BIREFRINGENCE-LIKE 39
Gorai.007G069800_D	AT2G42870.1	-1.4	phy rapidly regulated 1
Gorai.012G148800_D	ATCG00020.1	-1.3	photosystem II reaction center protein A
Gorai.008G126600_A	ATCG00020.1	-1.3	photosystem II reaction center protein A
Gorai.010G094900_D	ATCG00020.1	-1.3	photosystem II reaction center protein A
Gorai.001G234300_D	ATCG00270.1	-1.3	photosystem II reaction center protein D
Gorai.007G064400_A	ATCG00730.1	-1.3	photosynthetic electron transfer D
Gorai.002G151900_D	ATCG00430.1	-1.3	photosystem II reaction center protein G
Gorai.002G151900_A	ATCG00430.1	-1.3	photosystem II reaction center protein G
Gorai.005G108900_A	ATCG00430.1	-1.3	photosystem II reaction center protein G
Gorai.009G313900_A	ATCG01110.1	-1.3	NAD(P)H dehydrogenase subunit H
Gorai.006G014400_A	ATCG00490.1	-1.3	ribulose-bisphosphate carboxylases
Gorai.008G236700_D	AT1G12240.1	-1.3	Glycosyl hydrolases family 32 protein
Gorai.011G053500_A	AT5G57330.1	-1.3	Galactose mutarotase-like superfamily protein
Gorai.003G050500_D	AT4G00570.1	-1.3	NAD-dependent malic enzyme 2
Gorai.013G048500_A	ATCG00480.1	-1.3	ATP synthase subunit beta
Gorai.003G132100_D	AT3G46550.1	-1.3	Fasciclin-like arabinogalactan family protein
Gorai.001G219000_A	AT2G04780.1	-1.3	FASCICLIN-like arabinoogalactan 7
Gorai.013G229400_D	AT4G29240.1	-1.3	Leucine-rich repeat (LRR) family protein
Gorai.009G200500_D	AT5G66460.1	-1.3	Glycosyl hydrolase superfamily protein
Gorai.004G030500_A	AT4G25810.1	-1.3	xyloglucan endotransglycosylase 6
Gorai.007G057400_D	AT4G37800.1	-1.3	xyloglucan endotransglucosylase/hydrolase 7
Gorai.007G057400_A	AT4G37800.1	-1.3	xyloglucan endotransglucosylase/hydrolase 7
Gorai.004G030600_A	AT4G25810.1	-1.3	xyloglucan endotransglycosylase 6
Gorai.007G376300_D	AT2G39700.1	-1.3	expansin A4
Gorai.011G116400_A	AT5G09760.1	-1.3	Plant invertase/pectin methylesterase inhibitor superfamily
Gorai.004G094300_D	AT1G55320.2	-1.3	acyl-activating enzyme 18
Gorai.005G121600_A	AT2G34770.1	-1.3	fatty acid hydroxylase 1
Gorai.006G106100_D	AT3G11170.1	-1.3	fatty acid desaturase 7
Gorai.012G019500_A	AT5G07010.1	-1.3	sulfotransferase 2A
Gorai.009G240900_D	AT3G06060.1	-1.3	NAD(P)-binding Rossmann-fold superfamily protein
Gorai.003G128800_A	AT1G07420.1	-1.3	sterol 4-alpha-methyl-oxidase 2-1
Gorai.005G048500_A	AT4G14440.1	-1.3	3-hydroxyacyl-CoA dehydratase 1
Gorai.005G027700_A	AT4G13940.1	-1.3	S-adenosyl-L-homocysteine hydrolase
Gorai.006G166000_D	AT2G37040.1	-1.3	PHE ammonia lyase 1
Gorai.009G398700_A	AT5G22300.1	-1.3	nitrilase 4
Gorai.013G156700_D	AT5G55340.1	-1.3	MBOAT (membrane bound O-acyl transferase) family protein
Gorai.011G161300_D	AT5G13930.1	-1.3	Chalcone and stilbene synthase family protein
Gorai.009G198300_A	AT1G75450.1	-1.3	cytokinin oxidase 5
Gorai.006G088000_D	AT5G44210.1	-1.3	erf domain protein 9
Gorai.006G131100_A	AT1G22690.1	-1.3	Gibberellin-regulated family protein
Gorai.003G028300_D	AT2G14900.1	-1.3	Gibberellin-regulated family protein
Gorai.010G013600_D	AT5G42650.1	-1.3	allene oxide synthase
Gorai.001G064000_D	AT5G50210.1	-1.3	quinolinate synthase
Gorai.007G332900_A	AT1G58848.1	-1.3	Disease resistance protein (CC-NBS-LRR class) family
Gorai.007G333200_A	AT1G50180.1	-1.3	NB-ARC domain-containing disease resistance protein
Gorai.008G128500_D	AT5G24090.1	-1.3	chitinase A
Gorai.011G118900_D	AT1G29470.1	-1.3	S-adenosyl-L-methionine-dependent methyltransferases superfamily protein
Gorai.001G171500_A	AT4G00750.1	-1.3	S-adenosyl-L-methionine-dependent methyltransferases superfamily protein
Gorai.013G015900_D	AT3G10985.1	-1.3	senescence associated gene 20
Gorai.009G327000_D	AT1G69080.1	-1.3	Adenine nucleotide alpha hydrolases-like superfamily protein
Gorai.001G141000_A	AT4G02270.1	-1.3	root hair specific 13
Gorai.010G108000_D	AT1G67280.1	-1.3	Glyoxalase/Bleomycin resistance protein/Dioxygenase superfamily protein
Gorai.010G242800_D	AT4G27570.1	-1.3	UDP-Glycosyltransferase superfamily protein
Gorai.008G283000_D	AT5G62220.1	-1.3	glycosyltransferase 18
Gorai.009G094500_D	AT1G13250.1	-1.3	galacturonosyltransferase-like 3
Gorai.001G265200_D	AT2G16890.2	-1.3	UDP-Glycosyltransferase superfamily protein
Gorai.005G042500_A	AT2G18570.1	-1.3	UDP-Glycosyltransferase superfamily protein
Gorai.003G008600_D	AT5G66150.1	-1.3	Glycosyl hydrolase family 38 protein
Gorai.010G178800_A	AT1G61820.1	-1.3	beta glucosidase 46
Gorai.012G009200_A	AT5G58090.1	-1.3	O-Glycosyl hydrolases family 17 protein
Gorai.013G194900_A	AT5G54160.1	-1.3	O-methyltransferase 1
Gorai.010G014200_A	AT4G31940.1	-1.3	cytochrome P450, family 82, subfamily C, polypeptide 4
Gorai.002G043400_A	AT3G14690.1	-1.3	cytochrome P450, family 72, subfamily A, polypeptide 15
Gorai.010G247400_A	AT5G46940.1	-1.3	Plant invertase/pectin methylesterase inhibitor superfamily protein
Gorai.001G017200_D	AT5G20740.1	-1.3	Plant invertase/pectin methylesterase inhibitor superfamily protein
Gorai.003G075500_A	AT1G64640.1	-1.3	early nodulin-like protein 8
Gorai.006G178200_A	AT3G53980.1	-1.3	Bifunctional inhibitor/lipid-transfer protein/seed storage 2S albumin superfamily protein
Gorai.007G132100_D	AT4G03140.1	-1.3	NAD(P)-binding Rossmann-fold superfamily protein
Gorai.008G204600_D	AT3G48460.1	-1.3	GDSL-like Lipase/Acylhydrolase superfamily protein
Gorai.009G304000_D	AT2G25100.1	-1.3	Polynucleotidyl transferase, ribonuclease H-like superfamily protein
Gorai.002G116000_D	AT1G60080.1	-1.3	3\'-5\'-exoribonuclease family protein
Gorai.005G064100_D		-1.3
Gorai.004G032400_D	AT5G45150.1	-1.3	RNAse THREE-like protein 3
Gorai.004G032000_A	AT3G20420.1	-1.3	RNAse THREE-like protein 2
Gorai.004G018300_D	AT1G50680.1	-1.3	AP2/B3 transcription factor family protein
Gorai.004G018300_A	AT1G50680.1	-1.3	AP2/B3 transcription factor family protein
Gorai.011G210000_A	AT3G56380.1	-1.3	response regulator 17
Gorai.009G213800_D	AT4G36930.1	-1.3	basic helix-loop-helix (bHLH) DNA-binding superfamily protein
Gorai.006G123900_D	AT5G12330.4	-1.3	Lateral root primordium (LRP) protein-related
Gorai.004G014800_A	AT5G12330.4	-1.3	Lateral root primordium (LRP) protein-related
Gorai.013G229000_A	AT4G29190.1	-1.3	Zinc finger C-x8-C-x5-C-x3-H type family protein
Gorai.011G031300_A	AT2G33880.1	-1.3	homeobox-3
Gorai.008G126700_A	AT3G13540.1	-1.3	myb domain protein 5
Gorai.007G036800_A	AT3G47620.1	-1.3	TEOSINTE BRANCHED, cycloidea and PCF (TCP) 14
Gorai.012G014500_A	AT2G40620.1	-1.3	Basic-leucine zipper (bZIP) transcription factor family protein
Gorai.007G277000_D	AT5G43700.1	-1.3	AUX/IAA transcriptional regulator family protein
Gorai.009G152800_D	AT1G30320.1	-1.3	Remorin family protein
Gorai.012G126300_A	AT3G26935.1	-1.3	DHHC-type zinc finger family protein
Gorai.008G245400_A	AT5G23750.2	-1.3	Remorin family protein
Gorai.013G258400_A	AT2G27580.1	-1.3	A20/AN1-like zinc finger family protein
Gorai.011G241500_D	AT3G54770.1	-1.3	RNA-binding (RRM/RBD/RNP motifs) family protein
Gorai.009G236000_D	AT1G22330.1	-1.3	RNA-binding (RRM/RBD/RNP motifs) family protein
Gorai.011G053000_A	AT3G53730.1	-1.3	Histone superfamily protein
Gorai.009G102900_A	AT3G46320.1	-1.3	Histone superfamily protein
Gorai.001G180700_A	ATCG00050.1	-1.3	ribosomal protein S16
Gorai.004G106500_D	AT2G24090.1	-1.3	Ribosomal protein L35
Gorai.006G034200_D	AT5G47750.1	-1.3	D6 protein kinase like 2
Gorai.003G001800_A	AT4G35500.1	-1.3	Protein kinase superfamily protein
Gorai.002G153600_A	AT3G10660.1	-1.3	calmodulin-domain protein kinase cdpk isoform 2
Gorai.005G011100_D	AT2G43790.1	-1.3	MAP kinase 6
Gorai.009G394700_A	AT3G10660.1	-1.3	calmodulin-domain protein kinase cdpk isoform 2
Gorai.003G146700_D	AT2G30500.1	-1.3	Kinase interacting (KIP1-like) family protein
Gorai.001G195900_A	AT1G05000.1	-1.3	Phosphotyrosine protein phosphatases superfamily protein
Gorai.006G233700_A	AT3G51710.1	-1.3	D-mannose binding lectin protein with Apple-like carbohydrate-binding domain
Gorai.001G005700_D	AT2G18470.1	-1.3	roline-rich extensin-like receptor kinase 4
Gorai.007G308900_D	AT1G56720.1	-1.3	Protein kinase superfamily protein
Gorai.009G112500_A	AT4G18640.1	-1.3	Leucine-rich repeat protein kinase family protein
Gorai.011G188000_D	AT3G26700.1	-1.3	Protein kinase superfamily protein
Gorai.001G186800_A	AT5G48740.1	-1.3	Leucine-rich repeat protein kinase family protein
Gorai.003G137700_A	AT3G46290.1	-1.3	hercules receptor kinase 1
Gorai.007G187900_D	AT1G66150.1	-1.3	transmembrane kinase 1
Gorai.013G030200_D	AT2G01820.1	-1.3	Leucine-rich repeat protein kinase family protein
Gorai.012G078500_A	AT4G18640.1	-1.3	Leucine-rich repeat protein kinase family protein
Gorai.012G098600_D	AT4G30810.1	-1.3	serine carboxypeptidase-like 29
Gorai.012G094900_A	AT3G07990.1	-1.3	serine carboxypeptidase-like 27
Gorai.006G130200_D	AT1G28110.1	-1.3	serine carboxypeptidase-like 45
Gorai.010G211500_A	AT1G47710.1	-1.3	Serine protease inhibitor (SERPIN) family protein
Gorai.009G188100_D	AT5G42320.1	-1.3	Zn-dependent exopeptidases superfamily protein
Gorai.003G067100_D	AT1G43910.1	-1.3	P-loop containing nucleoside triphosphate hydrolases superfamily protein
Gorai.008G127900_A	AT4G22290.1	-1.3	Ubiquitin-specific protease family C19-related protein
Gorai.013G020500_A	AT5G05830.1	-1.3	RING/FYVE/PHD zinc finger superfamily protein
Gorai.004G154800_A	AT3G61550.1	-1.3	RING/U-box superfamily protein
Gorai.009G039400_A	AT5G20885.1	-1.3	RING/U-box superfamily protein
Gorai.009G039400_D	AT5G20885.1	-1.3	RING/U-box superfamily protein
Gorai.004G067900_A	AT3G60220.1	-1.3	TOXICOS EN LEVADURA 4
Gorai.001G221300_A	AT5G48170.1	-1.3	F-box family protein
Gorai.008G214400_D	AT5G07610.1	-1.3	F-box family protein
Gorai.002G113600_D	AT1G76400.1	-1.3	Ribophorin I
Gorai.003G001400_D	AT3G51480.1	-1.3	glutamate receptor 3.6
Gorai.009G235500_D	AT4G08950.1	-1.3	Phosphate-responsive 1 family protein
Gorai.005G236100_D	AT3G19320.1	-1.3	Leucine-rich repeat (LRR) family protein
Gorai.007G228700_A	AT5G65700.1	-1.3	Leucine-rich receptor-like protein kinase family protein
Gorai.004G084400_A	AT1G03440.1	-1.3	Leucine-rich repeat (LRR) family protein
Gorai.009G370400_D	AT2G26330.1	-1.3	Leucine-rich receptor-like protein kinase family protein
Gorai.009G196200_A	AT1G19870.1	-1.3	IQ-domain 32
Gorai.004G121000_A	AT5G62070.1	-1.3	IQ-domain 23
Gorai.009G091400_A	AT5G58670.1	-1.3	phospholipase C1
Gorai.003G064900_A	AT1G52280.1	-1.3	RAB GTPase homolog G3D
Gorai.010G156700_A	AT5G45970.1	-1.3	RAC-like 2
Gorai.011G144500_D	AT1G05810.1	-1.3	RAB GTPase homolog A5E
Gorai.002G073400_D	AT4G27430.1	-1.3	COP1-interacting protein 7
Gorai.002G250100_A	AT2G37080.1	-1.3	ROP interactive partner 3
Gorai.009G420300_D	AT2G37080.1	-1.3	ROP interactive partner 3
Gorai.009G420300_A	AT2G37080.1	-1.3	ROP interactive partner 3
Gorai.004G004900_D	AT3G53750.1	-1.3	actin 3
Gorai.005G061200_D	AT4G15930.1	-1.3	Dynein light chain type 1 family protein
Gorai.005G061200_A	AT4G15930.1	-1.3	Dynein light chain type 1 family protein
Gorai.013G264100_D	AT2G37620.1	-1.3	actin 1
Gorai.013G264100_A	AT2G37620.1	-1.3	actin 1
Gorai.005G185600_D	AT1G70210.1	-1.3	CYCLIN D1;1
Gorai.005G022600_D	AT5G48570.1	-1.3	FKBP-type peptidyl-prolyl cis-trans isomerase family protein
Gorai.006G175800_D	AT2G37460.1	-1.3	nodulin MtN21 /EamA-like transporter family protein
Gorai.008G235000_A	AT5G47470.1	-1.3	Nodulin MtN21 /EamA-like transporter family protein
Gorai.005G184500_A	AT1G70260.1	-1.3	nodulin MtN21 /EamA-like transporter family protein
Gorai.007G293200_D	AT1G54730.2	-1.3	Major facilitator superfamily protein
Gorai.009G453900_A	AT5G23810.1	-1.3	amino acid permease 7
Gorai.012G068500_A	AT5G13550.1	-1.3	sulfate transporter 4.1
Gorai.009G325300_A	AT1G14040.1	-1.3	EXS (ERD1/XPR1/SYG1) family protein
Gorai.010G140300_A	AT3G54700.1	-1.3	phosphate transporter 1;7
Gorai.009G018000_D	AT4G32390.1	-1.3	Nucleotide-sugar transporter family protein
Gorai.004G204500_D	AT1G12500.1	-1.3	Nucleotide-sugar transporter family protein
Gorai.013G215300_D	AT5G25400.1	-1.3	Nucleotide-sugar transporter family protein
Gorai.007G013800_D	AT5G24030.1	-1.3	SLAC1 homologue 3
Gorai.004G062800_D	AT2G32270.1	-1.3	zinc transporter 3 precursor
Gorai.003G147200_D	AT2G30080.1	-1.3	ZIP metal ion transporter family
Gorai.007G016300_D	AT4G27730.1	-1.3	oligopeptide transporter 1
Gorai.007G049100_D	AT4G10770.1	-1.3	oligopeptide transporter 7
Gorai.007G049100_A	AT4G10770.1	-1.3	oligopeptide transporter 7
Gorai.006G106900_D	AT1G16010.1	-1.3	magnesium transporter 2
Gorai.012G036300_A	AT1G53270.1	-1.3	ABC-2 type transporter family protein
Gorai.007G374900_A	AT2G37360.1	-1.3	ABC-2 type transporter family protein
Gorai.003G183800_D	AT4G25960.1	-1.3	P-glycoprotein 2
Gorai.004G212800_A	AT4G00430.1	-1.3	plasma membrane intrinsic protein 1;4
Gorai.009G413000_D	AT2G36830.1	-1.3	gamma tonoplast intrinsic protein
Gorai.007G212500_A	AT4G29140.1	-1.3	MATE efflux family protein
Gorai.008G042200_A	AT1G09580.1	-1.3	emp24/gp25L/p24 family/GOLD family protein
Gorai.009G152900_A	AT1G30280.1	-1.3	Chaperone DnaJ-domain superfamily protein
Gorai.008G123900_A	AT3G61670.1	-1.3	Protein of unknown function (DUF3133)
Gorai.010G160400_A	AT4G18760.1	-1.3	receptor like protein 51
Gorai.011G186300_D	AT4G15630.1	-1.3	Uncharacterised protein family (UPF0497)
Gorai.007G019700_A	AT1G64670.1	-1.3	alpha/beta-Hydrolases superfamily protein
Gorai.009G152100_A	AT2G35150.1	-1.3	EXORDIUM like 1
Gorai.011G014700_A	AT1G61900.2	-1.3
Gorai.005G047200_D	AT3G02400.1	-1.3	SMAD/FHA domain-containing protein
Gorai.011G003600_A	AT2G18840.1	-1.3	Integral membrane Yip1 family protein
Gorai.001G217000_A	AT2G05810.1	-1.3	ARM repeat superfamily protein
Gorai.004G210900_D	AT4G11610.1	-1.3	C2 calcium/lipid-binding plant phosphoribosyltransferase family protein
Gorai.013G007600_A	AT5G40320.1	-1.3	Cysteine/Histidine-rich C1 domain family protein
Gorai.013G008800_A	AT5G59920.1	-1.3	Cysteine/Histidine-rich C1 domain family protein
Gorai.013G008600_A	AT5G59920.1	-1.3	Cysteine/Histidine-rich C1 domain family protein
Gorai.012G113200_A	AT2G40070.1	-1.3
Gorai.007G059800_D	AT4G40020.1	-1.3	Myosin heavy chain-related protein
Gorai.009G190900_D	AT2G16990.1	-1.3	Major facilitator superfamily protein
Gorai.001G039400_D	AT5G10750.1	-1.3	Protein of unknown function (DUF1336)
Gorai.008G027000_A	AT1G68840.1	-1.3	related to ABI3/VP1 2
Gorai.001G122600_D	AT5G22390.1	-1.3	Protein of unknown function (DUF3049)
Gorai.011G151700_A	AT1G05440.1	-1.3	C-8 sterol isomerases
Gorai.011G169100_A	AT5G26330.1	-1.3	Cupredoxin superfamily protein
Gorai.008G167200_D	AT1G70780.1	-1.3
Gorai.007G262500_D	AT1G55340.1	-1.3	Protein of unknown function (DUF1639)
Gorai.009G131700_A	AT4G14746.1	-1.3
Gorai.004G116300_A		-1.3
Gorai.004G234700_A	AT2G30270.1	-1.3	Protein of unknown function (DUF567)
Gorai.010G089700_D	AT5G20680.1	-1.3	TRICHOME BIREFRINGENCE-LIKE 16
Gorai.012G180900_A	AT1G27990.1	-1.3
Gorai.009G065800_D	AT5G57685.1	-1.3	glutamine dumper 3
Gorai.011G051800_A	AT1G31335.1	-1.3
Gorai.007G369300_D		-1.3
Gorai.007G017400_D	AT5G54150.1	-1.3
Gorai.002G095500_A	AT3G20155.1	-1.3
Gorai.010G256100_A	AT1G28270.1	-1.3	ralf-like 4
Gorai.008G256100_A	AT5G42070.1	-1.3
Gorai.009G218500_D	AT5G01075.1	-1.3	Glycosyl hydrolase family 35 protein
Gorai.008G079800_A	AT4G37450.1	-1.3	arabinogalactan protein 18
Gorai.006G269700_D	AT1G78790.1	-1.3
Gorai.012G130700_D	AT4G03420.1	-1.3	Protein of unknown function (DUF789)
Gorai.008G111700_D	AT2G44600.1	-1.3
Gorai.001G183800_A	AT4G29020.2	-1.3	glycine-rich protein
Gorai.003G009900_A		-1.3
Gorai.008G063700_A	AT5G08391.1	-1.3	Protein of unknown function (DUF 3339)
Gorai.008G126300_A	AT4G27810.1	-1.3
Gorai.007G062100_D	AT5G10010.1	-1.3
Gorai.001G145400_A		-1.3
Gorai.001G140300_D	AT5G12950.1	-1.3	Putative glycosyl hydrolase of unknown function (DUF1680)
Gorai.006G204900_A	AT5G42110.1	-1.3
Gorai.002G249500_A	AT5G03120.1	-1.3
Gorai.006G100100_A		-1.3
Gorai.011G159600_D		-1.3
Gorai.004G197700_D	AT5G47380.1	-1.3	Protein of unknown function, DUF547
Gorai.010G000900_D	AT1G20430.1	-1.3
Gorai.002G162400_D	AT2G37035.1	-1.3
Gorai.008G184300_D	AT3G18440.1	-1.3	aluminum-activated malate transporter 9
Gorai.011G179000_D	AT2G33390.1	-1.3
Gorai.011G057400_A	AT3G14170.1	-1.3	Plant protein of unknown function (DUF936)
Gorai.005G041200_D	AT3G06035.1	-1.3	Glycoprotein membrane precursor GPI-anchored
Gorai.004G233100_A	AT2G42380.2	-1.3	Basic-leucine zipper (bZIP) transcription factor family protein
Gorai.002G057500_A	AT3G15550.1	-1.3
Gorai.011G233900_A		-1.3
Gorai.011G014400_A	AT1G11700.1	-1.3	Protein of unknown function, DUF584
Gorai.013G005000_D	AT3G07910.1	-1.3
Gorai.008G135300_A	AT2G47010.1	-1.3
Gorai.009G108400_A	AT2G28305.1	-1.3	Putative lysine decarboxylase family protein
Gorai.004G219800_A	ATCG01130.1	-1.3	Ycf1 protein
Gorai.001G009800_D	AT4G29310.1	-1.3	Protein of unknown function (DUF1005)
Gorai.010G108100_D		-1.3
Gorai.006G251900_A	AT2G33420.1	-1.3	Protein of unknown function (DUF810)
Gorai.013G138600_A	ATCG00500.1	-1.3	acetyl-CoA carboxylase carboxyl transferase subunit beta
Gorai.001G043300_D	AT3G15810.1	-1.3	Protein of unknown function (DUF567)
Gorai.003G177200_A		-1.3
Gorai.002G183500_D		-1.3
Gorai.013G137000_D	AT4G09990.1	-1.3	Protein of unknown function (DUF579)
Gorai.006G176900_A	AT5G18520.1	-1.3	Lung seven transmembrane receptor family protein
Gorai.010G246800_D	AT2G31930.1	-1.3
Gorai.007G174300_A	AT1G06475.1	-1.3
Gorai.009G110500_A		-1.3
Gorai.009G016900_A	AT5G20190.1	-1.3	Tetratricopeptide repeat (TPR)-like superfamily protein
Gorai.008G214200_A	ATCG01280.1	-1.3	Chloroplast Ycf2;ATPase, AAA type, core
Gorai.007G025300_D	AT2G46330.1	-1.3	arabinogalactan protein 16
Gorai.002G118600_A	AT5G42290.1	-1.3	transcription activator-related
Gorai.002G093000_A	AT3G20300.1	-1.3	Protein of unknown function (DUF3537)
Gorai.011G137900_D	AT5G12360.1	-1.3
Gorai.005G134400_D	AT1G48450.1	-1.3	Protein of unknown function (DUF760)
Gorai.006G138800_D		-1.3
Gorai.010G066300_D	AT1G52720.1	-1.3
Gorai.003G087600_A	ATCG00680.1	-1.2	photosystem II reaction center protein B
Gorai.002G146600_A	ATCG00020.1	-1.2	photosystem II reaction center protein A
Gorai.009G347300_A	ATCG00340.1	-1.2	Photosystem I, PsaA/PsaB protein
Gorai.009G454900_A	AT1G55670.1	-1.2	photosystem I subunit G
Gorai.013G235100_D	ATCG00350.1	-1.2	Photosystem I, PsaA/PsaB protein
Gorai.003G067400_A	ATCG00470.1	-1.2	ATP synthase epsilon chain
Gorai.005G217500_A	ATCG00470.1	-1.2	ATP synthase epsilon chain
Gorai.007G279500_A	ATCG00490.1	-1.2	ribulose-bisphosphate carboxylases
Gorai.009G406400_D	AT5G03650.1	-1.2	starch branching enzyme 2.2
Gorai.003G044700_D	AT2G22240.1	-1.2	myo-inositol-1-phosphate synthase 2
Gorai.004G136000_A	AT4G23730.1	-1.2	Galactose mutarotase-like superfamily protein
Gorai.013G066400_D	AT5G08370.1	-1.2	alpha-galactosidase 2
Gorai.001G046400_D	AT2G36530.1	-1.2	Enolase
Gorai.004G098000_D	AT5G56350.1	-1.2	Pyruvate kinase family protein
Gorai.009G072900_A	AT4G36250.1	-1.2	aldehyde dehydrogenase 3F1
Gorai.008G294300_A	AT3G48000.1	-1.2	aldehyde dehydrogenase 2B4
Gorai.008G294300_D	AT3G48000.1	-1.2	aldehyde dehydrogenase 2B4
Gorai.008G130900_D	AT1G01090.1	-1.2	pyruvate dehydrogenase E1 alpha
Gorai.002G150400_D	AT5G47030.1	-1.2	ATPase, F1 complex, delta/epsilon subunit
Gorai.005G144700_A	AT5G15490.1	-1.2	UDP-glucose 6-dehydrogenase family protein
Gorai.004G040600_D	AT4G00110.1	-1.2	UDP-D-glucuronate 4-epimerase 3
Gorai.006G028400_A	AT3G28180.1	-1.2	Cellulose-synthase-like C4
Gorai.007G064800_A	AT3G18660.2	-1.2	plant glycogenin-like starch initiation protein 1
Gorai.001G222400_A	AT4G12730.1	-1.2	FASCICLIN-like arabinogalactan 2
Gorai.012G153300_D	AT2G21140.1	-1.2	proline-rich protein 2
Gorai.006G219800_D	AT4G13710.1	-1.2	Pectin lyase-like superfamily protein
Gorai.003G108300_A	AT4G24780.1	-1.2	Pectin lyase-like superfamily protein
Gorai.008G203900_A	AT1G67750.1	-1.2	Pectate lyase family protein
Gorai.007G026000_D	AT4G23820.1	-1.2	Pectin lyase-like superfamily protein
Gorai.011G016500_A	AT1G11545.1	-1.2	xyloglucan endotransglucosylase/hydrolase 8
Gorai.006G172400_A	AT2G39700.1	-1.2	expansin A4
Gorai.001G083300_D	AT3G03220.1	-1.2	expansin A13
Gorai.010G094800_D	AT4G33220.1	-1.2	pectin methylesterase 44
Gorai.013G211000_A	AT3G05910.1	-1.2	Pectinacetylesterase family protein
Gorai.003G044400_A	AT5G10160.1	-1.2	Thioesterase superfamily protein
Gorai.010G245900_D	AT4G14070.1	-1.2	acyl-activating enzyme 15
Gorai.011G160500_D	AT5G16370.1	-1.2	acyl activating enzyme 5
Gorai.005G244100_A	AT1G19440.1	-1.2	3-ketoacyl-CoA synthase 4
Gorai.002G230000_D	AT3G57650.1	-1.2	lysophosphatidyl acyltransferase 2
Gorai.004G019300_A	AT3G57650.1	-1.2	lysophosphatidyl acyltransferase 2
Gorai.011G094900_D	AT3G01570.1	-1.2	Oleosin family protein
Gorai.009G429200_A	AT4G27270.1	-1.2	Quinone reductase family protein
Gorai.001G158100_A	AT2G46210.1	-1.2	Fatty acid/sphingolipid desaturase
Gorai.001G158100_D	AT2G46210.1	-1.2	Fatty acid/sphingolipid desaturase
Gorai.004G261100_D	AT3G07020.1	-1.2	UDP-Glycosyltransferase superfamily protein
Gorai.002G094900_A	AT5G55480.1	-1.2	SHV3-like 1
Gorai.008G169300_A	AT2G02010.1	-1.2	glutamate decarboxylase 4
Gorai.003G052100_A	AT1G65060.1	-1.2	4-coumarate:CoA ligase 3
Gorai.013G242200_A	AT5G57800.1	-1.2	Fatty acid hydroxylase superfamily
Gorai.011G161200_D	AT5G13930.1	-1.2	Chalcone and stilbene synthase family protein
Gorai.002G127000_D	AT1G75280.1	-1.2	NmrA-like negative transcriptional regulator family protein
Gorai.007G352200_A	AT1G73590.1	-1.2	Auxin efflux carrier family protein
Gorai.004G149700_D	AT2G46690.1	-1.2	SAUR-like auxin-responsive protein family
Gorai.003G032500_D	AT4G37760.1	-1.2	squalene epoxidase 3
Gorai.004G205900_A	AT4G22880.1	-1.2	leucoanthocyanidin dioxygenase
Gorai.012G105300_D	AT3G21420.1	-1.2	2-oxoglutarate (2OG) and Fe(II)-dependent oxygenase superfamily protein
Gorai.005G200200_A	AT5G44210.1	-1.2	erf domain protein 9
Gorai.007G312200_D	AT3G20310.1	-1.2	ethylene response factor 7
Gorai.005G213900_A	AT5G08415.1	-1.2	Radical SAM superfamily protein
Gorai.003G019000_D	AT5G66590.1	-1.2	CAP (Cysteine-rich secretory proteins, Antigen 5, and Pathogenesis-related 1 protein) superfamily protein
Gorai.003G032400_D	AT3G49750.1	-1.2	receptor like protein 44
Gorai.008G128500_A	AT5G24090.1	-1.2	chitinase A
Gorai.007G193200_A	AT1G11000.1	-1.2	Seven transmembrane MLO family protein
Gorai.005G188300_A	AT1G27170.2	-1.2	transmembrane receptors;ATP binding
Gorai.010G226800_D	AT4G10780.1	-1.2	LRR and NB-ARC domains-containing disease resistance protein
Gorai.007G048600_D	AT2G17880.1	-1.2	Chaperone DnaJ-domain superfamily protein
Gorai.013G010800_A	AT3G52490.1	-1.2	Double Clp-N motif-containing P-loop nucleoside triphosphate hydrolases superfamily protein
Gorai.005G209500_D	AT5G04890.1	-1.2	HSP20-like chaperones superfamily protein
Gorai.003G072700_A	AT4G10440.1	-1.2	S-adenosyl-L-methionine-dependent methyltransferases superfamily protein
Gorai.008G197000_D	AT5G58750.1	-1.2	NAD(P)-binding Rossmann-fold superfamily protein
Gorai.013G166500_D	AT3G52880.1	-1.2	monodehydroascorbate reductase 1
Gorai.003G077600_D	AT4G10630.1	-1.2	Glutaredoxin family protein
Gorai.013G191600_D	AT5G18280.1	-1.2	apyrase 2
Gorai.012G006800_A	AT5G26667.2	-1.2	P-loop containing nucleoside triphosphate hydrolases superfamily protein
Gorai.003G098400_A	AT5G07720.1	-1.2	Galactosyl transferase GMA12/MNN10 family protein
Gorai.009G033300_A	AT5G49690.1	-1.2	UDP-Glycosyltransferase superfamily protein
Gorai.010G007300_D	AT1G45130.1	-1.2	beta-galactosidase 5
Gorai.007G198900_D	AT4G36360.1	-1.2	beta-galactosidase 3
Gorai.011G124300_A	AT3G58100.1	-1.2	plasmodesmata callose-binding protein 5
Gorai.013G202800_A	AT1G64760.1	-1.2	O-Glycosyl hydrolases family 17 protein
Gorai.002G114200_D	AT4G26830.1	-1.2	O-Glycosyl hydrolases family 17 protein
Gorai.012G009200_D	AT5G58090.1	-1.2	O-Glycosyl hydrolases family 17 protein
Gorai.004G125600_A	AT5G54160.1	-1.2	O-methyltransferase 1
Gorai.009G268100_A	AT1G76160.1	-1.2	SKU5 similar 5
Gorai.009G044000_A	AT2G26170.1	-1.2	cytochrome P450, family 711, subfamily A, polypeptide 1
Gorai.003G165500_A	AT4G12320.1	-1.2	cytochrome P450, family 706, subfamily A, polypeptide 6
Gorai.003G165500_D	AT4G12320.1	-1.2	cytochrome P450, family 706, subfamily A, polypeptide 6
Gorai.001G063600_A	AT3G26170.1	-1.2	cytochrome P450, family 71, subfamily B, polypeptide 19
Gorai.001G047200_A	AT2G45510.1	-1.2	cytochrome P450, family 704, subfamily A, polypeptide 2
Gorai.001G259400_A	AT5G40150.1	-1.2	Peroxidase superfamily protein
Gorai.001G259400_D	AT5G40150.1	-1.2	Peroxidase superfamily protein
Gorai.003G036300_A	AT5G10530.1	-1.2	Concanavalin A-like lectin protein kinase family protein
Gorai.003G036300_D	AT5G10530.1	-1.2	Concanavalin A-like lectin protein kinase family protein
Gorai.003G075500_D	AT1G64640.1	-1.2	early nodulin-like protein 8
Gorai.006G049300_D	AT4G23420.1	-1.2	NAD(P)-binding Rossmann-fold superfamily protein
Gorai.009G138200_D	AT3G16370.1	-1.2	GDSL-like Lipase/Acylhydrolase superfamily protein
Gorai.001G010100_A	AT2G19870.1	-1.2	tRNA/rRNA methyltransferase (SpoU) family protein
Gorai.011G273200_A	ATCG00190.1	-1.2	RNA polymerase subunit beta
Gorai.004G205100_A	ATCG00740.1	-1.2	RNA polymerase subunit alpha
Gorai.007G109400_A	AT1G01250.1	-1.2	Integrase-type DNA-binding superfamily protein
Gorai.013G076100_D	AT1G68550.1	-1.2	Integrase-type DNA-binding superfamily protein
Gorai.011G225700_A	AT3G54320.3	-1.2	Integrase-type DNA-binding superfamily protein
Gorai.012G098200_A	AT1G16060.1	-1.2	ARIA-interacting double AP2 domain protein
Gorai.001G042300_A	AT1G15360.1	-1.2	Integrase-type DNA-binding superfamily protein
Gorai.009G078800_D	AT5G60450.1	-1.2	auxin response factor 4
Gorai.009G246600_A	AT2G41310.1	-1.2	response regulator 3
Gorai.004G188300_A	AT4G18020.1	-1.2	CheY-like two-component responsive regulator family protein
Gorai.007G307500_D	AT1G09250.1	-1.2	basic helix-loop-helix (bHLH) DNA-binding superfamily protein
Gorai.008G029300_D	AT4G34530.1	-1.2	cryptochrome-interacting basic-helix-loop-helix 1
Gorai.007G135600_D	AT5G64980.1	-1.2
Gorai.007G361700_D	AT3G57800.2	-1.2	basic helix-loop-helix (bHLH) DNA-binding superfamily protein
Gorai.013G033400_A	AT1G75540.1	-1.2	salt tolerance homolog2
Gorai.010G230500_D	AT4G32890.1	-1.2	GATA transcription factor 9
Gorai.002G123600_D	AT1G75710.1	-1.2	C2H2-like zinc finger protein
Gorai.003G185000_A	AT5G46880.1	-1.2	homeobox-7
Gorai.007G086700_A	AT2G44910.1	-1.2	homeobox-leucine zipper protein 4
Gorai.007G146200_A	AT2G31180.1	-1.2	myb domain protein 14
Gorai.007G378300_A	AT2G38090.1	-1.2	Duplicated homeodomain-like superfamily protein
Gorai.008G147800_A	AT5G23280.1	-1.2	TCP family transcription factor
Gorai.009G253900_D	AT1G76880.1	-1.2	Duplicated homeodomain-like superfamily protein
Gorai.002G064900_D	AT3G58120.1	-1.2	Basic-leucine zipper (bZIP) transcription factor family protein
Gorai.013G172500_D	AT3G58120.1	-1.2	Basic-leucine zipper (bZIP) transcription factor family protein
Gorai.010G045600_D	AT3G56850.1	-1.2	ABA-responsive element binding protein 3
Gorai.002G126500_A	AT1G75390.1	-1.2	basic leucine-zipper 44
Gorai.013G016900_A	AT3G11090.1	-1.2	LOB domain-containing protein 21
Gorai.006G246000_A	AT4G14550.1	-1.2	indole-3-acetic acid inducible 14
Gorai.003G002500_A	AT4G35590.1	-1.2	RWP-RK domain-containing protein
Gorai.012G046200_A	AT1G14440.1	-1.2	homeobox protein 31
Gorai.004G118800_D	AT5G23750.1	-1.2	Remorin family protein
Gorai.004G118800_A	AT5G23750.1	-1.2	Remorin family protein
Gorai.006G067300_D	AT5G06810.1	-1.2	Mitochondrial transcription termination factor family protein
Gorai.008G285900_D	AT3G18490.1	-1.2	Eukaryotic aspartyl protease family protein
Gorai.012G102800_A	AT1G07820.1	-1.2	Histone superfamily protein
Gorai.007G141000_D	AT3G54560.1	-1.2	histone H2A 11
Gorai.004G003900_A	AT3G45980.1	-1.2	Histone superfamily protein
Gorai.001G079400_A	ATCG00830.1	-1.2	ribosomal protein L2
Gorai.003G067000_D	AT5G02280.1	-1.2	SNARE-like superfamily protein
Gorai.003G001800_D	AT4G35500.1	-1.2	Protein kinase superfamily protein
Gorai.004G018800_A	AT3G20860.1	-1.2	NIMA-related kinase 5
Gorai.008G220700_D	AT4G19110.2	-1.2	Protein kinase superfamily protein
Gorai.006G177400_D	AT3G12620.1	-1.2	Protein phosphatase 2C family protein
Gorai.006G110800_A	AT3G44610.1	-1.2	Protein kinase superfamily protein
Gorai.009G125400_A	AT1G80640.1	-1.2	Protein kinase superfamily protein
Gorai.007G308900_A	AT1G56720.1	-1.2	Protein kinase superfamily protein
Gorai.009G025100_A	AT3G24550.1	-1.2	proline extensin-like receptor kinase 1
Gorai.009G025100_D	AT3G24550.1	-1.2	proline extensin-like receptor kinase 1
Gorai.002G074700_A	AT5G54380.1	-1.2	protein kinase family protein
Gorai.005G026700_A	AT3G23750.1	-1.2	Leucine-rich repeat protein kinase family protein
Gorai.009G314400_A	AT2G39180.1	-1.2	CRINKLY4 related 2
Gorai.007G083800_D	AT3G51990.1	-1.2	Protein kinase superfamily protein
Gorai.011G061400_A	AT3G14067.1	-1.2	Subtilase family protein
Gorai.003G006400_A	AT4G35880.1	-1.2	Eukaryotic aspartyl protease family protein
Gorai.004G215700_D	AT1G03220.1	-1.2	Eukaryotic aspartyl protease family protein
Gorai.007G195600_A	AT3G50940.1	-1.2	P-loop containing nucleoside triphosphate hydrolases superfamily protein
Gorai.012G109400_D	AT5G05830.1	-1.2	RING/FYVE/PHD zinc finger superfamily protein
Gorai.003G045800_A	AT1G15100.1	-1.2	RING-H2 finger A2A
Gorai.013G199300_A	AT5G17600.1	-1.2	RING/U-box superfamily protein
Gorai.013G150600_D	AT5G55970.1	-1.2	RING/U-box superfamily protein
Gorai.010G023800_A	AT4G24210.1	-1.2	F-box family protein
Gorai.001G123100_D	AT2G27310.1	-1.2	F-box family protein
Gorai.001G123100_A	AT2G27310.1	-1.2	F-box family protein
Gorai.011G286000_A	ATCG01040.1	-1.2	Cytochrome C assembly protein
Gorai.009G235400_D	AT4G08950.1	-1.2	Phosphate-responsive 1 family protein
Gorai.009G214700_D	AT5G43020.1	-1.2	Leucine-rich repeat protein kinase family protein
Gorai.001G081900_D	AT1G48480.1	-1.2	receptor-like kinase 1
Gorai.001G081900_A	AT1G48480.1	-1.2	receptor-like kinase 1
Gorai.012G136100_D	AT5G23400.1	-1.2	Leucine-rich repeat (LRR) family protein
Gorai.008G241300_A	AT1G12460.1	-1.2	Leucine-rich repeat protein kinase family protein
Gorai.007G244000_A	AT5G10020.1	-1.2	Leucine-rich receptor-like protein kinase family protein
Gorai.009G166500_D	AT1G28440.1	-1.2	HAESA-like 1
Gorai.008G132100_D	AT2G46850.1	-1.2	Protein kinase superfamily protein
Gorai.008G239400_D	AT1G12310.1	-1.2	Calcium-binding EF-hand family protein
Gorai.013G042200_A	AT2G15760.1	-1.2	Protein of unknown function (DUF1645)
Gorai.004G094800_D	AT3G13600.1	-1.2	calmodulin-binding family protein
Gorai.007G299900_A	AT4G15800.1	-1.2	ralf-like 33
Gorai.004G248700_A	AT1G54560.1	-1.2	Myosin family protein with Dil domain
Gorai.007G159700_A	AT5G48460.1	-1.2	Actin binding Calponin homology (CH) domain-containing protein
Gorai.003G126300_D	AT5G23860.1	-1.2	tubulin beta 8
Gorai.007G351900_A	AT5G12250.1	-1.2	beta-6 tubulin
Gorai.006G176500_A	AT3G09550.1	-1.2	Ankyrin repeat family protein
Gorai.001G153600_D	AT4G10840.1	-1.2	Tetratricopeptide repeat (TPR)-like superfamily protein
Gorai.007G300100_A	AT3G05520.2	-1.2	Subunits of heterodimeric actin filament capping protein Capz superfamily
Gorai.001G238800_A	AT3G28880.1	-1.2	Ankyrin repeat family protein
Gorai.001G075200_D	AT1G18370.1	-1.2	ATP binding microtubule motor family protein
Gorai.013G127500_D	AT5G27000.1	-1.2	kinesin 4
Gorai.009G196700_A	AT3G51150.2	-1.2	ATP binding microtubule motor family protein
Gorai.007G085300_D	AT2G44740.1	-1.2	cyclin p4;1
Gorai.007G088400_A	AT2G45080.1	-1.2	cyclin p3;1
Gorai.007G296800_A	AT3G05330.1	-1.2	cyclin family
Gorai.004G161800_A	AT1G02010.1	-1.2	secretory 1A
Gorai.006G149900_D	AT5G52340.1	-1.2	exocyst subunit exo70 family protein A2
Gorai.006G148600_A	AT3G11820.1	-1.2	syntaxin of plants 121
Gorai.013G169800_A	AT1G53160.1	-1.2	squamosa promoter binding protein-like 4
Gorai.013G106100_D	AT1G21460.1	-1.2	Nodulin MtN3 family protein
Gorai.002G180400_A	AT3G18060.1	-1.2	transducin family protein / WD-40 repeat family protein
Gorai.013G109100_D	AT1G21390.1	-1.2	embryo defective 2170
Gorai.001G102300_D	AT4G27990.1	-1.2	YGGT family protein
Gorai.004G198200_A	AT5G47470.1	-1.2	Nodulin MtN21 /EamA-like transporter family protein
Gorai.007G049000_A	AT5G66170.3	-1.2	sulfurtransferase 18
Gorai.007G049000_D	AT5G66170.3	-1.2	sulfurtransferase 18
Gorai.010G026100_A	AT1G10200.1	-1.2	GATA type zinc finger transcription factor family protein
Gorai.012G086100_A	AT5G14120.1	-1.2	Major facilitator superfamily protein
[truncated: 537 more rows]

## Sheet: Li2 up-regulated genes at PCW
Gene_ID	TAIR10 best hit	log2 fold changes	TAIR10 Description
Gorai.008G158900_A	AT1G23550.1	10.6	similar to RCD one 2
Gorai.010G157600_A	AT4G28500.1	10.2	NAC domain containing protein 73
Gorai.011G149600_D		10
Gorai.013G044900_D	AT1G49740.1	9.9	PLC-like phosphodiesterases superfamily protein
Gorai.012G171000_A		9.9
Gorai.002G092600_D	AT5G55180.1	9.5	O-Glycosyl hydrolases family 17 protein
Gorai.002G253400_A	AT2G37390.1	9.1	Chloroplast-targeted copper chaperone protein
Gorai.012G167300_A	AT4G01500.1	9.1	AP2/B3-like transcriptional factor family protein
Gorai.007G160400_A		9
Gorai.006G058800_D	AT1G70250.1	9	receptor serine/threonine kinase, putative
Gorai.007G322300_D	AT5G36930.2	9	Disease resistance protein (TIR-NBS-LRR class) family
Gorai.005G097600_D	AT1G09970.1	9	Leucine-rich receptor-like protein kinase family protein
Gorai.009G057900_A	AT5G25360.1	8.8
Gorai.002G175000_A	AT5G24280.1	8.7	gamma-irradiation and mitomycin c induced 1
Gorai.002G187400_D	AT1G10740.1	8.6	alpha/beta-Hydrolases superfamily protein
Gorai.004G086000_A	AT5G23660.1	8.5	homolog of Medicago truncatula MTN3
Gorai.002G223000_A	AT1G21550.1	8.4	Calcium-binding EF-hand family protein
Gorai.011G127200_D		8.2
Gorai.001G205800_A	AT3G30530.1	8	basic leucine-zipper 42
Gorai.011G020400_A	AT4G21380.1	7.8	receptor kinase 3
Gorai.007G167300_D	AT5G55560.1	7.7	Protein kinase superfamily protein
Gorai.009G024900_D	AT5G19650.1	6.9	ovate family protein 8
Gorai.011G168100_D	AT5G18980.1	6.1	ARM repeat superfamily protein
Gorai.005G023800_A	AT5G44400.1	5.9	FAD-binding Berberine family protein
Gorai.009G411800_A	AT2G36800.1	5.8	don-glucosyltransferase 1
Gorai.005G013100_D	AT1G33060.2	5.8	NAC 014
Gorai.008G296600_A	AT3G22370.1	5.6	alternative oxidase 1A
Gorai.008G032900_D	AT4G38810.2	5.5	Calcium-binding EF-hand family protein
Gorai.011G168100_A	AT5G18980.1	5.5	ARM repeat superfamily protein
Gorai.005G023800_D	AT5G44400.1	5.5	FAD-binding Berberine family protein
Gorai.001G177400_A	AT2G20500.1	5.4
Gorai.004G052900_A	AT3G62730.1	5.4
Gorai.006G088900_A	AT1G06330.1	5.4	Heavy metal transport/detoxification superfamily protein
Gorai.009G316200_A		5.3
Gorai.008G151700_D	AT1G03940.1	5.3	HXXXD-type acyl-transferase family protein
Gorai.008G135100_D	AT2G47000.1	5.3	ATP binding cassette subfamily B4
Gorai.009G148800_D	AT5G23570.1	5.3	XS domain-containing protein / XS zinc finger domain-containing protein-related
Gorai.011G016400_D	AT1G11570.2	5.2	NTF2-like
Gorai.008G296600_D	AT3G22370.1	5.2	alternative oxidase 1A
Gorai.011G126900_A	AT2G38550.1	5.1	Transmembrane proteins 14C
Gorai.008G032900_A	AT4G38810.2	5	Calcium-binding EF-hand family protein
Gorai.009G097300_A	AT5G59520.1	4.9	ZRT/IRT-like protein 2
Gorai.006G026000_D	AT5G40010.1	4.9	AAA-ATPase 1
Gorai.002G087200_A	AT2G36800.1	4.9	don-glucosyltransferase 1
Gorai.002G061900_A		4.8
Gorai.013G265200_A	AT2G28710.1	4.8	C2H2-type zinc finger family protein
Gorai.007G291400_D	AT5G27330.1	4.8	Prefoldin chaperone subunit family protein
Gorai.006G070500_A	AT4G14450.1	4.8
Gorai.009G411800_D	AT2G36800.1	4.8	don-glucosyltransferase 1
Gorai.001G160000_A		4.7
Gorai.003G016800_D	AT3G50740.1	4.6	UDP-glucosyl transferase 72E1
Gorai.004G052900_D	AT3G62730.1	4.6
Gorai.002G235900_D	AT2G35980.1	4.6	Late embryogenesis abundant (LEA) hydroxyproline-rich glycoprotein family
Gorai.001G177400_D	AT2G20500.1	4.5
Gorai.012G028700_D	AT3G01680.1	4.5
Gorai.005G025200_A		4.5
Gorai.002G211000_D	AT1G49310.1	4.5
Gorai.013G099400_D	AT1G05260.1	4.5	Peroxidase superfamily protein
Gorai.005G212200_D	AT3G19970.1	4.4	alpha/beta-Hydrolases superfamily protein
Gorai.010G058200_A	AT1G17020.1	4.3	senescence-related gene 1
Gorai.009G125100_A	AT5G25190.1	4.3	Integrase-type DNA-binding superfamily protein
Gorai.011G267100_D	AT3G11430.1	4.2	glycerol-3-phosphate acyltransferase 5
Gorai.010G045300_A		4.2
Gorai.007G016100_A	AT4G27740.1	4.2	Yippee family putative zinc-binding protein
Gorai.013G118000_D	AT5G18270.2	4.1	Arabidopsis NAC domain containing protein 87
Gorai.011G150800_A	AT4G20820.1	4.1	FAD-binding Berberine family protein
Gorai.008G230700_A	AT5G04770.1	4.1	cationic amino acid transporter 6
Gorai.006G034600_D	AT3G01600.1	4.1	NAC domain containing protein 44
Gorai.002G252600_A	AT2G37360.1	4	ABC-2 type transporter family protein
Gorai.013G007900_A		4
Gorai.012G095300_D	AT2G24370.1	4	Protein kinase protein with adenine nucleotide alpha hydrolases-like domain
Gorai.009G240800_D		4
Gorai.005G132400_A	AT3G16780.1	4	Ribosomal protein L19e family protein
Gorai.007G355400_D		4
Gorai.004G023600_D		4
Gorai.013G005800_A	AT5G05340.1	4	Peroxidase superfamily protein
Gorai.010G200200_A	AT3G46850.1	4	Subtilase family protein
Gorai.011G182700_A	AT5G18910.1	3.9	Protein kinase superfamily protein
Gorai.009G390400_A	AT1G71140.1	3.9	MATE efflux family protein
Gorai.002G015700_A	AT5G08200.1	3.9	peptidoglycan-binding LysM domain-containing protein
Gorai.011G021600_A	AT1G11190.1	3.9	bifunctional nuclease i
Gorai.010G150000_A	AT4G05020.1	3.9	NAD(P)H dehydrogenase B2
Gorai.008G158900_D	AT1G23550.1	3.9	similar to RCD one 2
Gorai.001G238100_A	AT5G44030.1	3.8	cellulose synthase A4
Gorai.011G178300_D	AT1G04500.1	3.8	CCT motif family protein
Gorai.002G247200_A	AT1G18590.1	3.8	sulfotransferase 17
Gorai.001G143000_D	AT5G38700.1	3.8
Gorai.007G074800_D		3.8
Gorai.005G208000_A	AT5G54510.1	3.8	Auxin-responsive GH3 family protein
Gorai.004G023700_D		3.8
Gorai.008G121600_A	AT3G01580.1	3.8	Tetratricopeptide repeat (TPR)-like superfamily protein
Gorai.010G157600_D	AT4G28500.1	3.8	NAC domain containing protein 73
Gorai.003G091800_D	AT2G41810.1	3.7	Protein of unknown function, DUF642
Gorai.008G043700_A	AT2G16050.1	3.7	Cysteine/Histidine-rich C1 domain family protein
Gorai.005G164600_D	AT5G50670.1	3.7	Squamosa promoter-binding protein-like (SBP domain) transcription factor family protein
Gorai.001G189300_A	AT5G48290.1	3.7	Heavy metal transport/detoxification superfamily protein
Gorai.009G240700_A		3.7
Gorai.007G355400_A		3.7
Gorai.007G016100_D	AT4G27740.1	3.7	Yippee family putative zinc-binding protein
Gorai.006G230300_D	AT3G54420.1	3.7	homolog of carrot EP3-3 chitinase
Gorai.011G125400_D	AT2G38600.1	3.6	HAD superfamily, subfamily IIIB acid phosphatase
Gorai.010G001900_A	AT5G42180.1	3.6	Peroxidase superfamily protein
Gorai.011G288300_D	AT3G53110.1	3.6	P-loop containing nucleoside triphosphate hydrolases superfamily protein
Gorai.007G034600_D	AT5G40010.1	3.6	AAA-ATPase 1
Gorai.005G034000_D	AT5G22355.1	3.6	Cysteine/Histidine-rich C1 domain family protein
Gorai.007G277600_A	AT3G63380.1	3.6	ATPase E1-E2 type family protein / haloacid dehalogenase-like hydrolase family protein
Gorai.006G120800_D	AT5G60250.1	3.6	zinc finger (C3HC4-type RING finger) family protein
Gorai.002G235900_A	AT2G35980.1	3.6	Late embryogenesis abundant (LEA) hydroxyproline-rich glycoprotein family
Gorai.012G095500_D	AT5G57670.2	3.6	Protein kinase superfamily protein
Gorai.008G041800_D	AT3G06470.1	3.5	GNS1/SUR4 membrane protein family
Gorai.001G150900_D	AT1G01120.1	3.5	3-ketoacyl-CoA synthase 1
Gorai.005G212200_A	AT3G19970.1	3.5	alpha/beta-Hydrolases superfamily protein
Gorai.011G073600_A	AT3G16175.1	3.5	Thioesterase superfamily protein
Gorai.002G091500_D	AT1G50720.1	3.5	Stigma-specific Stig1 family protein
Gorai.011G286300_D	AT2G40095.1	3.5	Alpha/beta hydrolase related protein
Gorai.009G255400_D	AT5G61890.1	3.5	Integrase-type DNA-binding superfamily protein
Gorai.001G166400_D		3.5
Gorai.001G161400_A		3.5
Gorai.002G259300_A	AT3G54040.1	3.5	PAR1 protein
Gorai.001G118800_D	AT3G44830.1	3.4	Lecithin:cholesterol acyltransferase family protein
Gorai.005G228900_D	AT4G34320.1	3.4	Protein of unknown function (DUF677)
Gorai.006G152600_D	AT3G11570.1	3.4	TRICHOME BIREFRINGENCE-LIKE 8
Gorai.009G149000_D	AT3G53690.1	3.4	RING/U-box superfamily protein
Gorai.004G023500_D		3.4
Gorai.005G268900_A	AT4G20050.1	3.4	Pectin lyase-like superfamily protein
Gorai.001G167000_A		3.4
Gorai.009G104800_D	AT3G45650.1	3.4	nitrate excretion transporter1
Gorai.005G216100_A		3.4
Gorai.004G290200_D	AT3G16180.1	3.4	Major facilitator superfamily protein
Gorai.008G049600_A	AT4G39720.1	3.4	VQ motif-containing protein
Gorai.008G272100_A	AT5G24090.1	3.4	chitinase A
Gorai.013G219300_A	AT4G32870.1	3.3	Polyketide cyclase/dehydrase and lipid transport superfamily protein
Gorai.009G059200_A	AT5G25310.1	3.3	Exostosin family protein
Gorai.002G064600_D	AT3G15050.1	3.3	IQ-domain 10
Gorai.011G246800_D		3.3
Gorai.006G268500_D	AT5G60880.1	3.3	breaking of asymmetry in the stomatal lineage
Gorai.005G099300_A	AT1G59590.1	3.3	ZCF37
Gorai.005G044000_A	AT3G22600.1	3.3	Bifunctional inhibitor/lipid-transfer protein/seed storage 2S albumin superfamily protein
Gorai.005G084100_A	AT1G31130.1	3.3
Gorai.008G263200_D	AT5G24600.1	3.3	Protein of unknown function, DUF599
Gorai.009G016500_A	AT5G20230.1	3.3	blue-copper-binding protein
Gorai.013G106700_A	AT1G31130.1	3.3
Gorai.008G265900_D	AT2G46690.1	3.3	SAUR-like auxin-responsive protein family
Gorai.001G105600_A		3.3
Gorai.013G219300_D	AT4G32870.1	3.2	Polyketide cyclase/dehydrase and lipid transport superfamily protein
Gorai.004G273200_A	AT5G57800.1	3.2	Fatty acid hydroxylase superfamily
Gorai.001G086800_A	AT5G37800.1	3.2	RHD SIX-LIKE 1
Gorai.004G272200_A	AT4G08685.1	3.2	Pollen Ole e 1 allergen and extensin family protein
Gorai.009G057500_A	AT5G10530.1	3.2	Concanavalin A-like lectin protein kinase family protein
Gorai.011G288300_A	AT3G53110.1	3.2	P-loop containing nucleoside triphosphate hydrolases superfamily protein
Gorai.011G013400_A		3.2
Gorai.007G146100_A	AT2G31200.1	3.2	actin depolymerizing factor 6
Gorai.008G200600_A	AT5G60830.1	3.2	basic leucine-zipper 70
Gorai.010G004000_D		3.2
Gorai.004G106900_A	AT4G24250.1	3.2	Seven transmembrane MLO family protein
Gorai.009G198500_D	AT1G75430.1	3.2	BEL1-like homeodomain 11
Gorai.011G197200_A		3.2
Gorai.012G108800_A	AT3G09270.1	3.2	glutathione S-transferase TAU 8
Gorai.007G074900_A	AT5G40690.1	3.2
Gorai.007G038800_A	AT1G74360.1	3.2	Leucine-rich repeat protein kinase family protein
Gorai.003G160500_D	AT5G02320.1	3.2	myb domain protein 3r-5
Gorai.011G227700_D	AT5G06600.3	3.2	ubiquitin-specific protease 12
Gorai.005G087100_D	AT1G21550.1	3.2	Calcium-binding EF-hand family protein
Gorai.004G273200_D	AT5G57800.1	3.1	Fatty acid hydroxylase superfamily
Gorai.005G044000_D	AT3G22600.1	3.1	Bifunctional inhibitor/lipid-transfer protein/seed storage 2S albumin superfamily protein
Gorai.005G221700_D	AT1G17840.1	3.1	white-brown complex homolog protein 11
Gorai.009G053800_D	AT4G19810.1	3.1	Glycosyl hydrolase family protein with chitinase insertion domain
Gorai.009G006200_A	AT3G16857.2	3.1	response regulator 1
Gorai.013G007900_D		3.1
Gorai.001G165300_A	AT2G07696.1	3.1	Ribosomal protein S7p/S5e family protein
Gorai.005G223900_A		3.1
Gorai.001G166500_D		3.1
Gorai.013G014100_D	AT1G76520.1	3.1	Auxin efflux carrier family protein
Gorai.007G074800_A		3.1
Gorai.001G062500_D		3.1
Gorai.001G215700_D	AT4G15417.1	3.1	RNAse II-like 1
Gorai.011G197200_D		3.1
Gorai.009G240800_A		3.1
Gorai.011G163600_D	AT2G29420.1	3.1	glutathione S-transferase tau 7
Gorai.009G210800_A	AT1G47480.1	3.1	alpha/beta-Hydrolases superfamily protein
Gorai.008G268100_D	AT4G27810.1	3.1
Gorai.008G272100_D	AT5G24090.1	3.1	chitinase A
Gorai.012G153200_D	AT2G16600.1	3	rotamase CYP 3
Gorai.010G058100_A	AT1G17020.1	3	senescence-related gene 1
Gorai.012G063100_D	AT3G01550.1	3	phosphoenolpyruvate (pep)/phosphate translocator 2
Gorai.008G092800_D	AT2G22560.1	3	Kinase interacting (KIP1-like) family protein
Gorai.005G187500_A	AT1G10460.1	3	germin-like protein 7
Gorai.005G110800_D	AT4G36210.3	3	Protein of unknown function (DUF726)
Gorai.011G021600_D	AT1G11190.1	3	bifunctional nuclease i
Gorai.007G198300_D	AT3G51050.1	3	FG-GAP repeat-containing protein
Gorai.007G074700_A	AT3G01710.2	3	TPX2 (targeting protein for Xklp2) protein family
Gorai.002G082100_A	AT5G54690.1	3	galacturonosyltransferase 12
Gorai.009G206600_A	AT4G31940.1	3	cytochrome P450, family 82, subfamily C, polypeptide 4
Gorai.001G168000_A	ATMG00270.1	3	NADH dehydrogenase 6
Gorai.001G168000_D	ATMG00270.1	3	NADH dehydrogenase 6
Gorai.007G264800_D	AT1G16820.1	3	vacuolar ATP synthase catalytic subunit-related / V-ATPase-related / vacuolar proton pump-related
Gorai.001G162000_A	AT2G07727.1	3	Di-haem cytochrome, transmembrane;Cytochrome b/b6, C-terminal
Gorai.008G180700_D	AT1G26820.1	3	ribonuclease 3
Gorai.013G222500_D	AT5G20820.1	3	SAUR-like auxin-responsive protein family
Gorai.004G205400_D	AT1G33720.1	3	cytochrome P450, family 76, subfamily C, polypeptide 6
Gorai.001G215700_A	AT4G15417.1	3	RNAse II-like 1
Gorai.009G210700_D	AT1G47480.1	3	alpha/beta-Hydrolases superfamily protein
Gorai.013G232800_A	AT2G26650.1	2.9	K+ transporter 1
Gorai.006G113700_D	AT5G22290.1	2.9	NAC domain containing protein 89
Gorai.003G081300_A	AT5G41810.2	2.9
Gorai.008G157200_D	AT5G50760.1	2.9	SAUR-like auxin-responsive protein family
Gorai.007G219100_D	AT4G37370.1	2.9	cytochrome P450, family 81, subfamily D, polypeptide 8
Gorai.010G057800_D		2.9
Gorai.011G075600_A	AT3G14470.1	2.9	NB-ARC domain-containing disease resistance protein
Gorai.007G310700_D	AT3G13080.1	2.9	multidrug resistance-associated protein 3
Gorai.008G255100_D	AT5G42080.1	2.9	dynamin-like protein
Gorai.006G162400_A	AT2G36870.1	2.9	xyloglucan endotransglucosylase/hydrolase 32
Gorai.009G063700_A	AT5G10820.1	2.9	Major facilitator superfamily protein
Gorai.007G310800_D	AT3G13080.2	2.9	multidrug resistance-associated protein 3
Gorai.013G213200_A	AT2G07687.1	2.9	Cytochrome c oxidase, subunit III
Gorai.007G310600_D	AT3G13080.1	2.9	multidrug resistance-associated protein 3
Gorai.006G162400_D	AT2G36870.1	2.9	xyloglucan endotransglucosylase/hydrolase 32
Gorai.010G198100_A	AT2G40080.1	2.9	Protein of unknown function (DUF1313)
Gorai.001G161300_D		2.9
Gorai.001G161300_A		2.9
Gorai.007G159800_D	AT2G43060.1	2.9	ILI1 binding bHLH 1
Gorai.008G206200_A	AT1G67340.1	2.9	HCP-like superfamily protein with MYND-type zinc finger
Gorai.001G238100_D	AT5G44030.1	2.8	cellulose synthase A4
Gorai.007G379900_D	AT1G57610.1	2.8	Protein of unknown function (DUF607)
Gorai.005G222100_D	AT1G17840.1	2.8	white-brown complex homolog protein 11
Gorai.001G003100_A	AT3G30842.1	2.8	pleiotropic drug resistance 10
Gorai.005G223900_D		2.8
Gorai.006G187600_A	AT5G47000.1	2.8	Peroxidase superfamily protein
Gorai.002G122200_A	AT4G35900.1	2.8	Basic-leucine zipper (bZIP) transcription factor family protein
Gorai.002G202300_A	AT1G76160.1	2.8	SKU5 similar 5
Gorai.007G200000_D	AT1G43910.1	2.8	P-loop containing nucleoside triphosphate hydrolases superfamily protein
Gorai.002G096400_D	AT2G17030.1	2.8	F-box family protein with a domain of unknown function (DUF295)
Gorai.006G131300_A	AT1G71870.1	2.8	MATE efflux family protein
Gorai.001G210100_A	AT3G51550.1	2.8	Malectin/receptor-like protein kinase family protein
Gorai.001G003100_D	AT3G30842.1	2.8	pleiotropic drug resistance 10
Gorai.007G323300_A	AT4G27220.1	2.8	NB-ARC domain-containing disease resistance protein
Gorai.002G062500_D	AT1G53270.1	2.8	ABC-2 type transporter family protein
Gorai.001G164300_D	AT2G07599.2	2.8
Gorai.001G271800_D	AT5G14130.1	2.8	Peroxidase superfamily protein
Gorai.008G248700_A	AT1G63850.1	2.8	BTB/POZ domain-containing protein
Gorai.008G195900_D	AT1G74360.1	2.8	Leucine-rich repeat protein kinase family protein
Gorai.001G166500_A		2.8
Gorai.002G129400_A	AT1G75100.1	2.8	J-domain protein required for chloroplast accumulation response 1
Gorai.001G166400_A		2.8
Gorai.005G037100_D	AT2G19660.1	2.8	Cysteine/Histidine-rich C1 domain family protein
Gorai.003G049200_D	AT2G21780.1	2.8
Gorai.009G162900_A	AT1G06330.1	2.8	Heavy metal transport/detoxification superfamily protein
Gorai.002G156500_D	AT3G12120.1	2.8	fatty acid desaturase 2
Gorai.009G149000_A	AT3G53690.1	2.8	RING/U-box superfamily protein
Gorai.001G161600_D		2.8
Gorai.001G161600_A		2.8
Gorai.009G157000_A	AT4G18210.1	2.8	purine permease 10
Gorai.003G090500_D	AT2G41640.1	2.8	Glycosyltransferase family 61 protein
Gorai.011G227600_D	AT5G06600.1	2.8	ubiquitin-specific protease 12
Gorai.002G070600_A	AT4G21700.1	2.8	Protein of unknown function (DUF2921)
Gorai.011G030300_A	AT4G18425.1	2.7	Protein of unknown function (DUF679)
Gorai.008G089300_D	AT2G22620.1	2.7	Rhamnogalacturonate lyase family protein
Gorai.010G231100_D	AT3G16500.1	2.7	phytochrome-associated protein 1
Gorai.001G183700_D		2.7
Gorai.009G127900_D	AT1G80080.1	2.7	Leucine-rich repeat (LRR) family protein
Gorai.001G156800_A	AT2G16070.2	2.7	plastid division2
Gorai.002G017500_D	AT4G03400.1	2.7	Auxin-responsive GH3 family protein
Gorai.006G044800_A	AT5G18610.1	2.7	Protein kinase superfamily protein
Gorai.004G085400_A	AT5G62000.1	2.7	auxin response factor 2
Gorai.001G210700_A	AT3G51550.1	2.7	Malectin/receptor-like protein kinase family protein
Gorai.005G074600_D	AT1G22690.1	2.7	Gibberellin-regulated family protein
Gorai.009G290900_D	AT2G33590.1	2.7	NAD(P)-binding Rossmann-fold superfamily protein
Gorai.006G150200_A	AT2G35980.1	2.7	Late embryogenesis abundant (LEA) hydroxyproline-rich glycoprotein family
Gorai.001G164300_A	AT2G07599.2	2.7
Gorai.005G184600_A	AT1G24020.1	2.7	MLP-like protein 423
Gorai.008G138000_D	AT4G01970.1	2.7	stachyose synthase
Gorai.008G013700_A	AT2G17290.1	2.7	Calcium-dependent protein kinase family protein
Gorai.001G161800_A	AT2G07734.1	2.7	Alpha-L RNA-binding motif/Ribosomal protein S4 family protein
Gorai.005G224500_D	AT4G24570.1	2.7	dicarboxylate carrier 2
Gorai.001G160500_A	AT2G07741.1	2.7	ATPase, F0 complex, subunit A protein
Gorai.001G167300_D		2.7
Gorai.009G433200_D	AT4G27410.2	2.7	NAC (No Apical Meristem) domain transcriptional regulator superfamily protein
Gorai.011G075500_A	AT3G16030.1	2.7	lectin protein kinase family protein
Gorai.013G025400_A	AT5G07990.1	2.7	Cytochrome P450 superfamily protein
Gorai.013G224500_A	AT2G06025.1	2.7	Acyl-CoA N-acyltransferases (NAT) superfamily protein
Gorai.001G203800_D	AT5G38710.1	2.7	Methylenetetrahydrofolate reductase family protein
Gorai.004G013900_D	AT4G05030.1	2.7	Copper transport protein family
Gorai.007G224500_A	AT5G67620.1	2.6
Gorai.001G118800_A	AT3G44830.1	2.6	Lecithin:cholesterol acyltransferase family protein
Gorai.001G083400_A	AT5G37180.1	2.6	sucrose synthase 5
Gorai.008G295100_D	AT5G14740.2	2.6	carbonic anhydrase 2
Gorai.009G057800_A	AT3G15730.1	2.6	phospholipase D alpha 1
Gorai.010G004500_D	AT2G18420.1	2.6	Gibberellin-regulated family protein
Gorai.001G150900_A	AT1G01120.1	2.6	3-ketoacyl-CoA synthase 1
Gorai.007G293900_D		2.6
Gorai.011G280100_A	AT4G10720.1	2.6	Ankyrin repeat family protein
Gorai.004G109400_D	AT2G25290.1	2.6	Octicosapeptide/Phox/Bem1p (PB1) domain-containing protein / tetratricopeptide repeat (TPR)-containing protein
Gorai.010G080100_A	AT3G61640.1	2.6	arabinogalactan protein 20
Gorai.010G065300_D		2.6
Gorai.012G145200_A	AT5G10530.1	2.6	Concanavalin A-like lectin protein kinase family protein
Gorai.003G041600_D	AT4G01020.1	2.6	helicase domain-containing protein / IBR domain-containing protein / zinc finger protein-related
Gorai.008G121500_A	AT4G00467.1	2.6	Calcium-dependent lipid-binding (CaLB domain) family protein
Gorai.009G104100_D	AT2G28570.1	2.6
Gorai.011G266500_D	AT5G02220.1	2.6
Gorai.009G297500_D	AT3G07960.1	2.6	Phosphatidylinositol-4-phosphate 5-kinase family protein
Gorai.002G177200_D	AT1G70782.1	2.6	conserved peptide upstream open reading frame 28
Gorai.008G180700_A	AT1G26820.1	2.6	ribonuclease 3
Gorai.005G141100_A	AT1G14280.1	2.6	phytochrome kinase substrate 2
Gorai.007G310800_A	AT3G13080.2	2.6	multidrug resistance-associated protein 3
Gorai.007G310600_A	AT3G13080.1	2.6	multidrug resistance-associated protein 3
Gorai.004G206700_A	AT2G42010.1	2.6	phospholipase D beta 1
Gorai.008G255100_A	AT5G42080.1	2.6	dynamin-like protein
Gorai.001G166700_A	ATMG00570.1	2.6	Sec-independent periplasmic protein translocase
Gorai.004G048100_D	AT1G66120.1	2.6	AMP-dependent synthetase and ligase family protein
Gorai.008G013700_D	AT2G17290.1	2.6	Calcium-dependent protein kinase family protein
Gorai.005G189500_A	AT1G27100.1	2.6	Actin cross-linking protein
Gorai.001G167400_A	ATMG00640.1	2.6	hydrogen ion transporting ATP synthases, rotational mechanism;zinc ion binding
Gorai.006G027400_A	AT3G01330.1	2.6	DP-E2F-like protein 3
Gorai.001G054800_A	AT3G48850.1	2.6	phosphate transporter 3;2
Gorai.005G132400_D	AT3G16780.1	2.6	Ribosomal protein L19e family protein
Gorai.006G045200_D	AT5G51920.1	2.6	Pyridoxal phosphate (PLP)-dependent transferases superfamily protein
Gorai.009G166300_D	AT1G28470.1	2.6	NAC domain containing protein 10
Gorai.004G245200_D	AT1G54570.1	2.6	Esterase/lipase/thioesterase family protein
Gorai.009G389300_D	AT4G21700.1	2.6	Protein of unknown function (DUF2921)
Gorai.002G108800_A	AT1G55790.1	2.6	Domain of unknown function (DUF2431)
Gorai.011G276100_D	AT4G12560.1	2.6	F-box and associated interaction domains-containing protein
Gorai.002G108100_A		2.6
Gorai.011G072500_D	AT4G32890.1	2.5	GATA transcription factor 9
Gorai.004G233100_A	AT2G42380.2	2.5	Basic-leucine zipper (bZIP) transcription factor family protein
Gorai.012G028700_A	AT3G01680.1	2.5
Gorai.009G045500_A	AT2G45400.1	2.5	NAD(P)-binding Rossmann-fold superfamily protein
Gorai.004G241300_D	AT1G55020.1	2.5	lipoxygenase 1
Gorai.002G247100_D	AT1G18590.1	2.5	sulfotransferase 17
Gorai.006G061800_A	AT3G26300.1	2.5	cytochrome P450, family 71, subfamily B, polypeptide 34
Gorai.008G013500_D	AT4G35350.1	2.5	xylem cysteine peptidase 1
Gorai.008G078100_A	AT5G67210.1	2.5	Protein of unknown function (DUF579)
Gorai.009G277500_D	AT2G22840.1	2.5	growth-regulating factor 1
Gorai.009G438000_D	AT3G20340.1	2.5
Gorai.001G228100_A	AT3G22400.1	2.5	PLAT/LH2 domain-containing lipoxygenase family protein
Gorai.004G109400_A	AT2G25290.1	2.5	Octicosapeptide/Phox/Bem1p (PB1) domain-containing protein / tetratricopeptide repeat (TPR)-containing protein
Gorai.007G220900_A	AT5G67350.1	2.5
Gorai.007G110700_D	AT4G00900.1	2.5	ER-type Ca2+-ATPase 2
Gorai.006G263800_A	AT1G09070.1	2.5	soybean gene regulated by cold-2
Gorai.013G133100_D	AT1G05490.1	2.5	chromatin remodeling 31
Gorai.012G181000_A	AT2G01300.1	2.5
Gorai.009G349500_D		2.5
Gorai.001G164200_D	ATMG01120.1	2.5	NADH dehydrogenase 1B
Gorai.001G164200_A	ATMG01120.1	2.5	NADH dehydrogenase 1B
Gorai.012G023200_D	AT5G04930.1	2.5	aminophospholipid ATPase 1
Gorai.001G160200_A	ATMG00830.1	2.5	cytochrome C biogenesis 382
Gorai.001G162500_A	ATMG01360.1	2.5	cytochrome oxidase
Gorai.013G213100_A	ATMG01360.1	2.5	cytochrome oxidase
Gorai.001G162400_A	AT2G07687.1	2.5	Cytochrome c oxidase, subunit III
Gorai.002G201900_A		2.5
Gorai.001G165900_A	AT2G07771.2	2.5	Cytochrome C assembly protein
Gorai.001G165900_D	AT2G07771.2	2.5	Cytochrome C assembly protein
Gorai.006G119600_D	AT2G02800.1	2.5	protein kinase 2B
Gorai.007G297900_A		2.5
Gorai.001G148500_A	AT1G09540.1	2.5	myb domain protein 61
Gorai.010G198100_D	AT2G40080.1	2.5	Protein of unknown function (DUF1313)
Gorai.006G041000_A	AT5G14180.1	2.5	Myzus persicae-induced lipase 1
Gorai.002G061100_D	AT1G78830.1	2.5	Curculin-like (mannose-binding) lectin family protein
Gorai.008G091200_A	AT1G72220.1	2.5	RING/U-box superfamily protein
Gorai.009G210800_D	AT1G47480.1	2.5	alpha/beta-Hydrolases superfamily protein
Gorai.001G273800_A	AT5G13200.1	2.5	GRAM domain family protein
Gorai.007G350400_A	AT2G25625.2	2.4
Gorai.001G123700_D	AT5G04820.1	2.4	ovate family protein 13
Gorai.001G044700_D	AT5G17420.1	2.4	Cellulose synthase family protein
Gorai.009G384500_A	AT1G53140.1	2.4	Dynamin related protein 5A
Gorai.009G211400_A	AT4G33330.2	2.4	plant glycogenin-like starch initiation protein 3
Gorai.013G117600_A	AT5G56350.1	2.4	Pyruvate kinase family protein
Gorai.006G037500_A	AT5G14340.1	2.4	myb domain protein 40
Gorai.008G077100_A	AT5G42860.1	2.4
Gorai.005G023100_A		2.4
Gorai.004G033800_D	AT3G13220.1	2.4	ABC-2 type transporter family protein
Gorai.004G198100_D	AT5G16100.1	2.4
Gorai.008G093600_D	AT4G15560.1	2.4	Deoxyxylulose-5-phosphate synthase
Gorai.002G265200_A	AT2G38290.1	2.4	ammonium transporter 2
Gorai.008G172900_A	AT1G05210.1	2.4	Transmembrane protein 97, predicted
Gorai.008G130700_A		2.4
Gorai.006G044800_D	AT5G18610.1	2.4	Protein kinase superfamily protein
Gorai.007G109600_A	AT4G27810.1	2.4
Gorai.003G187400_A	AT4G19390.1	2.4	Uncharacterised protein family (UPF0114)
Gorai.008G024300_D	AT3G19300.1	2.4	Protein kinase superfamily protein
Gorai.005G084100_D	AT1G31130.1	2.4
Gorai.006G268900_D	AT2G42730.2	2.4	F-box family protein
Gorai.001G205500_A	AT2G24762.1	2.4	glutamine dumper 4
Gorai.001G163900_A		2.4
Gorai.001G168200_A		2.4
Gorai.001G143000_A	AT5G38700.1	2.4
Gorai.001G163100_A		2.4
Gorai.011G266500_A	AT5G02220.1	2.4
Gorai.004G231400_A	AT2G36870.1	2.4	xyloglucan endotransglucosylase/hydrolase 32
Gorai.010G122600_D	AT5G57510.1	2.4
Gorai.003G067100_D	AT1G43910.1	2.3	P-loop containing nucleoside triphosphate hydrolases superfamily protein
Gorai.010G003300_A	AT1G30750.1	2.3
Gorai.009G227000_D	AT5G64410.1	2.3	oligopeptide transporter 4
Gorai.009G264300_A	AT3G09880.1	2.3	Protein phosphatase 2A regulatory B subunit family protein
Gorai.008G089600_A	AT4G37980.1	2.3	elicitor-activated gene 3-1
Gorai.009G102200_D	AT5G59730.1	2.3	exocyst subunit exo70 family protein H7
Gorai.008G196200_D	AT5G07800.1	2.3	Flavin-binding monooxygenase family protein
Gorai.010G078400_D	AT2G19760.1	2.3	profilin 1
Gorai.010G191100_D	AT1G02205.2	2.3	Fatty acid hydroxylase superfamily
Gorai.004G033800_A	AT3G13220.1	2.3	ABC-2 type transporter family protein
Gorai.010G078400_A	AT2G19760.1	2.3	profilin 1
Gorai.009G159200_A	AT1G29670.1	2.3	GDSL-like Lipase/Acylhydrolase superfamily protein
Gorai.007G220900_D	AT5G67350.1	2.3
Gorai.009G174700_D	AT4G05150.1	2.3	Octicosapeptide/Phox/Bem1p family protein
Gorai.005G201700_D	AT4G28290.1	2.3
Gorai.001G271500_D	AT3G27060.1	2.3	Ferritin/ribonucleotide reductase-like family protein
Gorai.010G095000_D	AT2G26440.1	2.3	Plant invertase/pectin methylesterase inhibitor superfamily
Gorai.001G243600_A	AT2G16530.1	2.3	3-oxo-5-alpha-steroid 4-dehydrogenase family protein
Gorai.004G214200_A	AT2G28840.1	2.3	XB3 ortholog 1 in Arabidopsis thaliana
Gorai.013G034000_A	AT2G16430.2	2.3	purple acid phosphatase 10
Gorai.010G091100_D	AT1G19210.1	2.3	Integrase-type DNA-binding superfamily protein
Gorai.005G231300_A		2.3
Gorai.009G228300_D		2.3
Gorai.010G091800_A	AT3G43190.1	2.3	sucrose synthase 4
Gorai.012G130400_D	AT2G20780.1	2.3	Major facilitator superfamily protein
Gorai.011G180500_D		2.3
Gorai.013G148900_D	AT3G13320.1	2.3	cation exchanger 2
Gorai.009G095300_A	AT5G59050.1	2.3
Gorai.013G269600_D	AT1G07150.1	2.3	mitogen-activated protein kinase kinase kinase 13
Gorai.006G026100_D	AT5G40010.1	2.3	AAA-ATPase 1
Gorai.013G030100_A	AT5G37490.1	2.3	ARM repeat superfamily protein
Gorai.004G289300_A	AT4G10720.1	2.3	Ankyrin repeat family protein
Gorai.005G044600_D	AT3G22740.1	2.3	homocysteine S-methyltransferase 3
Gorai.009G119800_D	AT1G16790.1	2.3	ribosomal protein-related
Gorai.001G164000_A		2.3
Gorai.001G161500_A	ATMG00090.1	2.3	structural constituent of ribosome;protein binding
Gorai.013G018600_D		2.3
Gorai.012G130400_A	AT2G20780.1	2.3	Major facilitator superfamily protein
Gorai.008G038600_D	AT1G76160.1	2.3	SKU5 similar 5
Gorai.005G161800_A	AT1G70940.1	2.3	Auxin efflux carrier family protein
Gorai.008G285300_A	AT3G18550.2	2.3	TCP family transcription factor
Gorai.001G166000_D		2.3
Gorai.001G166000_A		2.3
Gorai.001G161800_D	AT2G07734.1	2.3	Alpha-L RNA-binding motif/Ribosomal protein S4 family protein
Gorai.006G230300_A	AT3G54420.1	2.3	homolog of carrot EP3-3 chitinase
Gorai.007G159800_A	AT2G43060.1	2.3	ILI1 binding bHLH 1
Gorai.006G265200_D	AT2G47260.1	2.3	WRKY DNA-binding protein 23
Gorai.011G292900_A	AT2G40410.2	2.3	Staphylococcal nuclease homologue
Gorai.008G193600_D	AT4G19840.1	2.3	phloem protein 2-A1
Gorai.002G259300_D	AT3G54040.1	2.3	PAR1 protein
Gorai.010G228500_D	AT1G58190.2	2.3	receptor like protein 9
Gorai.003G046900_D	AT5G64880.1	2.3
Gorai.001G203800_A	AT5G38710.1	2.3	Methylenetetrahydrofolate reductase family protein
Gorai.005G013100_A	AT1G33060.2	2.3	NAC 014
Gorai.009G094100_D	AT2G29590.1	2.3	Thioesterase superfamily protein
Gorai.001G238800_D	AT3G28880.1	2.2	Ankyrin repeat family protein
Gorai.004G058800_D	AT5G55160.1	2.2	small ubiquitin-like modifier 2
Gorai.007G146000_D	AT3G54700.1	2.2	phosphate transporter 1;7
Gorai.012G023600_A	AT1G66950.1	2.2	pleiotropic drug resistance 11
Gorai.009G029300_D	AT4G29190.1	2.2	Zinc finger C-x8-C-x5-C-x3-H type family protein
Gorai.001G271800_A	AT5G14130.1	2.2	Peroxidase superfamily protein
Gorai.002G247100_A	AT1G18590.1	2.2	sulfotransferase 17
Gorai.004G224800_D		2.2
Gorai.012G178200_D	AT4G03480.1	2.2	Ankyrin repeat family protein
Gorai.003G148900_A	AT3G14470.1	2.2	NB-ARC domain-containing disease resistance protein
Gorai.009G047800_A	AT2G25890.1	2.2	Oleosin family protein
Gorai.009G265600_A	AT1G71691.2	2.2	GDSL-like Lipase/Acylhydrolase superfamily protein
Gorai.009G176600_A	AT1G11570.1	2.2	NTF2-like
Gorai.010G213100_D		2.2
Gorai.008G180800_D	AT2G02990.1	2.2	ribonuclease 1
Gorai.001G222000_D	AT4G16360.3	2.2	5\'-AMP-activated protein kinase beta-2 subunit protein
Gorai.006G275000_D	AT1G57610.1	2.2	Protein of unknown function (DUF607)
Gorai.006G114500_D	AT3G44220.1	2.2	Late embryogenesis abundant (LEA) hydroxyproline-rich glycoprotein family
Gorai.013G195700_A	AT1G28760.1	2.2	Uncharacterized conserved protein (DUF2215)
Gorai.005G027300_D	AT4G14040.1	2.2	selenium-binding protein 2
Gorai.007G364700_A	AT3G14470.1	2.2	NB-ARC domain-containing disease resistance protein
Gorai.005G143800_D	AT1G13950.1	2.2	eukaryotic elongation factor 5A-1
Gorai.001G210300_A	AT3G51550.1	2.2	Malectin/receptor-like protein kinase family protein
Gorai.001G058600_D	AT1G12740.1	2.2	cytochrome P450, family 87, subfamily A, polypeptide 2
Gorai.005G182000_A	AT1G23710.1	2.2	Protein of unknown function (DUF1645)
Gorai.010G042300_D	AT5G65160.1	2.2	tetratricopeptide repeat (TPR)-containing protein
Gorai.013G052500_A	AT4G34320.1	2.2	Protein of unknown function (DUF677)
Gorai.013G063100_D	AT4G33430.1	2.2	BRI1-associated receptor kinase
Gorai.007G146100_D	AT2G31200.1	2.2	actin depolymerizing factor 6
Gorai.012G000900_D	AT1G32960.1	2.2	Subtilase family protein
Gorai.013G154800_D	AT3G13080.1	2.2	multidrug resistance-associated protein 3
Gorai.006G168000_A	AT2G37130.1	2.2	Peroxidase superfamily protein
Gorai.002G177200_A	AT1G70782.1	2.2	conserved peptide upstream open reading frame 28
Gorai.009G367000_A		2.2
Gorai.009G124000_A	AT1G80840.1	2.2	WRKY DNA-binding protein 40
Gorai.006G230700_D	AT3G54420.1	2.2	homolog of carrot EP3-3 chitinase
Gorai.001G129500_D	AT2G28510.1	2.2	Dof-type zinc finger DNA-binding family protein
Gorai.011G063000_D	AT1G72790.1	2.2	hydroxyproline-rich glycoprotein family protein
Gorai.002G181300_D	AT1G27980.1	2.2	dihydrosphingosine phosphate lyase
Gorai.013G128100_D	AT5G57580.1	2.2	Calmodulin-binding protein
Gorai.005G113400_D	AT5G57560.1	2.2	Xyloglucan endotransglucosylase/hydrolase family protein
Gorai.009G244500_D	AT1G21910.1	2.2	Integrase-type DNA-binding superfamily protein
Gorai.002G177100_D	AT1G70780.1	2.2
Gorai.012G032600_A	AT5G60900.1	2.2	receptor-like protein kinase 1
Gorai.011G294000_D	AT4G27220.1	2.2	NB-ARC domain-containing disease resistance protein
Gorai.001G170600_A	AT1G01800.1	2.2	NAD(P)-binding Rossmann-fold superfamily protein
Gorai.001G166600_A		2.2
Gorai.001G164500_A	AT2G07707.1	2.2	Plant mitochondrial ATPase, F0 complex, subunit 8 protein
Gorai.001G025300_A	AT2G19770.1	2.2	profilin 5
Gorai.009G154300_A	AT1G30135.1	2.2	jasmonate-zim-domain protein 8
Gorai.003G024600_D	AT4G33985.1	2.2	Protein of unknown function (DUF1685)
Gorai.007G031300_D	AT4G17980.1	2.2	NAC domain containing protein 71
Gorai.001G161900_A	AT2G34520.1	2.2	mitochondrial ribosomal protein S14
Gorai.007G173100_A	AT1G05300.1	2.2	zinc transporter 5 precursor
Gorai.001G163900_D		2.2
Gorai.013G213000_A	ATMG01190.1	2.2	ATP synthase subunit 1
Gorai.001G166200_A	ATMG01060.1	2.2
Gorai.008G216200_A	AT3G47420.1	2.2	phosphate starvation-induced gene 3
Gorai.001G162800_A	AT2G07691.1	2.2
Gorai.013G025400_D	AT5G07990.1	2.2	Cytochrome P450 superfamily protein
Gorai.007G189500_A	AT4G35680.1	2.2	Arabidopsis protein of unknown function (DUF241)
Gorai.012G095500_A	AT5G57670.2	2.2	Protein kinase superfamily protein
Gorai.007G252800_A	AT3G45400.1	2.2	exostosin family protein
Gorai.009G205200_A	AT1G75030.1	2.1	thaumatin-like protein 3
Gorai.009G264300_D	AT3G09880.1	2.1	Protein phosphatase 2A regulatory B subunit family protein
Gorai.005G159100_A	AT2G01630.1	2.1	O-Glycosyl hydrolases family 17 protein
Gorai.004G032400_D	AT5G45150.1	2.1	RNAse THREE-like protein 3
Gorai.001G238800_A	AT3G28880.1	2.1	Ankyrin repeat family protein
Gorai.002G059700_D	AT1G79910.1	2.1	Regulator of Vps4 activity in the MVB pathway protein
Gorai.011G128400_A	AT2G38540.1	2.1	lipid transfer protein 1
Gorai.001G177000_D	AT2G31200.1	2.1	actin depolymerizing factor 6
Gorai.002G040600_A	AT3G14560.1	2.1
Gorai.001G268600_A	AT5G40780.1	2.1	lysine histidine transporter 1
Gorai.003G173900_D	AT5G36930.2	2.1	Disease resistance protein (TIR-NBS-LRR class) family
Gorai.007G093200_A	AT2G45600.1	2.1	alpha/beta-Hydrolases superfamily protein
Gorai.008G261900_A	AT1G10390.1	2.1	Nucleoporin autopeptidase
Gorai.003G021700_D	AT2G26560.1	2.1	phospholipase A 2A
Gorai.010G141600_D	AT1G16800.1	2.1	P-loop containing nucleoside triphosphate hydrolases superfamily protein
Gorai.006G158700_A	AT4G12080.1	2.1	AT-hook motif nuclear-localized protein 1
Gorai.013G141400_A	AT4G10250.1	2.1	HSP20-like chaperones superfamily protein
Gorai.013G088200_A	AT3G01140.1	2.1	myb domain protein 106
Gorai.010G089300_D	AT5G20670.1	2.1	Protein of unknown function (DUF1677)
Gorai.007G314700_D	AT4G27190.1	2.1	NB-ARC domain-containing disease resistance protein
Gorai.009G057800_D	AT3G15730.1	2.1	phospholipase D alpha 1
Gorai.001G275900_A	AT3G02010.1	2.1	Pentatricopeptide repeat (PPR) superfamily protein
Gorai.007G171500_A	AT3G21620.1	2.1	ERD (early-responsive to dehydration stress) family protein
Gorai.007G364700_D	AT3G14470.1	2.1	NB-ARC domain-containing disease resistance protein
Gorai.001G171100_D		2.1
Gorai.012G127700_D	AT3G49190.1	2.1	O-acyltransferase (WSD1-like) family protein
Gorai.005G143900_D	AT2G03440.1	2.1	nodulin-related protein 1
Gorai.011G033300_D	AT5G45920.1	2.1	SGNH hydrolase-type esterase superfamily protein
Gorai.009G128500_D	AT3G15810.1	2.1	Protein of unknown function (DUF567)
Gorai.005G263800_A	AT2G26490.1	2.1	Transducin/WD40 repeat-like superfamily protein
Gorai.011G076700_A	AT3G57770.1	2.1	Protein kinase superfamily protein
Gorai.007G002200_D	AT1G17950.1	2.1	myb domain protein 52
Gorai.010G091800_D	AT3G43190.1	2.1	sucrose synthase 4
Gorai.008G255000_A	AT1G64430.1	2.1	Pentatricopeptide repeat (PPR) superfamily protein
Gorai.004G176900_A	AT4G19370.1	2.1	Protein of unknown function (DUF1218)
Gorai.002G227300_A		2.1
Gorai.013G068400_A	AT5G23310.1	2.1	Fe superoxide dismutase 3
Gorai.010G185900_A	AT4G22310.1	2.1	Uncharacterised protein family (UPF0041)
Gorai.002G129400_D	AT1G75100.1	2.1	J-domain protein required for chloroplast accumulation response 1
Gorai.007G074900_D	AT5G40690.1	2.1
Gorai.009G038800_A	AT5G20850.1	2.1	RAS associated with diabetes protein 51
Gorai.007G132800_D	AT3G63010.1	2.1	alpha/beta-Hydrolases superfamily protein
Gorai.001G156900_A	AT3G61630.1	2.1	cytokinin response factor 6
Gorai.009G417700_A	AT5G03230.1	2.1	Protein of unknown function, DUF584
Gorai.001G167300_A		2.1
Gorai.002G156500_A	AT3G12120.1	2.1	fatty acid desaturase 2
Gorai.002G207500_A	AT1G68290.1	2.1	endonuclease 2
Gorai.007G030500_D	AT5G47070.1	2.1	Protein kinase superfamily protein
Gorai.011G227400_D		2.1
Gorai.009G197000_D	AT1G75540.1	2.1	salt tolerance homolog2
Gorai.005G189500_D	AT1G27100.1	2.1	Actin cross-linking protein
Gorai.007G204100_A	AT5G49610.1	2.1	F-box family protein
Gorai.012G161100_D		2.1
Gorai.007G192100_D	AT4G35930.1	2.1	F-box family protein
Gorai.013G106700_D	AT1G31130.1	2.1
Gorai.006G015300_D	AT5G39670.1	2.1	Calcium-binding EF-hand family protein
Gorai.004G233400_D	AT3G51770.2	2.1	tetratricopeptide repeat (TPR)-containing protein
Gorai.008G155700_A	AT3G26690.1	2.1	nudix hydrolase homolog 13
Gorai.008G187700_A	AT3G25655.1	2.1	inflorescence deficient in abscission (IDA)-like 1
Gorai.008G250600_A	AT1G64065.1	2.1	Late embryogenesis abundant (LEA) hydroxyproline-rich glycoprotein family
Gorai.008G116300_A	AT4G23010.3	2.1	UDP-galactose transporter 2
Gorai.010G203200_A	AT1G47890.1	2.1	receptor like protein 7
Gorai.013G179000_A	AT1G78550.1	2.1	2-oxoglutarate (2OG) and Fe(II)-dependent oxygenase superfamily protein
Gorai.004G210900_A	AT4G11610.1	2	C2 calcium/lipid-binding plant phosphoribosyltransferase family protein
Gorai.002G012500_A	AT1G78300.1	2	general regulatory factor 2
Gorai.002G228700_A	AT5G06900.1	2	cytochrome P450, family 93, subfamily D, polypeptide 1
Gorai.008G185200_D	AT1G25510.1	2	Eukaryotic aspartyl protease family protein
Gorai.010G233600_D	AT5G48930.1	2	hydroxycinnamoyl-CoA shikimate/quinate hydroxycinnamoyl transferase
Gorai.012G107500_A	AT2G37770.2	2	NAD(P)-linked oxidoreductase superfamily protein
Gorai.003G030600_D		2
Gorai.002G065500_D	AT4G27560.1	2	UDP-Glycosyltransferase superfamily protein
Gorai.013G234500_A	AT3G53330.1	2	plastocyanin-like domain-containing protein
Gorai.010G126800_A	AT3G13620.1	2	Amino acid permease family protein
Gorai.002G118300_D	AT1G17450.1	2	B-block binding subunit of TFIIIC
Gorai.009G408800_D	AT4G12080.1	2	AT-hook motif nuclear-localized protein 1
Gorai.006G135300_D	AT1G08080.1	2	alpha carbonic anhydrase 7
Gorai.013G119300_A	AT5G33370.1	2	GDSL-like Lipase/Acylhydrolase superfamily protein
Gorai.008G151200_A	AT4G03270.1	2	Cyclin D6;1
Gorai.009G147800_A	AT1G53840.1	2	pectin methylesterase 1
Gorai.001G056900_A	AT5G50770.1	2	hydroxysteroid dehydrogenase 6
Gorai.005G048500_D	AT4G14440.1	2	3-hydroxyacyl-CoA dehydratase 1
Gorai.009G258200_D	AT3G54450.1	2	Major facilitator superfamily protein
Gorai.001G109100_D	AT5G59350.1	2
Gorai.002G115200_D	AT4G38260.1	2	Protein of unknown function (DUF833)
Gorai.002G115200_A	AT4G38260.1	2	Protein of unknown function (DUF833)
Gorai.010G118600_A	AT4G31805.1	2	WRKY family transcription factor
Gorai.010G002700_A	AT1G27940.1	2	P-glycoprotein 13
Gorai.005G212300_A	AT5G23370.1	2	GRAM domain-containing protein / ABA-responsive protein-related
Gorai.005G155700_D	AT4G23220.1	2	cysteine-rich RLK (RECEPTOR-like protein kinase) 14
Gorai.011G007500_D	AT4G20840.1	2	FAD-binding Berberine family protein
Gorai.009G392000_D	AT3G20993.1	2	low-molecular-weight cysteine-rich 56
Gorai.005G009200_D	AT3G57430.1	2	Tetratricopeptide repeat (TPR)-like superfamily protein
Gorai.010G092300_D	AT3G43190.1	2	sucrose synthase 4
Gorai.001G177000_A	AT2G31200.1	2	actin depolymerizing factor 6
Gorai.009G064900_A	AT5G10770.1	2	Eukaryotic aspartyl protease family protein
Gorai.012G127600_D	AT3G49190.1	2	O-acyltransferase (WSD1-like) family protein
Gorai.007G181000_A	AT3G47570.1	2	Leucine-rich repeat protein kinase family protein
Gorai.002G177100_A	AT1G70780.1	2
Gorai.010G004100_A		2
Gorai.004G103100_A	AT5G57740.1	2	XB3 ortholog 2 in Arabidopsis thaliana
Gorai.002G211300_A	AT5G09650.1	2	pyrophosphorylase 6
Gorai.002G122500_D	AT4G35030.3	2	Protein kinase superfamily protein
Gorai.006G165300_D	AT2G37000.1	2	TCP family transcription factor
Gorai.007G310500_A	AT3G13080.1	2	multidrug resistance-associated protein 3
Gorai.011G150800_D	AT4G20820.1	2	FAD-binding Berberine family protein
Gorai.009G341800_D	AT3G03280.1	2
Gorai.003G004500_A	AT5G33370.1	2	GDSL-like Lipase/Acylhydrolase superfamily protein
Gorai.001G167600_D	AT4G32210.1	2	succinate dehydrogenase 3-2
Gorai.009G387000_A	AT1G12210.1	2	RPS5-like 1
Gorai.001G162200_A		2
Gorai.009G070000_A		2
Gorai.005G251000_A	AT4G34770.1	2	SAUR-like auxin-responsive protein family
Gorai.004G204700_A	AT2G45550.1	2	cytochrome P450, family 76, subfamily C, polypeptide 4
Gorai.007G087900_D	AT2G42200.1	2	squamosa promoter binding protein-like 9
Gorai.002G169900_D	AT2G02010.1	2	glutamate decarboxylase 4
Gorai.005G146500_D	AT1G26340.1	2	cytochrome B5 isoform A
Gorai.009G279900_D	AT4G24380.1	2
Gorai.008G206200_D	AT1G67340.1	2	HCP-like superfamily protein with MYND-type zinc finger
Gorai.006G043600_D		2
Gorai.008G234400_D	AT5G47380.1	2	Protein of unknown function, DUF547
Gorai.002G079000_D	AT1G12220.1	2	Disease resistance protein (CC-NBS-LRR class) family
Gorai.011G147300_D	AT1G60710.1	2	NAD(P)-linked oxidoreductase superfamily protein
Gorai.003G023500_D	AT4G36990.1	2	heat shock factor 4
Gorai.011G127800_A	AT2G25010.1	2	Aminotransferase-like, plant mobile domain family protein
Gorai.013G224500_D	AT2G06025.1	2	Acyl-CoA N-acyltransferases (NAT) superfamily protein
Gorai.011G025700_D	AT1G61050.1	2	alpha 1,4-glycosyltransferase family protein
Gorai.002G147400_A		2
Gorai.004G062100_D	AT1G05010.1	2	ethylene-forming enzyme
Gorai.007G132900_A	AT1G03430.1	2	histidine-containing phosphotransfer factor 5
Gorai.009G260600_D	AT5G09360.1	2	laccase 14
Gorai.003G146400_D	AT2G30020.1	2	Protein phosphatase 2C family protein
Gorai.013G028600_A	AT4G21200.1	2	gibberellin 2-oxidase 8
Gorai.011G228100_D	AT5G06600.1	2	ubiquitin-specific protease 12
Gorai.013G146800_A	AT1G11950.1	2	Transcription factor jumonji (jmjC) domain-containing protein
Gorai.002G002100_A	AT4G38470.1	2	ACT-like protein tyrosine kinase family protein
Gorai.007G207100_D	AT3G50770.1	2	calmodulin-like 41
Gorai.007G338700_D	AT2G34930.1	2	disease resistance family protein / LRR family protein
Gorai.004G123500_A	AT2G46680.1	2	homeobox 7
Gorai.006G171700_A	AT5G43290.1	2	WRKY DNA-binding protein 49
Gorai.011G077200_A	AT1G52360.1	2	Coatomer, beta\' subunit
Gorai.006G135600_D	AT5G25260.1	2	SPFH/Band 7/PHB domain-containing membrane-associated protein family
Gorai.007G302800_A	AT3G05630.1	1.9	phospholipase D P2
Gorai.008G294300_D	AT3G48000.1	1.9	aldehyde dehydrogenase 2B4
Gorai.001G183700_A		1.9
Gorai.008G014900_D	AT5G02600.1	1.9	Heavy metal transport/detoxification superfamily protein
Gorai.002G162700_D	AT4G21120.1	1.9	amino acid transporter 1
Gorai.003G154900_A	AT5G57240.1	1.9	OSBP(oxysterol binding protein)-related protein 4C
Gorai.006G241800_D	AT4G14750.1	1.9	IQ-domain 19
Gorai.009G028300_A	AT5G56590.1	1.9	O-Glycosyl hydrolases family 17 protein
Gorai.008G248700_D	AT1G63850.1	1.9	BTB/POZ domain-containing protein
Gorai.001G072400_D	AT1G18840.1	1.9	IQ-domain 30
Gorai.008G047700_D	AT2G34650.1	1.9	Protein kinase superfamily protein
Gorai.006G102100_D	AT1G15690.1	1.9	Inorganic H pyrophosphatase family protein
Gorai.011G186300_A	AT4G15630.1	1.9	Uncharacterised protein family (UPF0497)
Gorai.013G097200_D	AT3G45070.1	1.9	P-loop containing nucleoside triphosphate hydrolases superfamily protein
Gorai.010G061000_A	AT2G25320.1	1.9	TRAF-like family protein
Gorai.005G074900_D	AT4G02600.1	1.9	Seven transmembrane MLO family protein
Gorai.004G232600_A	AT2G30070.1	1.9	potassium transporter 1
Gorai.005G193500_A	AT2G01210.1	1.9	Leucine-rich repeat protein kinase family protein
Gorai.011G064900_A	AT3G13790.1	1.9	Glycosyl hydrolases family 32 protein
Gorai.004G249700_A	AT3G04290.1	1.9	Li-tolerant lipase 1
Gorai.004G249700_D	AT3G04290.1	1.9	Li-tolerant lipase 1
Gorai.013G069700_A	AT5G23210.1	1.9	serine carboxypeptidase-like 34
Gorai.010G033900_D	AT4G24480.1	1.9	Protein kinase superfamily protein
Gorai.006G083900_D	AT4G05200.1	1.9	cysteine-rich RLK (RECEPTOR-like protein kinase) 25
Gorai.005G006400_D	AT3G51710.1	1.9	D-mannose binding lectin protein with Apple-like carbohydrate-binding domain
Gorai.011G136600_D	AT2G26490.1	1.9	Transducin/WD40 repeat-like superfamily protein
Gorai.001G026500_D	AT5G11650.1	1.9	alpha/beta-Hydrolases superfamily protein
Gorai.009G286000_D	AT4G24630.1	1.9	DHHC-type zinc finger family protein
Gorai.012G055600_D	AT5G15140.1	1.9	Galactose mutarotase-like superfamily protein
Gorai.008G214600_D	AT5G07620.1	1.9	Protein kinase superfamily protein
Gorai.009G159200_D	AT1G29670.1	1.9	GDSL-like Lipase/Acylhydrolase superfamily protein
Gorai.002G103300_A	AT5G56040.2	1.9	Leucine-rich receptor-like protein kinase family protein
Gorai.002G068500_A	AT5G53890.1	1.9	phytosylfokine-alpha receptor 2
Gorai.013G045500_A	AT5G53390.1	1.9	O-acyltransferase (WSD1-like) family protein
Gorai.004G077300_A	AT3G18670.1	1.9	Ankyrin repeat family protein
Gorai.010G213500_D	AT5G04200.1	1.9	metacaspase 9
Gorai.012G087500_D	AT3G27170.1	1.9	chloride channel B
Gorai.001G025100_A	AT1G16820.1	1.9	vacuolar ATP synthase catalytic subunit-related / V-ATPase-related / vacuolar proton pump-related
Gorai.008G172600_A	AT3G21710.2	1.9
Gorai.010G056000_A	AT5G35100.1	1.9	Cyclophilin-like peptidyl-prolyl cis-trans isomerase family protein
Gorai.002G233500_D	AT5G06530.1	1.9	ABC-2 type transporter family protein
Gorai.002G070000_D	AT1G53035.1	1.9
Gorai.002G202200_D	AT5G55050.1	1.9	GDSL-like Lipase/Acylhydrolase superfamily protein
Gorai.002G200900_A	AT2G16980.2	1.9	Major facilitator superfamily protein
Gorai.002G183100_D	AT1G27950.1	1.9	glycosylphosphatidylinositol-anchored lipid protein transfer 1
Gorai.003G145200_A	AT1G08110.4	1.9	lactoylglutathione lyase family protein / glyoxalase I family protein
Gorai.002G103300_D	AT5G56040.2	1.9	Leucine-rich receptor-like protein kinase family protein
Gorai.005G049300_A	AT3G23240.1	1.9	ethylene response factor 1
Gorai.005G226700_A	AT1G74520.1	1.9	HVA22 homologue A
Gorai.011G094600_D	AT5G47750.1	1.9	D6 protein kinase like 2
Gorai.007G078900_D	AT5G15240.1	1.9	Transmembrane amino acid transporter family protein
Gorai.011G075600_D	AT3G14470.1	1.9	NB-ARC domain-containing disease resistance protein
Gorai.001G045100_A		1.9
Gorai.003G013700_D	AT5G27740.1	1.9	ATPase family associated with various cellular activities (AAA)
Gorai.002G195700_D	AT4G34950.1	1.9	Major facilitator superfamily protein
Gorai.002G200900_D	AT2G16980.2	1.9	Major facilitator superfamily protein
Gorai.011G293900_D	AT1G61190.1	1.9	LRR and NB-ARC domains-containing disease resistance protein
Gorai.009G029600_A	AT1G51760.1	1.9	peptidase M20/M25/M40 family protein
Gorai.001G166300_A	ATMG00580.1	1.9	NADH dehydrogenase subunit 4
Gorai.012G028800_D	AT1G65295.1	1.9
Gorai.008G261700_A	AT3G30340.1	1.9	nodulin MtN21 /EamA-like transporter family protein
Gorai.004G284300_D	AT1G64280.1	1.9	regulatory protein (NPR1)
Gorai.004G137800_D	AT1G63970.1	1.9	isoprenoid F
Gorai.006G221800_D	AT2G32710.2	1.9	Cyclin-dependent kinase inhibitor family protein
Gorai.008G103300_A	AT2G22125.1	1.9	binding
Gorai.001G171300_A		1.9
Gorai.012G186500_A	AT3G01140.1	1.9	myb domain protein 106
Gorai.001G163400_A	ATMG00665.1	1.9	NADH dehydrogenase 5B
Gorai.005G154700_A	AT2G02010.1	1.9	glutamate decarboxylase 4
Gorai.001G163500_A		1.9
Gorai.001G066200_A	AT4G26090.1	1.9	NB-ARC domain-containing disease resistance protein
Gorai.011G182900_D	AT3G21510.1	1.9	histidine-containing phosphotransmitter 1
Gorai.009G104000_D		1.9
Gorai.013G012600_A	AT5G04710.1	1.9	Zn-dependent exopeptidases superfamily protein
Gorai.001G167200_A		1.9
Gorai.010G047500_D	AT1G13700.1	1.9	6-phosphogluconolactonase 1
Gorai.009G415800_A		1.9
Gorai.007G252600_D		1.9
Gorai.006G265200_A	AT2G47260.1	1.9	WRKY DNA-binding protein 23
Gorai.007G252700_A	AT1G08810.1	1.9	myb domain protein 60
Gorai.004G125300_A	AT5G24460.1	1.9
Gorai.002G174700_A	AT1G14870.1	1.9	PLANT CADMIUM RESISTANCE 2
Gorai.010G147500_D	AT4G21390.1	1.9	S-locus lectin protein kinase family protein
Gorai.001G163000_A		1.9
Gorai.010G228400_A	AT1G58190.2	1.9	receptor like protein 9
Gorai.003G024600_A	AT4G33985.1	1.9	Protein of unknown function (DUF1685)
Gorai.001G124700_D		1.9
Gorai.005G068900_A	AT5G49620.1	1.9	myb domain protein 78
Gorai.009G344300_A	AT1G70230.1	1.9	TRICHOME BIREFRINGENCE-LIKE 27
Gorai.005G013300_A	AT1G33060.1	1.9	NAC 014
Gorai.009G012800_A		1.9
Gorai.013G023300_D	AT2G37430.1	1.9	C2H2 and C2HC zinc fingers superfamily protein
Gorai.007G111700_D	AT2G46710.1	1.8	Rho GTPase activating protein with PAK-box/P21-Rho-binding domain
Gorai.010G233100_D	AT5G48930.1	1.8	hydroxycinnamoyl-CoA shikimate/quinate hydroxycinnamoyl transferase
Gorai.011G245100_D	AT5G04530.1	1.8	3-ketoacyl-CoA synthase 19
Gorai.012G176000_D	AT1G27385.1	1.8
Gorai.007G375100_A	AT5G02580.1	1.8	Plant protein 1589 of unknown function
Gorai.012G054200_A	AT5G15230.1	1.8	GAST1 protein homolog 4
Gorai.009G067700_A	AT5G10660.1	1.8	calmodulin-binding protein-related
Gorai.001G183600_D		1.8
Gorai.001G181900_D	AT4G28650.1	1.8	Leucine-rich repeat transmembrane protein kinase family protein
Gorai.008G117300_A	AT2G45760.1	1.8	BON association protein 2
Gorai.001G183600_A		1.8
Gorai.002G228700_D	AT5G06900.1	1.8	cytochrome P450, family 93, subfamily D, polypeptide 1
Gorai.009G127900_A	AT1G80080.1	1.8	Leucine-rich repeat (LRR) family protein
Gorai.004G127800_A	AT1G10390.1	1.8	Nucleoporin autopeptidase
Gorai.011G096500_D	AT5G57090.1	1.8	Auxin efflux carrier family protein
Gorai.007G180700_D	AT3G25690.1	1.8	Hydroxyproline-rich glycoprotein family protein
Gorai.010G113300_D	AT2G24170.1	1.8	Endomembrane protein 70 protein family
Gorai.011G238200_D	AT1G53390.1	1.8	P-loop containing nucleoside triphosphate hydrolases superfamily protein
Gorai.008G060200_A	AT5G13240.1	1.8	transcription regulators
Gorai.003G021500_D	AT5G66816.1	1.8
Gorai.002G183100_A	AT1G27950.1	1.8	glycosylphosphatidylinositol-anchored lipid protein transfer 1
Gorai.013G095000_A	AT1G13710.1	1.8	cytochrome P450, family 78, subfamily A, polypeptide 5
Gorai.011G015100_D	AT5G52890.2	1.8	AT hook motif-containing protein
Gorai.008G188900_A	AT5G16970.1	1.8	alkenal reductase
Gorai.013G154700_D	AT3G13080.1	1.8	multidrug resistance-associated protein 3
Gorai.011G122200_A	ATCG01280.1	1.8	Chloroplast Ycf2;ATPase, AAA type, core
Gorai.006G171200_A	AT5G02160.1	1.8
Gorai.011G027900_D	AT2G33770.1	1.8	phosphate 2
Gorai.006G015900_A	AT1G26800.1	1.8	RING/U-box superfamily protein
Gorai.007G293900_A		1.8
Gorai.007G006700_A		1.8
Gorai.005G120900_A	AT5G58300.1	1.8	Leucine-rich repeat protein kinase family protein
Gorai.011G109500_D	AT5G10510.2	1.8	AINTEGUMENTA-like 6
Gorai.013G269100_D	AT4G05160.1	1.8	AMP-dependent synthetase and ligase family protein
Gorai.007G267500_D	AT2G33260.1	1.8	Tryptophan/tyrosine permease
Gorai.011G029300_D	AT1G28310.2	1.8	Dof-type zinc finger DNA-binding family protein
Gorai.007G308400_D	AT1G09420.1	1.8	glucose-6-phosphate dehydrogenase 4
Gorai.011G016300_D	AT4G28556.1	1.8	PAK-box/P21-Rho-binding family protein
Gorai.009G174700_A	AT4G05150.1	1.8	Octicosapeptide/Phox/Bem1p family protein
Gorai.007G093200_D	AT2G45600.1	1.8	alpha/beta-Hydrolases superfamily protein
Gorai.009G433500_A		1.8
Gorai.009G104000_A		1.8
Gorai.008G100100_A	AT5G64740.1	1.8	cellulose synthase 6
Gorai.010G069700_A	AT5G53250.1	1.8	arabinogalactan protein 22
Gorai.010G213500_A	AT5G04200.1	1.8	metacaspase 9
Gorai.012G164100_A	AT2G26490.1	1.8	Transducin/WD40 repeat-like superfamily protein
Gorai.002G107400_A	AT1G28130.1	1.8	Auxin-responsive GH3 family protein
Gorai.003G179100_A	AT5G13210.1	1.8	Uncharacterised conserved protein UCP015417, vWA
Gorai.008G066700_A	AT3G50910.1	1.8
Gorai.010G002300_A	AT1G75900.1	1.8	GDSL-like Lipase/Acylhydrolase superfamily protein
Gorai.002G068500_D	AT5G53890.1	1.8	phytosylfokine-alpha receptor 2
Gorai.003G136700_D	AT2G28690.1	1.8	Protein of unknown function (DUF1635)
Gorai.009G237700_A	AT4G08850.1	1.8	Leucine-rich repeat receptor-like protein kinase family protein
Gorai.008G151200_D	AT4G03270.1	1.8	Cyclin D6;1
Gorai.011G101600_A	AT1G05960.1	1.8	ARM repeat superfamily protein
Gorai.003G130000_A	AT5G59480.1	1.8	Haloacid dehalogenase-like hydrolase (HAD) superfamily protein
Gorai.011G124800_A	AT5G01930.1	1.8	Glycosyl hydrolase superfamily protein
Gorai.009G137800_D	AT3G16490.1	1.8	IQ-domain 26
Gorai.007G084900_D	AT2G44680.1	1.8	casein kinase II beta subunit 4
Gorai.008G170300_D	AT1G34300.1	1.8	lectin protein kinase family protein
Gorai.001G123400_D	AT5G22300.1	1.8	nitrilase 4
Gorai.004G277700_A	AT5G20120.1	1.8
Gorai.006G178600_A	AT3G09270.1	1.8	glutathione S-transferase TAU 8
Gorai.011G060400_D	AT1G17420.1	1.8	lipoxygenase 3
Gorai.002G216600_A	AT3G02430.1	1.8	Protein of unknown function (DUF679)
Gorai.001G196100_A	AT5G13920.1	1.8	GRF zinc finger / Zinc knuckle protein
Gorai.001G025500_A	AT1G79220.1	1.8	Mitochondrial transcription termination factor family protein
Gorai.013G020000_D	AT1G07070.1	1.8	Ribosomal protein L35Ae family protein
Gorai.011G191700_D	AT4G15920.1	1.8	Nodulin MtN3 family protein
Gorai.006G003800_D	AT1G07650.1	1.8	Leucine-rich repeat transmembrane protein kinase
Gorai.004G246700_D	AT5G28770.2	1.8	bZIP transcription factor family protein
Gorai.012G103600_D	AT5G02420.1	1.8
Gorai.011G006900_D	AT4G20790.1	1.8	Leucine-rich repeat protein kinase family protein
Gorai.013G148600_A	AT5G23810.1	1.8	amino acid permease 7
Gorai.008G032800_A	AT3G12770.1	1.8	mitochondrial editing factor 22
Gorai.008G262600_D	AT4G10390.1	1.8	Protein kinase superfamily protein
Gorai.004G067100_D	AT3G14460.1	1.8	LRR and NB-ARC domains-containing disease resistance protein
Gorai.001G166100_A		1.8
Gorai.009G415900_A		1.8
Gorai.013G240500_A	AT4G03070.1	1.8	2-oxoglutarate (2OG) and Fe(II)-dependent oxygenase superfamily protein
Gorai.005G156100_A	AT4G05200.1	1.8	cysteine-rich RLK (RECEPTOR-like protein kinase) 25
Gorai.013G170200_A	AT3G23560.1	1.8	MATE efflux family protein
Gorai.012G164300_D	AT4G31940.1	1.8	cytochrome P450, family 82, subfamily C, polypeptide 4
Gorai.003G163400_D	AT3G14470.1	1.8	NB-ARC domain-containing disease resistance protein
Gorai.007G151400_A	AT2G29420.1	1.8	glutathione S-transferase tau 7
Gorai.009G059500_D		1.8
Gorai.003G102700_D	AT5G15630.1	1.8	COBRA-like extracellular glycosyl-phosphatidyl inositol-anchored protein family
Gorai.009G410700_A	AT3G02700.1	1.8	NC domain-containing protein-related
Gorai.001G032900_D	AT2G24030.1	1.8	zinc ion binding;nucleic acid binding
Gorai.010G078200_A	AT5G56550.1	1.8	oxidative stress 3
Gorai.002G076900_D	AT4G10265.1	1.8	Wound-responsive family protein
Gorai.006G235800_D	AT3G08710.1	1.8	thioredoxin H-type 9
Gorai.008G253300_D	AT4G23810.1	1.8	WRKY family transcription factor
Gorai.013G148800_A	AT5G23810.1	1.8	amino acid permease 7
Gorai.009G066700_A	AT5G24910.1	1.8	cytochrome P450, family 714, subfamily A, polypeptide 1
Gorai.008G291300_D	AT1G67920.1	1.8
Gorai.002G102600_D	AT5G55970.1	1.8	RING/U-box superfamily protein
Gorai.001G222300_D	AT4G14540.1	1.8	nuclear factor Y, subunit B3
Gorai.009G194400_A	AT1G30755.1	1.8	Protein of unknown function (DUF668)
Gorai.001G273800_D	AT5G13200.1	1.8	GRAM domain family protein
Gorai.002G173200_D	AT1G70670.1	1.7	Caleosin-related family protein
Gorai.013G044900_A	AT1G49740.1	1.7	PLC-like phosphodiesterases superfamily protein
Gorai.009G419200_D	AT3G53380.1	1.7	Concanavalin A-like lectin protein kinase family protein
Gorai.009G265600_D	AT1G71691.2	1.7	GDSL-like Lipase/Acylhydrolase superfamily protein
Gorai.011G238400_D	AT2G37040.1	1.7	PHE ammonia lyase 1
Gorai.009G423300_A	AT3G53540.1	1.7
Gorai.009G035500_A	AT5G20630.1	1.7	germin 3
Gorai.011G245100_A	AT5G04530.1	1.7	3-ketoacyl-CoA synthase 19
Gorai.013G097800_A	AT5G64600.1	1.7	O-fucosyltransferase family protein
Gorai.002G188000_D	AT3G26430.1	1.7	GDSL-like Lipase/Acylhydrolase superfamily protein
Gorai.005G021400_A	AT1G30840.1	1.7	purine permease 4
Gorai.010G233100_A	AT5G48930.1	1.7	hydroxycinnamoyl-CoA shikimate/quinate hydroxycinnamoyl transferase
Gorai.007G168600_D		1.7
Gorai.001G027400_D		1.7
Gorai.008G089500_A	AT4G37990.1	1.7	elicitor-activated gene 3-2
Gorai.001G022400_A	AT4G33050.3	1.7	calmodulin-binding family protein
Gorai.012G138600_A	AT2G03880.1	1.7	Pentatricopeptide repeat (PPR) superfamily protein
Gorai.005G193500_D	AT2G01210.1	1.7	Leucine-rich repeat protein kinase family protein
Gorai.009G455500_D		1.7
Gorai.011G030200_D	AT5G46110.1	1.7	Glucose-6-phosphate/phosphate translocator-related
Gorai.002G031600_D	AT3G06520.1	1.7	agenet domain-containing protein
Gorai.006G184800_D	AT1G07030.1	1.7	Mitochondrial substrate carrier family protein
Gorai.008G058800_D	AT5G37740.1	1.7	Calcium-dependent lipid-binding (CaLB domain) family protein
Gorai.001G113500_D	AT5G05950.1	1.7	maternal effect embryo arrest 60
Gorai.002G265200_D	AT2G38290.1	1.7	ammonium transporter 2
Gorai.010G139200_D	AT1G58520.2	1.7	lipases;hydrolases, acting on ester bonds
Gorai.004G150200_D	AT2G46620.1	1.7	P-loop containing nucleoside triphosphate hydrolases superfamily protein
Gorai.011G032600_A	AT2G42360.1	1.7	RING/U-box superfamily protein
Gorai.009G077500_D		1.7
Gorai.005G233600_A	AT3G19540.1	1.7	Protein of unknown function (DUF620)
Gorai.006G102100_A	AT1G15690.1	1.7	Inorganic H pyrophosphatase family protein
Gorai.002G122500_A	AT4G35030.3	1.7	Protein kinase superfamily protein
Gorai.005G160800_A	AT1G70830.1	1.7	MLP-like protein 28
Gorai.009G028300_D	AT5G56590.1	1.7	O-Glycosyl hydrolases family 17 protein
Gorai.010G213400_D	AT5G04200.1	1.7	metacaspase 9
Gorai.005G220200_D	AT4G33520.3	1.7	P-type ATP-ase 1
Gorai.010G177800_A	AT4G04890.1	1.7	protodermal factor 2
Gorai.010G066700_A	AT3G15610.1	1.7	Transducin/WD40 repeat-like superfamily protein
Gorai.013G013600_A	AT2G35930.1	1.7	plant U-box 23
Gorai.005G193700_A	AT1G68200.2	1.7	Zinc finger C-x8-C-x5-C-x3-H type family protein
Gorai.009G057900_D	AT5G25360.1	1.7
Gorai.001G159400_D	AT5G05800.1	1.7
Gorai.001G137100_A	AT3G21100.2	1.7	RNA-binding (RRM/RBD/RNP motifs) family protein
Gorai.010G091400_D	AT1G74960.1	1.7	fatty acid biosynthesis 1
Gorai.007G291800_A	AT1G54710.1	1.7	homolog of yeast autophagy 18 (ATG18) H
Gorai.010G153500_D	AT4G30930.1	1.7	Ribosomal protein L21
Gorai.004G282200_A	AT4G26300.1	1.7	Arginyl-tRNA synthetase, class Ic
Gorai.005G038600_A	AT4G01760.1	1.7	Cysteine/Histidine-rich C1 domain family protein
Gorai.007G364900_D	AT3G14470.1	1.7	NB-ARC domain-containing disease resistance protein
Gorai.004G022600_A	AT1G56140.1	1.7	Leucine-rich repeat transmembrane protein kinase
Gorai.009G427600_A	AT5G54650.1	1.7	formin homology5
Gorai.009G064800_A	AT5G10770.1	1.7	Eukaryotic aspartyl protease family protein
Gorai.011G274100_D	AT5G05960.1	1.7	Bifunctional inhibitor/lipid-transfer protein/seed storage 2S albumin superfamily protein
Gorai.008G231200_D	AT4G11000.1	1.7	Ankyrin repeat family protein
Gorai.011G201800_A	AT5G49520.1	1.7	WRKY DNA-binding protein 48
Gorai.007G215700_D	AT2G23370.1	1.7
Gorai.005G038100_A	AT2G19660.1	1.7	Cysteine/Histidine-rich C1 domain family protein
Gorai.001G204400_A	AT1G65820.1	1.7	microsomal glutathione s-transferase, putative
Gorai.005G089000_D	AT1G44130.1	1.7	Eukaryotic aspartyl protease family protein
Gorai.008G171800_D		1.7
Gorai.008G033300_A	AT4G34850.1	1.7	Chalcone and stilbene synthase family protein
Gorai.010G110100_A	AT2G20740.1	1.7	Tetraspanin family protein
Gorai.011G044500_D	AT1G78955.1	1.7	camelliol C synthase 1
Gorai.011G010800_A	AT4G05530.1	1.7	indole-3-butyric acid response 1
Gorai.010G013100_A	AT3G14470.1	1.7	NB-ARC domain-containing disease resistance protein
Gorai.005G236800_D	AT5G53390.1	1.7	O-acyltransferase (WSD1-like) family protein
Gorai.013G118000_A	AT5G18270.2	1.7	Arabidopsis NAC domain containing protein 87
Gorai.010G070900_D	AT3G24520.1	1.7	heat shock transcription factor C1
Gorai.008G040500_D	AT2G17120.1	1.7	lysm domain GPI-anchored protein 2 precursor
Gorai.009G306300_D	AT1G20925.1	1.7	Auxin efflux carrier family protein
Gorai.002G090500_D		1.7
Gorai.001G167700_D	ATMG01320.1	1.7	NADH dehydrogenase 2B
Gorai.001G167700_A	ATMG01320.1	1.7	NADH dehydrogenase 2B
Gorai.007G318900_D	AT5G17680.1	1.7	disease resistance protein (TIR-NBS-LRR class), putative
Gorai.001G165200_A		1.7
Gorai.001G164400_A		1.7
Gorai.007G108900_A		1.7
Gorai.007G290700_D	AT4G26090.1	1.7	NB-ARC domain-containing disease resistance protein
Gorai.007G357700_D	AT3G14470.1	1.7	NB-ARC domain-containing disease resistance protein
Gorai.001G162300_A	ATMG00180.1	1.7	cytochrome C biogenesis 452
Gorai.003G006600_A	AT5G42180.1	1.7	Peroxidase superfamily protein
Gorai.007G070500_D	AT5G39040.1	1.7	transporter associated with antigen processing protein 2
Gorai.002G266900_A	AT5G01720.1	1.7	RNI-like superfamily protein
Gorai.007G206700_D	AT4G36810.1	1.7	geranylgeranyl pyrophosphate synthase 1
Gorai.008G262700_D	AT4G27870.1	1.7	Vacuolar iron transporter (VIT) family protein
Gorai.004G082200_D	AT4G02860.1	1.7	Phenazine biosynthesis PhzC/PhzF protein
Gorai.001G205500_D	AT2G24762.1	1.7	glutamine dumper 4
Gorai.005G163000_A	AT2G01300.1	1.7
Gorai.003G102800_D	AT1G69170.1	1.7	Squamosa promoter-binding protein-like (SBP domain) transcription factor family protein
Gorai.006G208000_D	AT1G64320.1	1.7	myosin heavy chain-related
Gorai.010G104600_D	AT2G37410.1	1.7	translocase inner membrane subunit 17-2
Gorai.009G373600_A	AT4G27190.1	1.7	NB-ARC domain-containing disease resistance protein
Gorai.005G217300_A	AT2G17220.1	1.7	Protein kinase superfamily protein
Gorai.010G007400_D	AT1G19715.3	1.7	Mannose-binding lectin superfamily protein
Gorai.013G016100_D	AT5G08055.1	1.7	Defensin-like (DEFL) family protein
Gorai.009G109600_D	AT3G57120.1	1.7	Protein kinase superfamily protein
Gorai.006G244200_A	AT3G22942.1	1.7	G-protein gamma subunit 2
Gorai.006G178600_D	AT3G09270.1	1.7	glutathione S-transferase TAU 8
Gorai.011G202100_D	AT1G47960.1	1.7	cell wall / vacuolar inhibitor of fructosidase 1
Gorai.002G124400_D	AT1G19850.1	1.7	Transcriptional factor B3 family protein / auxin-responsive factor AUX/IAA-related
Gorai.013G016000_D	AT1G06340.1	1.7	Plant Tudor-like protein
Gorai.009G415900_D		1.7
Gorai.009G415800_D		1.7
Gorai.009G200200_A	AT5G66440.1	1.7
Gorai.005G007000_D	AT4G02180.1	1.7	DC1 domain-containing protein
Gorai.006G044000_D		1.7
Gorai.001G148500_D	AT1G09540.1	1.7	myb domain protein 61
Gorai.011G022800_A	AT4G21510.1	1.7	F-box family protein
Gorai.013G148800_D	AT5G23810.1	1.7	amino acid permease 7
Gorai.007G335800_A	AT2G34930.1	1.7	disease resistance family protein / LRR family protein
Gorai.009G098900_A	AT2G28940.2	1.7	Protein kinase superfamily protein
Gorai.002G002100_D	AT4G38470.1	1.7	ACT-like protein tyrosine kinase family protein
Gorai.006G034600_A	AT3G01600.1	1.7	NAC domain containing protein 44
Gorai.002G059200_D	AT1G79990.1	1.7	structural molecules
Gorai.007G204100_D	AT5G49610.1	1.7	F-box family protein
Gorai.002G131700_A	AT5G42750.1	1.7	BRI1 kinase inhibitor 1
Gorai.005G044300_A	AT2G32030.1	1.7	Acyl-CoA N-acyltransferases (NAT) superfamily protein
Gorai.009G084700_D	AT2G27730.1	1.7	copper ion binding
Gorai.002G107500_A		1.7
Gorai.002G205600_A	AT2G17120.1	1.7	lysm domain GPI-anchored protein 2 precursor
Gorai.009G277800_A	AT1G10070.1	1.7	branched-chain amino acid transaminase 2
Gorai.004G240200_D	AT3G05390.1	1.6
Gorai.001G228600_D	AT5G48500.1	1.6
Gorai.011G247000_A	AT5G43240.1	1.6	Protein of unknown function (DUF674)
Gorai.011G270100_D	AT5G43470.1	1.6	Disease resistance protein (CC-NBS-LRR class) family
Gorai.007G120400_A	AT1G09390.1	1.6	GDSL-like Lipase/Acylhydrolase superfamily protein
Gorai.011G033700_A	AT4G18570.1	1.6	Tetratricopeptide repeat (TPR)-like superfamily protein
Gorai.006G009400_A	AT5G17230.1	1.6	PHYTOENE SYNTHASE
Gorai.007G206900_D	AT4G36830.1	1.6	GNS1/SUR4 membrane protein family
Gorai.011G033700_D	AT4G18570.1	1.6	Tetratricopeptide repeat (TPR)-like superfamily protein
Gorai.009G091700_D	AT5G58700.1	1.6	phosphatidylinositol-speciwc phospholipase C4
Gorai.011G215100_D	AT1G49320.1	1.6	unknown seed protein like 1
Gorai.012G048100_D	AT5G47900.1	1.6	Protein of unknown function (DUF1624)
Gorai.006G207100_D	AT1G64480.1	1.6	calcineurin B-like protein 8
Gorai.008G013500_A	AT4G35350.1	1.6	xylem cysteine peptidase 1
Gorai.001G183200_D	AT4G28720.1	1.6	Flavin-binding monooxygenase family protein
Gorai.010G093900_D	AT2G26250.1	1.6	3-ketoacyl-CoA synthase 10
Gorai.006G160300_A	AT1G22060.1	1.6
Gorai.010G088900_A	AT5G20635.1	1.6
Gorai.003G164700_A	AT4G22860.1	1.6	Cell cycle regulated microtubule associated protein
Gorai.011G182000_D	AT3G21530.1	1.6	DNAse I-like superfamily protein
Gorai.007G365600_A	AT3G11660.1	1.6	NDR1/HIN1-like 1
Gorai.011G048900_A	AT2G35150.1	1.6	EXORDIUM like 1
Gorai.009G084200_A	AT2G27385.1	1.6	Pollen Ole e 1 allergen and extensin family protein
Gorai.010G127000_D	AT2G07050.1	1.6	cycloartenol synthase 1
Gorai.009G104800_A	AT3G45650.1	1.6	nitrate excretion transporter1
Gorai.005G074900_A	AT4G02600.1	1.6	Seven transmembrane MLO family protein
Gorai.004G210700_D	AT3G48990.1	1.6	AMP-dependent synthetase and ligase family protein
Gorai.010G188700_A	AT2G35760.1	1.6	Uncharacterised protein family (UPF0497)
Gorai.011G105900_A	AT5G67070.1	1.6	ralf-like 34
Gorai.001G271500_A	AT3G27060.1	1.6	Ferritin/ribonucleotide reductase-like family protein
Gorai.002G085300_D	AT5G54840.1	1.6	Ras-related small GTP-binding family protein
Gorai.009G023600_D	AT3G24460.1	1.6	Serinc-domain containing serine and sphingolipid biosynthesis protein
Gorai.010G099400_A	AT3G13790.1	1.6	Glycosyl hydrolases family 32 protein
Gorai.009G108500_A	AT2G28260.1	1.6	cyclic nucleotide-gated channel 15
Gorai.008G012200_D	AT1G21070.1	1.6	Nucleotide-sugar transporter family protein
Gorai.008G289000_D	AT4G02750.1	1.6	Tetratricopeptide repeat (TPR)-like superfamily protein
Gorai.006G040500_A	AT3G14470.1	1.6	NB-ARC domain-containing disease resistance protein
Gorai.004G017700_D	AT1G58170.1	1.6	Disease resistance-responsive (dirigent-like protein) family protein
Gorai.007G278600_A	AT1G54460.1	1.6	TPX2 (targeting protein for Xklp2) protein family
Gorai.006G256500_D	AT5G18900.1	1.6	2-oxoglutarate (2OG) and Fe(II)-dependent oxygenase superfamily protein
Gorai.012G101900_D	AT5G02540.1	1.6	NAD(P)-binding Rossmann-fold superfamily protein
Gorai.003G137900_A	AT1G07810.1	1.6	ER-type Ca2+-ATPase 1
Gorai.010G191100_A	AT1G02205.2	1.6	Fatty acid hydroxylase superfamily
Gorai.006G215100_D	AT4G17090.1	1.6	chloroplast beta-amylase
Gorai.007G302800_D	AT3G05630.1	1.6	phospholipase D P2
Gorai.010G206700_A	AT2G42220.1	1.6	Rhodanese/Cell cycle control phosphatase superfamily protein
Gorai.001G267400_D	AT5G14360.1	1.6	Ubiquitin-like superfamily protein
Gorai.002G132100_A	AT1G45474.1	1.6	photosystem I light harvesting complex gene 5
Gorai.009G242300_D	AT1G36940.1	1.6
Gorai.013G124200_A	AT1G09010.1	1.6	glycoside hydrolase family 2 protein
Gorai.013G003200_D	AT5G06390.1	1.6	FASCICLIN-like arabinogalactan protein 17 precursor
Gorai.007G118400_D	AT3G62060.1	1.6	Pectinacetylesterase family protein
Gorai.008G271700_D	AT3G59140.1	1.6	multidrug resistance-associated protein 14
Gorai.010G081600_D	AT3G13690.1	1.6	Protein kinase protein with adenine nucleotide alpha hydrolases-like domain
Gorai.005G035000_A	AT1G04780.1	1.6	Ankyrin repeat family protein
Gorai.004G225900_D	AT5G48740.1	1.6	Leucine-rich repeat protein kinase family protein
Gorai.013G252600_D	AT1G50420.1	1.6	scarecrow-like 3
Gorai.008G007000_A	AT1G03440.1	1.6	Leucine-rich repeat (LRR) family protein
Gorai.007G360900_A		1.6
Gorai.013G268200_D	AT5G08330.1	1.6	TCP family transcription factor
Gorai.001G137100_D	AT3G21100.2	1.6	RNA-binding (RRM/RBD/RNP motifs) family protein
Gorai.002G048900_D	AT3G14840.2	1.6	Leucine-rich repeat transmembrane protein kinase
Gorai.003G099100_A		1.6
Gorai.007G201400_D	AT5G66420.2	1.6
Gorai.013G119800_D	AT5G27260.1	1.6
Gorai.006G144700_A	AT3G11980.1	1.6	Jojoba acyl CoA reductase-related male sterility protein
Gorai.004G291100_A	AT2G25180.1	1.6	response regulator 12
Gorai.007G041200_A	AT5G23100.1	1.6	Protein of unknown function, DUF617
Gorai.007G168700_D	AT5G55390.1	1.6	ENHANCED DOWNY MILDEW 2
Gorai.005G224400_D	AT5G50011.1	1.6	conserved peptide upstream open reading frame 37
Gorai.001G156900_D	AT3G61630.1	1.6	cytokinin response factor 6
Gorai.010G008700_A	AT1G27680.1	1.6	ADPGLC-PPase large subunit
Gorai.005G171600_D	AT1G24360.1	1.6	NAD(P)-binding Rossmann-fold superfamily protein
Gorai.010G210000_A	AT3G49601.1	1.6
Gorai.008G133500_A	AT2G46930.1	1.6	Pectinacetylesterase family protein
Gorai.004G149600_A	AT2G46710.1	1.6	Rho GTPase activating protein with PAK-box/P21-Rho-binding domain
Gorai.005G036900_D	AT5G22355.1	1.6	Cysteine/Histidine-rich C1 domain family protein
Gorai.011G076500_A	AT3G06895.1	1.6
Gorai.003G102800_A	AT1G69170.1	1.6	Squamosa promoter-binding protein-like (SBP domain) transcription factor family protein
Gorai.005G103500_D	AT1G47410.1	1.6
Gorai.012G170900_A	AT1G24030.2	1.6	Protein kinase superfamily protein
Gorai.002G256100_D	AT2G37860.3	1.6	Protein of unknown function (DUF3411)
Gorai.001G164600_A	AT2G07689.1	1.6	NADH-Ubiquinone/plastoquinone (complex I) protein
Gorai.006G028600_A	AT1G70600.1	1.6	Ribosomal protein L18e/L15 superfamily protein
Gorai.001G276400_D	AT1G12900.1	1.6	glyceraldehyde 3-phosphate dehydrogenase A subunit 2
Gorai.009G336400_D		1.6
Gorai.013G137100_D	AT3G07040.1	1.6	NB-ARC domain-containing disease resistance protein
Gorai.011G240400_D	AT1G16670.1	1.6	Protein kinase superfamily protein
Gorai.013G143500_A		1.6
Gorai.009G042400_A	AT4G33110.1	1.6	S-adenosyl-L-methionine-dependent methyltransferases superfamily protein
Gorai.011G137200_D	AT3G54420.1	1.6	homolog of carrot EP3-3 chitinase
Gorai.011G046300_D	AT1G30220.1	1.6	inositol transporter 2
Gorai.010G033300_D	AT5G09570.1	1.6	Cox19-like CHCH family protein
Gorai.003G187400_D	AT4G19390.1	1.6	Uncharacterised protein family (UPF0114)
Gorai.008G142200_A	AT3G06740.1	1.6	GATA transcription factor 15
Gorai.009G209600_A	AT1G47490.1	1.6	RNA-binding protein 47C
Gorai.013G249900_D		1.6
Gorai.001G167800_A	ATMG00665.1	1.6	NADH dehydrogenase 5B
Gorai.008G231000_D	AT5G07440.1	1.6	glutamate dehydrogenase 2
Gorai.003G045100_A	AT4G39830.1	1.6	Cupredoxin superfamily protein
Gorai.001G164100_A	ATCG00280.1	1.6	photosystem II reaction center protein C
Gorai.001G026200_A	AT5G25880.1	1.6	NADP-malic enzyme 3
Gorai.009G120900_A	AT3G13040.1	1.6	myb-like HTH transcriptional regulator family protein
Gorai.010G112200_A	AT2G24260.1	1.6	LJRHL1-like 1
Gorai.009G252700_D	AT1G21350.3	1.6	Thioredoxin superfamily protein
Gorai.008G009400_D	AT1G03010.1	1.6	Phototropic-responsive NPH3 family protein
Gorai.005G268900_D	AT4G20050.1	1.6	Pectin lyase-like superfamily protein
Gorai.001G162900_A	AT2G07698.1	1.6	ATPase, F1 complex, alpha subunit protein
Gorai.003G058600_D	AT1G64940.1	1.6	cytochrome P450, family 87, subfamily A, polypeptide 6
Gorai.007G290500_A	AT5G63020.1	1.6	Disease resistance protein (CC-NBS-LRR class) family
Gorai.009G083500_A	AT5G22290.1	1.6	NAC domain containing protein 89
Gorai.011G122800_D	AT5G15310.1	1.6	myb domain protein 16
Gorai.008G041100_D	AT4G35270.1	1.6	Plant regulator RWP-RK family protein
Gorai.004G246000_D		1.6
Gorai.001G168100_A		1.6
Gorai.010G041500_D	AT4G08850.1	1.6	Leucine-rich repeat receptor-like protein kinase family protein
Gorai.005G139700_D	AT2G02860.1	1.6	sucrose transporter 2
Gorai.013G146800_D	AT1G11950.1	1.6	Transcription factor jumonji (jmjC) domain-containing protein
Gorai.001G165800_A		1.6
Gorai.008G187700_D	AT3G25655.1	1.6	inflorescence deficient in abscission (IDA)-like 1
Gorai.007G235100_D	AT5G65300.1	1.6
Gorai.001G219600_A	AT5G35732.1	1.6
Gorai.013G097700_D	AT5G15740.1	1.6	O-fucosyltransferase family protein
Gorai.008G067500_D	AT2G18300.2	1.6	basic helix-loop-helix (bHLH) DNA-binding superfamily protein
Gorai.007G105700_D	AT4G27950.1	1.6	cytokinin response factor 4
Gorai.004G239100_A	AT4G02370.1	1.6	Protein of unknown function, DUF538
Gorai.013G006400_A	AT1G60500.1	1.6	Dynamin related protein 4C
Gorai.013G006700_A	AT1G60500.1	1.6	Dynamin related protein 4C
Gorai.008G049600_D	AT4G39720.1	1.6	VQ motif-containing protein
Gorai.005G097600_A	AT1G09970.1	1.6	Leucine-rich receptor-like protein kinase family protein
Gorai.010G012800_A	AT3G50770.1	1.6	calmodulin-like 41
Gorai.012G121100_D	AT1G10370.1	1.6	Glutathione S-transferase family protein
Gorai.001G003800_A	AT3G24450.1	1.5	Heavy metal transport/detoxification superfamily protein
Gorai.008G197000_D	AT5G58750.1	1.5	NAD(P)-binding Rossmann-fold superfamily protein
Gorai.007G156300_A	AT4G13040.1	1.5	Integrase-type DNA-binding superfamily protein
Gorai.008G031800_A	AT4G39010.1	1.5	glycosyl hydrolase 9B18
Gorai.007G374100_D	AT5G03170.1	1.5	FASCICLIN-like arabinogalactan-protein 11
Gorai.010G149900_D	AT1G61350.1	1.5	ARM repeat superfamily protein
Gorai.005G045500_D	AT1G60680.1	1.5	NAD(P)-linked oxidoreductase superfamily protein
Gorai.001G109100_A	AT5G59350.1	1.5
Gorai.007G313700_A	AT5G54800.1	1.5	glucose 6-phosphate/phosphate translocator 1
Gorai.009G035700_A	AT5G21940.1	1.5
Gorai.009G035800_A	AT5G20630.1	1.5	germin 3
Gorai.006G124900_A	AT4G32940.1	1.5	gamma vacuolar processing enzyme
Gorai.011G124900_A	AT3G51550.1	1.5	Malectin/receptor-like protein kinase family protein
Gorai.011G215100_A	AT1G49320.1	1.5	unknown seed protein like 1
Gorai.005G212300_D	AT5G23370.1	1.5	GRAM domain-containing protein / ABA-responsive protein-related
Gorai.009G035600_A	AT5G21940.1	1.5
Gorai.010G187300_A	AT5G47550.1	1.5	Cystatin/monellin superfamily protein
Gorai.008G188900_D	AT5G16970.1	1.5	alkenal reductase
Gorai.008G089400_A	AT4G37980.1	1.5	elicitor-activated gene 3-1
Gorai.008G117300_D	AT2G45760.1	1.5	BON association protein 2
Gorai.001G145100_D	AT2G36110.1	1.5	Polynucleotidyl transferase, ribonuclease H-like superfamily protein
Gorai.008G161800_A	AT5G50260.1	1.5	Cysteine proteinases superfamily protein
Gorai.006G124500_A	AT5G12170.2	1.5	CRT (chloroquine-resistance transporter)-like transporter 3
Gorai.013G022100_A	AT3G11410.1	1.5	protein phosphatase 2CA
Gorai.003G177800_D	AT3G01680.1	1.5
Gorai.010G062000_D	AT4G28640.1	1.5	indole-3-acetic acid inducible 11
Gorai.004G135700_A	AT4G23750.1	1.5	cytokinin response factor 2
Gorai.006G040500_D	AT3G14470.1	1.5	NB-ARC domain-containing disease resistance protein
Gorai.013G021800_D	AT5G59550.1	1.5	zinc finger (C3HC4-type RING finger) family protein
Gorai.013G007000_A	AT2G40610.1	1.5	expansin A8
Gorai.009G184600_D	AT4G16380.2	1.5	Heavy metal transport/detoxification superfamily protein
Gorai.012G097300_D	AT3G53480.1	1.5	pleiotropic drug resistance 9
Gorai.013G174300_D	AT3G30841.1	1.5	Cofactor-independent phosphoglycerate mutase
Gorai.011G270900_A	AT2G39830.1	1.5	DA1-related protein 2
Gorai.008G220800_A	AT1G31880.1	1.5	DZC (Disease resistance/zinc finger/chromosome condensation-like region) domain containing protein
Gorai.009G160300_A	AT1G29300.1	1.5	Plant protein of unknown function (DUF641)
Gorai.004G121700_A	AT5G52060.1	1.5	BCL-2-associated athanogene 1
Gorai.008G161800_D	AT5G50260.1	1.5	Cysteine proteinases superfamily protein
Gorai.013G188900_A	AT5G33370.1	1.5	GDSL-like Lipase/Acylhydrolase superfamily protein
Gorai.007G211100_A	AT4G37080.2	1.5	Protein of unknown function, DUF547
Gorai.013G267100_D	AT4G30080.1	1.5	auxin response factor 16
Gorai.010G164800_A	AT4G18210.1	1.5	purine permease 10
Gorai.002G068800_A	AT3G23560.1	1.5	MATE efflux family protein
Gorai.011G182000_A	AT3G21530.1	1.5	DNAse I-like superfamily protein
Gorai.009G198500_A	AT1G75430.1	1.5	BEL1-like homeodomain 11
Gorai.002G138200_D	AT1G09890.1	1.5	Rhamnogalacturonate lyase family protein
Gorai.013G252100_D		1.5
Gorai.009G086300_D	AT5G22470.1	1.5	NAD+ ADP-ribosyltransferases;NAD+ ADP-ribosyltransferases
Gorai.011G065600_A	AT3G22060.1	1.5	Receptor-like protein kinase-related family protein
Gorai.003G127200_A	AT5G59050.1	1.5
Gorai.007G234900_A	AT4G40050.1	1.5	Protein of unknown function (DUF3550/UPF0682)
Gorai.013G223900_D	AT2G05920.1	1.5	Subtilase family protein
Gorai.003G071100_D	AT1G74790.1	1.5	catalytics
Gorai.010G150900_D	AT1G11120.2	1.5
Gorai.010G191300_A	AT1G02205.2	1.5	Fatty acid hydroxylase superfamily
Gorai.003G063000_A		1.5
Gorai.012G018800_A		1.5
Gorai.008G152000_A		1.5
Gorai.003G112200_A	AT5G51190.1	1.5	Integrase-type DNA-binding superfamily protein
Gorai.009G032700_D	AT5G11970.1	1.5	Protein of unknown function (DUF3511)
Gorai.007G146600_A	AT1G06190.1	1.5	Rho termination factor
Gorai.007G318600_D		1.5
Gorai.002G191300_A	AT5G63400.1	1.5	adenylate kinase 1
Gorai.013G152900_A	AT5G55730.1	1.5	FASCICLIN-like arabinogalactan 1
Gorai.009G067600_D	AT5G10690.1	1.5	pentatricopeptide (PPR) repeat-containing protein / CBS domain-containing protein
Gorai.012G048800_A	AT3G29400.1	1.5	exocyst subunit exo70 family protein E1
Gorai.008G135100_A	AT2G47000.1	1.5	ATP binding cassette subfamily B4
Gorai.007G308300_D	AT1G09340.1	1.5	chloroplast RNA binding
Gorai.007G084800_D		1.5
Gorai.012G006200_D	AT4G23440.1	1.5	Disease resistance protein (TIR-NBS class)
Gorai.011G217200_A	AT3G12250.1	1.5	TGACG motif-binding factor 6
Gorai.013G113000_A	AT1G08810.1	1.5	myb domain protein 60
Gorai.007G130500_A	AT2G47850.1	1.5	Zinc finger C-x8-C-x5-C-x3-H type family protein
Gorai.005G014000_A	AT2G01570.1	1.5	GRAS family transcription factor family protein
Gorai.013G133100_A	AT1G05490.1	1.5	chromatin remodeling 31
Gorai.013G046500_D	AT4G35220.1	1.5	Cyclase family protein
Gorai.009G312800_A	AT4G08350.1	1.5	global transcription factor group A2
Gorai.002G038100_D	AT3G14440.1	1.5	nine-cis-epoxycarotenoid dioxygenase 3
Gorai.001G155800_A	AT2G46400.1	1.5	WRKY DNA-binding protein 46
Gorai.002G140900_A	AT1G78280.1	1.5	transferases, transferring glycosyl groups
Gorai.013G246600_D	AT2G18950.1	1.5	homogentisate phytyltransferase 1
Gorai.007G194700_D	AT3G51240.1	1.5	flavanone 3-hydroxylase
Gorai.004G252700_D	AT3G47500.1	1.5	cycling DOF factor 3
Gorai.007G151700_D	AT3G23990.1	1.5	heat shock protein 60
Gorai.009G163600_D	AT2G27430.1	1.5	ARM repeat superfamily protein
Gorai.007G130500_D	AT2G47850.1	1.5	Zinc finger C-x8-C-x5-C-x3-H type family protein
Gorai.011G011200_A	AT2G32950.1	1.5	Transducin/WD40 repeat-like superfamily protein
Gorai.003G041400_A	AT5G65300.1	1.5
Gorai.012G128000_D	AT4G28350.1	1.5	Concanavalin A-like lectin protein kinase family protein
Gorai.001G187400_A	AT3G25030.1	1.5	RING/U-box superfamily protein
Gorai.002G160300_A	AT2G36630.1	1.5	Sulfite exporter TauE/SafE family protein
Gorai.010G211500_D	AT1G47710.1	1.5	Serine protease inhibitor (SERPIN) family protein
Gorai.010G195600_D	AT5G58530.1	1.5	Glutaredoxin family protein
Gorai.013G009900_A	AT3G56460.1	1.5	GroES-like zinc-binding alcohol dehydrogenase family protein
Gorai.011G250100_A	AT3G11130.1	1.5	Clathrin, heavy chain
Gorai.009G348000_A	AT2G01210.1	1.5	Leucine-rich repeat protein kinase family protein
Gorai.005G176400_A	AT1G13040.1	1.5	Pentatricopeptide repeat (PPR-like) superfamily protein
Gorai.008G014700_A	AT5G64530.1	1.5	xylem NAC domain 1
Gorai.004G031100_D	AT5G57560.1	1.5	Xyloglucan endotransglucosylase/hydrolase family protein
Gorai.013G006400_D	AT1G60500.1	1.5	Dynamin related protein 4C
Gorai.005G173700_A	AT5G55850.1	1.5	RPM1-interacting protein 4 (RIN4) family protein
Gorai.006G159900_D	AT1G32700.1	1.5	PLATZ transcription factor family protein
Gorai.011G261900_A	AT1G07570.1	1.5	Protein kinase superfamily protein
Gorai.010G102400_A		1.5
Gorai.007G102700_A	AT5G43130.2	1.5	TBP-associated factor 4
Gorai.004G172800_D	AT3G52105.1	1.5
Gorai.006G036900_D	AT3G48440.1	1.5	Zinc finger C-x8-C-x5-C-x3-H type family protein
Gorai.004G017600_D	AT1G55230.1	1.5	Family of unknown function (DUF716)
Gorai.013G040800_D		1.5
Gorai.001G161100_A		1.5
Gorai.001G164700_D		1.5
Gorai.013G005600_A	AT2G31945.1	1.5
Gorai.008G073900_D	AT2G15790.1	1.5	peptidyl-prolyl cis-trans isomerase / cyclophilin-40 (CYP40) / rotamase
Gorai.010G051500_D	AT1G44170.1	1.5	aldehyde dehydrogenase 3H1
Gorai.009G244500_A	AT1G21910.1	1.5	Integrase-type DNA-binding superfamily protein
Gorai.013G014200_A		1.5
Gorai.003G090700_D	AT3G10300.3	1.5	Calcium-binding EF-hand family protein
Gorai.005G187300_A	AT1G70140.1	1.5	formin 8
Gorai.011G275200_D	AT1G22400.1	1.5	UDP-Glycosyltransferase superfamily protein
Gorai.004G201600_A	AT5G62360.1	1.5	Plant invertase/pectin methylesterase inhibitor superfamily protein
Gorai.001G092800_A	AT2G32190.1	1.5
Gorai.009G282300_D	AT1G36160.1	1.5	acetyl-CoA carboxylase 1
Gorai.010G115800_A	AT5G11160.1	1.5	adenine phosphoribosyltransferase 5
Gorai.001G164800_A		1.5
Gorai.005G195300_D	AT5G13180.1	1.5	NAC domain containing protein 83
Gorai.001G163300_A	AT5G03650.1	1.5	starch branching enzyme 2.2
Gorai.004G070300_D	AT1G02120.1	1.5	GRAM domain family protein
Gorai.009G197400_D	AT4G39090.1	1.5	Papain family cysteine protease
Gorai.004G123800_D	AT2G46690.1	1.5	SAUR-like auxin-responsive protein family
Gorai.002G068600_D	AT3G15290.1	1.5	3-hydroxyacyl-CoA dehydrogenase family protein
Gorai.004G087600_D	AT1G58210.1	1.5	kinase interacting family protein
Gorai.005G059400_A	AT4G02570.1	1.5	cullin 1
Gorai.002G109100_D	AT1G55790.1	1.5	Domain of unknown function (DUF2431)
Gorai.002G187400_A	AT1G10740.1	1.5	alpha/beta-Hydrolases superfamily protein
Gorai.002G189500_A		1.5
Gorai.001G031900_D		1.5
Gorai.007G170800_A	AT3G21670.1	1.5	Major facilitator superfamily protein
Gorai.008G185000_A	AT1G68640.1	1.5	bZIP transcription factor family protein
Gorai.009G162500_D	AT1G29160.1	1.5	Dof-type zinc finger DNA-binding family protein
Gorai.009G020700_A	AT4G30380.1	1.5	Barwin-related endoglucanase
Gorai.003G172100_D	AT4G17360.1	1.5	Formyl transferase
Gorai.006G167800_A	AT4G05320.2	1.5	polyubiquitin 10
Gorai.007G292300_A	AT4G04750.1	1.5	Major facilitator superfamily protein
Gorai.011G245500_D	AT2G39420.1	1.5	alpha/beta-Hydrolases superfamily protein
Gorai.001G053600_A	AT5G61820.1	1.5
Gorai.009G432400_A	AT4G27220.1	1.5	NB-ARC domain-containing disease resistance protein
Gorai.013G006300_A	AT1G60500.1	1.5	Dynamin related protein 4C
Gorai.007G182900_A	AT5G38280.1	1.5	PR5-like receptor kinase
Gorai.008G175900_D	AT2G37900.1	1.5	Major facilitator superfamily protein
Gorai.004G091900_D	AT5G12890.1	1.5	UDP-Glycosyltransferase superfamily protein
Gorai.008G014700_D	AT5G64530.1	1.5	xylem NAC domain 1
Gorai.006G183100_D	AT5G01370.1	1.5	ALC-interacting protein 1
Gorai.007G338100_A	AT2G34930.1	1.5	disease resistance family protein / LRR family protein
Gorai.013G035600_D	AT4G34560.1	1.5
Gorai.001G239100_D	AT3G28917.1	1.5	mini zinc finger 2
Gorai.007G119100_A	AT1G02310.1	1.5	Glycosyl hydrolase superfamily protein
Gorai.001G055500_A	AT5G23660.1	1.5	homolog of Medicago truncatula MTN3
Gorai.005G002700_A	AT5G01950.1	1.5	Leucine-rich repeat protein kinase family protein
Gorai.013G201400_A	AT4G14750.1	1.5	IQ-domain 19
Gorai.012G016200_D	AT5G05340.1	1.5	Peroxidase superfamily protein
Gorai.013G023300_A	AT2G37430.1	1.5	C2H2 and C2HC zinc fingers superfamily protein
Gorai.013G016700_A	AT2G40320.1	1.4	TRICHOME BIREFRINGENCE-LIKE 33
Gorai.005G244100_D	AT1G19440.1	1.4	3-ketoacyl-CoA synthase 4
Gorai.013G103800_D	AT5G63450.1	1.4	cytochrome P450, family 94, subfamily B, polypeptide 1
Gorai.001G141000_A	AT4G02270.1	1.4	root hair specific 13
Gorai.005G184500_A	AT1G70260.1	1.4	nodulin MtN21 /EamA-like transporter family protein
Gorai.005G244100_A	AT1G19440.1	1.4	3-ketoacyl-CoA synthase 4
Gorai.008G101700_A	AT5G09960.1	1.4
Gorai.008G226800_A	AT4G17810.1	1.4	C2H2 and C2HC zinc fingers superfamily protein
Gorai.002G068000_D	AT5G53900.2	1.4	Serine/threonine-protein kinase WNK (With No Lysine)-related
Gorai.007G050500_D	AT2G18350.1	1.4	homeobox protein 24
Gorai.004G127800_D	AT1G10390.1	1.4	Nucleoporin autopeptidase
Gorai.012G020000_A	AT3G54290.1	1.4
Gorai.010G037400_D	AT1G72230.1	1.4	Cupredoxin superfamily protein
Gorai.003G116500_D	AT5G61980.1	1.4	ARF-GAP domain 1
Gorai.009G204500_D	AT1G75090.1	1.4	DNA glycosylase superfamily protein
Gorai.012G015800_A	AT5G01790.1	1.4
Gorai.013G014500_D	AT3G51950.1	1.4	Zinc finger (CCCH-type) family protein / RNA recognition motif (RRM)-containing protein
Gorai.006G055800_A	AT3G50170.1	1.4	Plant protein of unknown function (DUF247)
Gorai.007G376300_A	AT2G39700.1	1.4	expansin A4
Gorai.013G097100_D	AT2G03770.1	1.4	P-loop containing nucleoside triphosphate hydrolases superfamily protein
Gorai.009G231300_A	AT5G65420.1	1.4	CYCLIN D4;1
Gorai.006G106400_D	AT5G58700.1	1.4	phosphatidylinositol-speciwc phospholipase C4
Gorai.009G116300_A	AT4G20410.1	1.4	gamma-soluble NSF attachment protein
Gorai.007G198300_A	AT3G51050.1	1.4	FG-GAP repeat-containing protein
Gorai.004G216300_D	AT1G03150.1	1.4	Acyl-CoA N-acyltransferases (NAT) superfamily protein
Gorai.007G244200_A	AT5G10010.1	1.4
Gorai.006G241800_A	AT4G14750.1	1.4	IQ-domain 19
Gorai.002G244900_D	AT4G10960.1	1.4	UDP-D-glucose/UDP-D-galactose 4-epimerase 5
Gorai.006G137000_A	AT2G41810.1	1.4	Protein of unknown function, DUF642
Gorai.010G099600_A	AT1G55110.1	1.4	indeterminate(ID)-domain 7
Gorai.003G130000_D	AT5G59480.1	1.4	Haloacid dehalogenase-like hydrolase (HAD) superfamily protein
Gorai.009G180300_D	AT5G55090.1	1.4	mitogen-activated protein kinase kinase kinase 15
Gorai.009G181700_A	AT4G22190.1	1.4
Gorai.006G021600_A	AT3G28860.1	1.4	ATP binding cassette subfamily B19
Gorai.001G275900_D	AT3G02010.1	1.4	Pentatricopeptide repeat (PPR) superfamily protein
Gorai.002G258100_A	AT2G37670.1	1.4	Transducin/WD40 repeat-like superfamily protein
Gorai.009G160300_D	AT1G29300.1	1.4	Plant protein of unknown function (DUF641)
Gorai.013G124200_D	AT1G09010.1	1.4	glycoside hydrolase family 2 protein
Gorai.009G033400_D	AT5G49690.1	1.4	UDP-Glycosyltransferase superfamily protein
Gorai.013G218300_D	AT4G32690.1	1.4	hemoglobin 3
Gorai.009G117200_D	AT4G20800.1	1.4	FAD-binding Berberine family protein
Gorai.009G184500_D	AT4G16380.1	1.4	Heavy metal transport/detoxification superfamily protein
Gorai.001G205800_D	AT3G30530.1	1.4	basic leucine-zipper 42
Gorai.007G168500_D		1.4
Gorai.007G254400_D	AT5G17860.1	1.4	calcium exchanger 7
Gorai.001G254700_A	AT4G28540.1	1.4	casein kinase I-like 6
Gorai.012G048500_A	AT3G02150.2	1.4	plastid transcription factor 1
Gorai.011G158300_D	AT2G32800.1	1.4	protein kinase family protein
Gorai.002G192700_A	AT4G30150.1	1.4
Gorai.003G164700_D	AT4G22860.1	1.4	Cell cycle regulated microtubule associated protein
Gorai.001G242500_D	AT4G02590.1	1.4	basic helix-loop-helix (bHLH) DNA-binding superfamily protein
Gorai.005G011400_D		1.4
Gorai.002G085300_A	AT5G54840.1	1.4	Ras-related small GTP-binding family protein
Gorai.004G125600_D	AT5G54160.1	1.4	O-methyltransferase 1
Gorai.013G052500_D	AT4G34320.1	1.4	Protein of unknown function (DUF677)
Gorai.005G097900_A	AT4G33740.1	1.4
Gorai.010G158300_D	AT4G18570.1	1.4	Tetratricopeptide repeat (TPR)-like superfamily protein
Gorai.009G062500_A	AT2G25050.1	1.4	Actin-binding FH2 (Formin Homology) protein
Gorai.001G026600_D	AT2G21430.1	1.4	Papain family cysteine protease
Gorai.013G083100_A	AT2G02800.1	1.4	protein kinase 2B
Gorai.013G237100_A	AT1G58190.1	1.4	receptor like protein 9
Gorai.006G273600_D	AT5G51070.1	1.4	Clp ATPase
Gorai.001G049700_A	AT5G09380.1	1.4	RNA polymerase III RPC4
Gorai.007G172600_D	AT4G15140.1	1.4
Gorai.011G267500_D	AT3G55550.1	1.4	Concanavalin A-like lectin protein kinase family protein
Gorai.011G050100_A	AT3G06880.2	1.4	Transducin/WD40 repeat-like superfamily protein
Gorai.008G122100_D	AT2G45850.1	1.4	AT hook motif DNA-binding family protein
Gorai.013G173300_D	AT2G45300.1	1.4	RNA 3\'-terminal phosphate cyclase/enolpyruvate transferase, alpha/beta
Gorai.011G135200_A	AT2G43710.1	1.4	Plant stearoyl-acyl-carrier-protein desaturase family protein
Gorai.005G045500_A	AT1G60680.1	1.4	NAD(P)-linked oxidoreductase superfamily protein
Gorai.013G006300_D	AT1G60500.1	1.4	Dynamin related protein 4C
Gorai.009G252700_A	AT1G21350.3	1.4	Thioredoxin superfamily protein
Gorai.012G023200_A	AT5G04930.1	1.4	aminophospholipid ATPase 1
Gorai.011G009700_A	AT4G22370.1	1.4
Gorai.008G062900_A	AT3G51240.1	1.4	flavanone 3-hydroxylase
Gorai.007G184100_A	AT3G18270.1	1.4	cytochrome P450, family 77, subfamily A, polypeptide 5 pseudogene
Gorai.005G128000_A	AT2G31980.1	1.4	PHYTOCYSTATIN 2
Gorai.010G074600_D	AT2G20050.1	1.4	protein serine/threonine phosphatases;protein kinases;catalytics;cAMP-dependent protein kinase regulators;ATP binding;protein serine/threonine phosphatases
Gorai.002G174100_D	AT2G01630.1	1.4	O-Glycosyl hydrolases family 17 protein
Gorai.007G294800_D	AT1G22490.1	1.4	basic helix-loop-helix (bHLH) DNA-binding superfamily protein
Gorai.011G233700_A	AT1G22060.1	1.4
Gorai.002G074400_D	AT5G54390.1	1.4	HAL2-like
Gorai.005G212400_A	AT5G08350.1	1.4	GRAM domain-containing protein / ABA-responsive protein-related
Gorai.008G196400_D	AT5G07830.1	1.4	glucuronidase 2
Gorai.004G031400_D	AT4G30240.1	1.4	Syntaxin/t-SNARE family protein
Gorai.001G185400_D	AT4G29090.1	1.4	Ribonuclease H-like superfamily protein
Gorai.009G361500_A	AT3G14740.2	1.4	RING/FYVE/PHD zinc finger superfamily protein
Gorai.008G135800_D	AT2G43670.1	1.4	Carbohydrate-binding X8 domain superfamily protein
Gorai.002G222600_A	AT1G21750.1	1.4	PDI-like 1-1
Gorai.009G405400_A	AT1G19490.1	1.4	Basic-leucine zipper (bZIP) transcription factor family protein
Gorai.010G213100_A		1.4
Gorai.012G018800_D		1.4
Gorai.009G195300_A	AT5G42560.1	1.4	Abscisic acid-responsive (TB2/DP1, HVA22) family protein
Gorai.009G177600_A	AT4G21870.1	1.4	HSP20-like chaperones superfamily protein
Gorai.006G185500_D	AT3G51660.1	1.4	Tautomerase/MIF superfamily protein
Gorai.013G202000_D	AT3G04940.1	1.4	cysteine synthase D1
Gorai.001G214600_A	AT1G03475.1	1.4	Coproporphyrinogen III oxidase
Gorai.011G288200_A	AT3G26300.1	1.4	cytochrome P450, family 71, subfamily B, polypeptide 34
Gorai.009G291100_D	AT2G33590.1	1.4	NAD(P)-binding Rossmann-fold superfamily protein
Gorai.010G040200_D	AT1G78190.1	1.4	Trm112p-like protein
Gorai.006G211400_D	AT1G12430.1	1.4	armadillo repeat kinesin 3
Gorai.003G130100_D	AT5G59480.1	1.4	Haloacid dehalogenase-like hydrolase (HAD) superfamily protein
Gorai.012G064400_D	AT5G47750.1	1.4	D6 protein kinase like 2
Gorai.001G262200_D	AT5G14760.1	1.4	L-aspartate oxidase
Gorai.001G082300_D	AT5G14700.1	1.4	NAD(P)-binding Rossmann-fold superfamily protein
Gorai.013G067600_D	AT5G08520.1	1.4	Duplicated homeodomain-like superfamily protein
Gorai.012G020000_D	AT3G54290.1	1.4
Gorai.009G314600_A	AT3G52250.1	1.4	Duplicated homeodomain-like superfamily protein
Gorai.006G126300_A	AT3G21100.2	1.4	RNA-binding (RRM/RBD/RNP motifs) family protein
Gorai.006G058700_D	AT1G66920.2	1.4	Protein kinase superfamily protein
Gorai.005G118800_D	AT1G51510.1	1.4	RNA-binding (RRM/RBD/RNP motifs) family protein
Gorai.007G308400_A	AT1G09420.1	1.4	glucose-6-phosphate dehydrogenase 4
Gorai.008G200600_D	AT5G60830.1	1.4	basic leucine-zipper 70
Gorai.006G045200_A	AT5G51920.1	1.4	Pyridoxal phosphate (PLP)-dependent transferases superfamily protein
Gorai.006G231700_A	AT4G26090.1	1.4	NB-ARC domain-containing disease resistance protein
Gorai.002G228900_D	AT2G42280.1	1.4	basic helix-loop-helix (bHLH) DNA-binding superfamily protein
Gorai.003G048000_A	AT2G21860.1	1.4	violaxanthin de-epoxidase-related
Gorai.006G192700_A	AT1G57820.1	1.4	Zinc finger (C3HC4-type RING finger) family protein
Gorai.009G021500_D	AT1G31430.1	1.4	Pentatricopeptide repeat (PPR-like) superfamily protein
Gorai.003G100500_D	AT1G26580.1	1.4
Gorai.003G145100_A	AT1G08110.4	1.4	lactoylglutathione lyase family protein / glyoxalase I family protein
Gorai.004G237500_D	AT5G57580.1	1.4	Calmodulin-binding protein
Gorai.010G003200_D	AT1G75800.1	1.4	Pathogenesis-related thaumatin superfamily protein
Gorai.009G434400_D		1.4
Gorai.007G318500_D	AT5G17680.1	1.4	disease resistance protein (TIR-NBS-LRR class), putative
Gorai.005G164100_D	AT5G14090.1	1.4
Gorai.013G043700_D	AT4G34410.1	1.4	redox responsive transcription factor 1
Gorai.006G078800_D	AT3G16910.1	1.4	acyl-activating enzyme 7
Gorai.004G094500_A	AT3G13560.1	1.4	O-Glycosyl hydrolases family 17 protein
Gorai.012G186500_D	AT3G01140.1	1.4	myb domain protein 106
Gorai.011G000900_D	AT2G24130.1	1.4	Leucine-rich receptor-like protein kinase family protein
Gorai.005G253300_D	AT2G21050.1	1.4	like AUXIN RESISTANT 2
Gorai.010G110100_D	AT2G20740.1	1.4	Tetraspanin family protein
Gorai.002G033300_D	AT1G71490.1	1.4	Tetratricopeptide repeat (TPR)-like superfamily protein
Gorai.003G145000_A	AT1G08110.4	1.4	lactoylglutathione lyase family protein / glyoxalase I family protein
Gorai.001G108000_A	AT5G59790.1	1.4	Domain of unknown function (DUF966)
Gorai.006G164200_D	AT5G52970.1	1.4	thylakoid lumen 15.0 kDa protein
Gorai.013G064900_D	AT4G38220.1	1.4	Peptidase M20/M25/M40 family protein
Gorai.009G374300_D	AT4G27190.1	1.4	NB-ARC domain-containing disease resistance protein
Gorai.001G066200_D	AT4G26090.1	1.4	NB-ARC domain-containing disease resistance protein
Gorai.011G011200_D	AT2G32950.1	1.4	Transducin/WD40 repeat-like superfamily protein
Gorai.011G040000_D	AT1G29170.1	1.4	SCAR family protein
Gorai.007G284600_D	AT5G28150.1	1.4	Plant protein of unknown function (DUF868)
Gorai.012G063900_D	AT5G04800.1	1.4	Ribosomal S17 family protein
Gorai.013G012600_D	AT5G04710.1	1.4	Zn-dependent exopeptidases superfamily protein
Gorai.008G202000_D	AT4G24730.2	1.4	Calcineurin-like metallo-phosphoesterase superfamily protein
Gorai.007G021200_D	AT3G54900.1	1.4	CAX interacting protein 1
Gorai.006G218300_A	AT3G21580.1	1.4	cobalt ion transmembrane transporters
Gorai.010G033200_A	AT1G74520.1	1.4	HVA22 homologue A
Gorai.009G296900_A	AT3G07940.1	1.4	Calcium-dependent ARF-type GTPase activating protein family
Gorai.007G099600_A	AT2G45910.1	1.4	U-box domain-containing protein kinase family protein
Gorai.009G210300_D	AT2G26560.1	1.4	phospholipase A 2A
Gorai.013G068400_D	AT5G23310.1	1.4	Fe superoxide dismutase 3
Gorai.009G029100_A	AT4G26270.1	1.4	phosphofructokinase 3
Gorai.008G234100_A	AT4G17380.1	1.4	MUTS-like protein 4
Gorai.005G187200_D	AT3G57770.1	1.4	Protein kinase superfamily protein
Gorai.003G163700_A	AT3G14470.1	1.4	NB-ARC domain-containing disease resistance protein
Gorai.002G254200_D	AT2G37510.1	1.4	RNA-binding (RRM/RBD/RNP motifs) family protein
Gorai.008G255000_D	AT1G64430.1	1.4	Pentatricopeptide repeat (PPR) superfamily protein
Gorai.001G016000_D	AT1G19110.1	1.4	inter-alpha-trypsin inhibitor heavy chain-related
Gorai.001G155000_D	AT5G53390.1	1.4	O-acyltransferase (WSD1-like) family protein
Gorai.009G373600_D	AT4G27190.1	1.4	NB-ARC domain-containing disease resistance protein
Gorai.006G052000_D		1.4
Gorai.007G222700_A	AT5G67480.2	1.4	BTB and TAZ domain protein 4
Gorai.013G240300_A	AT4G03070.1	1.4	2-oxoglutarate (2OG) and Fe(II)-dependent oxygenase superfamily protein
Gorai.007G070400_D	AT3G29770.1	1.4	methyl esterase 11
Gorai.010G031100_A	AT3G14470.1	1.4	NB-ARC domain-containing disease resistance protein
Gorai.009G398200_A	AT2G36050.1	1.4	ovate family protein 15
Gorai.013G071400_A	AT2G26710.1	1.4	Cytochrome P450 superfamily protein
Gorai.003G016900_A	AT2G18630.1	1.4	Protein of unknown function (DUF677)
Gorai.002G062200_D	AT1G12740.1	1.4	cytochrome P450, family 87, subfamily A, polypeptide 2
Gorai.004G002300_A	AT1G07870.2	1.4	Protein kinase superfamily protein
Gorai.007G069400_A	AT1G06280.1	1.4	LOB domain-containing protein 2
Gorai.001G160700_D	ATMG00650.1	1.4	NADH dehydrogenase subunit 4L
Gorai.001G160700_A	ATMG00650.1	1.4	NADH dehydrogenase subunit 4L
Gorai.009G208500_D	AT2G26510.1	1.4	Xanthine/uracil permease family protein
Gorai.012G015000_D	AT3G51580.1	1.4
Gorai.008G283700_D	AT3G22660.1	1.4	rRNA processing protein-related
Gorai.012G119600_D	AT2G38470.1	1.4	WRKY DNA-binding protein 33
Gorai.002G153000_A		1.4
Gorai.008G073200_A	AT5G66880.1	1.4	sucrose nonfermenting 1(SNF1)-related protein kinase 2.3
Gorai.006G149400_D	AT5G06360.1	1.4	Ribosomal protein S8e family protein
Gorai.006G229400_D	AT3G59530.1	1.4	Calcium-dependent phosphotriesterase superfamily protein
Gorai.009G278300_A	AT1G09970.1	1.4	Leucine-rich receptor-like protein kinase family protein
Gorai.007G132900_D	AT1G03430.1	1.4	histidine-containing phosphotransfer factor 5
Gorai.006G066500_D	AT4G30710.1	1.4	Family of unknown function (DUF566)
Gorai.003G122600_D	AT2G46620.1	1.4	P-loop containing nucleoside triphosphate hydrolases superfamily protein
Gorai.001G167900_A		1.4
Gorai.007G010100_A	AT5G51990.1	1.4	C-repeat-binding factor 4
Gorai.006G015300_A	AT5G39670.1	1.4	Calcium-binding EF-hand family protein
Gorai.006G115500_D	AT2G27230.1	1.4	transcription factor-related
Gorai.001G220400_D	AT5G48130.1	1.4	Phototropic-responsive NPH3 family protein
Gorai.002G047900_D	AT5G38280.1	1.4	PR5-like receptor kinase
Gorai.008G040700_D	AT4G38370.1	1.4	Phosphoglycerate mutase family protein
Gorai.009G055600_D	AT2G24240.1	1.4	BTB/POZ domain with WD40/YVTN repeat-like protein
Gorai.007G138700_A	AT2G48130.1	1.4	Bifunctional inhibitor/lipid-transfer protein/seed storage 2S albumin superfamily protein
Gorai.012G183300_D	AT1G67000.1	1.4	Protein kinase superfamily protein
Gorai.013G146100_D	AT1G16390.1	1.4	organic cation/carnitine transporter 3
Gorai.001G166800_D		1.4
Gorai.012G126900_A	AT4G28400.1	1.4	Protein phosphatase 2C family protein
Gorai.012G032500_D	AT3G18770.1	1.4	Autophagy-related protein 13
Gorai.006G111200_A	AT2G04160.1	1.4	Subtilisin-like serine endopeptidase family protein
Gorai.003G179700_A	AT5G46930.1	1.4	Plant invertase/pectin methylesterase inhibitor superfamily protein
Gorai.011G245400_D	AT2G39420.1	1.4	alpha/beta-Hydrolases superfamily protein
Gorai.007G010400_A	AT5G52060.1	1.4	BCL-2-associated athanogene 1
Gorai.001G262600_A	AT3G27880.1	1.4	Protein of unknown function (DUF1645)
Gorai.011G161400_D	AT3G23940.1	1.4	dehydratase family
Gorai.003G170400_A	AT1G12110.1	1.4	nitrate transporter 1.1
Gorai.011G229200_A	AT1G01800.1	1.4	NAD(P)-binding Rossmann-fold superfamily protein
Gorai.008G235500_D		1.4
Gorai.005G013000_A	AT1G33060.2	1.4	NAC 014
Gorai.012G121000_A	AT1G10370.1	1.4	Glutathione S-transferase family protein
Gorai.006G206600_A	AT4G23990.1	1.4	cellulose synthase like G3
Gorai.013G267600_D	AT5G60740.1	1.3	ABC transporter family protein
Gorai.002G040900_A		1.3
Gorai.003G054100_A	AT5G16770.1	1.3	myb domain protein 9
Gorai.011G160500_D	AT5G16370.1	1.3	acyl activating enzyme 5
Gorai.013G165800_A	AT4G27350.1	1.3	Protein of unknown function (DUF1223)
Gorai.012G063100_A	AT3G01550.1	1.3	phosphoenolpyruvate (pep)/phosphate translocator 2
Gorai.001G218000_A	AT2G42990.1	1.3	GDSL-like Lipase/Acylhydrolase superfamily protein
Gorai.013G042600_A	AT1G49620.1	1.3	Cyclin-dependent kinase inhibitor family protein
Gorai.007G034600_A	AT5G40010.1	1.3	AAA-ATPase 1
Gorai.005G119500_D	AT3G13062.2	1.3	Polyketide cyclase/dehydrase and lipid transport superfamily protein
Gorai.006G171200_D	AT5G02160.1	1.3
Gorai.008G155000_A	AT2G20570.1	1.3	GBF\'s pro-rich region-interacting factor 1
Gorai.004G278300_D	AT5G55190.1	1.3	RAN GTPase 3
Gorai.009G117900_A	AT1G73050.1	1.3	Glucose-methanol-choline (GMC) oxidoreductase family protein
Gorai.012G162300_A	AT1G58440.1	1.3	FAD/NAD(P)-binding oxidoreductase family protein
Gorai.013G050400_D	AT1G27760.3	1.3	interferon-related developmental regulator family protein / IFRD protein family
Gorai.004G284500_A	AT5G57070.1	1.3	hydroxyproline-rich glycoprotein family protein
Gorai.001G220300_D	AT5G35735.1	1.3	Auxin-responsive family protein
Gorai.011G255200_A	AT5G13670.1	1.3	nodulin MtN21 /EamA-like transporter family protein
Gorai.009G228800_A	AT4G24480.1	1.3	Protein kinase superfamily protein
Gorai.013G084600_D	AT1G69680.1	1.3	Mog1/PsbP/DUF1795-like photosystem II reaction center PsbP family protein
Gorai.007G098500_D		1.3
Gorai.011G184200_D	AT4G15560.1	1.3	Deoxyxylulose-5-phosphate synthase
Gorai.013G216200_D	AT2G24230.1	1.3	Leucine-rich repeat protein kinase family protein
Gorai.002G184700_D	AT1G24330.1	1.3	ARM repeat superfamily protein
Gorai.009G231400_A	AT5G50010.1	1.3	sequence-specific DNA binding transcription factors;transcription regulators
Gorai.006G229200_D	AT3G59510.1	1.3	Leucine-rich repeat (LRR) family protein
Gorai.012G038800_A	AT3G51550.1	1.3	Malectin/receptor-like protein kinase family protein
Gorai.001G058500_D	AT3G48590.1	1.3	nuclear factor Y, subunit C1
Gorai.013G104500_A	AT2G30590.1	1.3	WRKY DNA-binding protein 21
Gorai.005G204700_A	AT1G52855.1	1.3
Gorai.005G074600_A	AT1G22690.1	1.3	Gibberellin-regulated family protein
Gorai.009G262400_A		1.3
Gorai.007G363400_D	AT5G01420.1	1.3	Glutaredoxin family protein
Gorai.008G165200_D	AT3G61470.1	1.3	photosystem I light harvesting complex gene 2
Gorai.007G371900_A	AT1G70000.1	1.3	myb-like transcription factor family protein
Gorai.003G098600_D	AT1G18670.1	1.3	Protein kinase superfamily protein
Gorai.005G220100_A	AT4G33520.1	1.3	P-type ATP-ase 1
Gorai.004G183400_A	AT4G17770.1	1.3	trehalose phosphatase/synthase 5
Gorai.004G212100_A	AT4G11450.1	1.3	Protein of unknown function (DUF3527)
Gorai.006G126400_A	AT3G51950.1	1.3	Zinc finger (CCCH-type) family protein / RNA recognition motif (RRM)-containing protein
Gorai.013G080400_D	AT1G25530.1	1.3	Transmembrane amino acid transporter family protein
Gorai.002G198800_A		1.3
Gorai.001G171100_A		1.3
Gorai.011G105900_D	AT5G67070.1	1.3	ralf-like 34
Gorai.009G158200_A	AT5G46530.1	1.3	AWPM-19-like family protein
Gorai.005G037300_D	AT5G22355.1	1.3	Cysteine/Histidine-rich C1 domain family protein
Gorai.007G232500_A	AT4G38070.1	1.3	basic helix-loop-helix (bHLH) DNA-binding superfamily protein
Gorai.013G212000_D	AT4G31350.1	1.3	Core-2/I-branching beta-1,6-N-acetylglucosaminyltransferase family protein
Gorai.010G221300_D	AT4G23220.1	1.3	cysteine-rich RLK (RECEPTOR-like protein kinase) 14
Gorai.007G208600_A	AT3G18990.1	1.3	AP2/B3-like transcriptional factor family protein
Gorai.007G111300_D	AT2G46660.1	1.3	cytochrome P450, family 78, subfamily A, polypeptide 6
Gorai.002G248000_A	AT2G37040.1	1.3	PHE ammonia lyase 1
Gorai.010G005500_A	AT1G75590.1	1.3	SAUR-like auxin-responsive protein family
Gorai.009G219700_D	AT5G67500.1	1.3	voltage dependent anion channel 2
Gorai.008G224500_D	AT5G46910.1	1.3	Transcription factor jumonji (jmj) family protein / zinc finger (C5HC2 type) family protein
Gorai.002G192700_D	AT4G30150.1	1.3
Gorai.011G019400_D	AT3G22104.1	1.3	Phototropic-responsive NPH3 family protein
Gorai.010G139500_A	AT3G19950.1	1.3	RING/U-box superfamily protein
Gorai.013G054600_D	AT2G23970.1	1.3	Class I glutamine amidotransferase-like superfamily protein
Gorai.007G168600_A		1.3
Gorai.009G044900_D		1.3
Gorai.010G118900_A	AT4G31820.1	1.3	Phototropic-responsive NPH3 family protein
Gorai.006G252800_D	AT3G23360.1	1.3	Protein phosphatase 2C family protein
Gorai.013G147300_A	AT3G12700.1	1.3	Eukaryotic aspartyl protease family protein
Gorai.004G164900_D	AT2G44980.2	1.3	SNF2 domain-containing protein / helicase domain-containing protein
Gorai.009G218100_A		1.3
Gorai.008G086800_D	AT5G65730.1	1.3	xyloglucan endotransglucosylase/hydrolase 6
Gorai.004G277100_D	AT5G15050.1	1.3	Core-2/I-branching beta-1,6-N-acetylglucosaminyltransferase family protein
Gorai.005G248700_A	AT4G34710.1	1.3	arginine decarboxylase 2
Gorai.005G220100_D	AT4G33520.1	1.3	P-type ATP-ase 1
Gorai.001G221900_D	AT4G16360.3	1.3	5\'-AMP-activated protein kinase beta-2 subunit protein
Gorai.005G258000_A	AT3G12500.1	1.3	basic chitinase
Gorai.001G229400_D	AT3G07390.1	1.3	auxin-responsive family protein
Gorai.009G291200_D	AT2G33590.1	1.3	NAD(P)-binding Rossmann-fold superfamily protein
Gorai.002G145400_D	AT1G66240.1	1.3	homolog of anti-oxidant 1
Gorai.008G199100_D	AT1G64060.1	1.3	respiratory burst oxidase protein F
Gorai.006G093900_D	AT1G29380.1	1.3	Carbohydrate-binding X8 domain superfamily protein
Gorai.010G141600_A	AT1G16800.1	1.3	P-loop containing nucleoside triphosphate hydrolases superfamily protein
Gorai.007G120400_D	AT1G09390.1	1.3	GDSL-like Lipase/Acylhydrolase superfamily protein
Gorai.007G322100_A		1.3
Gorai.009G102200_A	AT5G59730.1	1.3	exocyst subunit exo70 family protein H7
Gorai.007G015100_D	AT5G53440.1	1.3
Gorai.012G062200_A	AT5G14700.1	1.3	NAD(P)-binding Rossmann-fold superfamily protein
Gorai.007G019900_D	AT4G24130.1	1.3	Protein of unknown function, DUF538
Gorai.006G089800_A	AT4G18820.1	1.3	AAA-type ATPase family protein
Gorai.004G200600_D	AT4G00150.1	1.3	GRAS family transcription factor
Gorai.013G187000_D	AT2G20410.1	1.3	RNA-binding ASCH domain protein
Gorai.001G125200_A	AT2G01820.1	1.3	Leucine-rich repeat protein kinase family protein
Gorai.008G289600_D	AT1G18210.1	1.3	Calcium-binding EF-hand family protein
Gorai.004G177700_A		1.3
Gorai.009G144600_D		1.3
Gorai.003G019200_D	AT5G66560.1	1.3	Phototropic-responsive NPH3 family protein
Gorai.006G008500_A	AT5G60580.1	1.3	RING/U-box superfamily protein
Gorai.006G120400_D	AT5G60450.1	1.3	auxin response factor 4
Gorai.008G131700_D	AT5G54160.1	1.3	O-methyltransferase 1
Gorai.004G118200_A	AT5G23890.1	1.3
Gorai.006G009400_D	AT5G17230.1	1.3	PHYTOENE SYNTHASE
Gorai.006G090000_D	AT4G18840.1	1.3	Pentatricopeptide repeat (PPR-like) superfamily protein
Gorai.010G199700_A	AT3G54000.1	1.3
Gorai.004G032700_A	AT3G20280.1	1.3	RING/FYVE/PHD zinc finger superfamily protein
Gorai.002G198400_D	AT2G16800.1	1.3	high-affinity nickel-transport family protein
Gorai.013G175100_A	AT1G53380.1	1.3	Plant protein of unknown function (DUF641)
Gorai.002G222600_D	AT1G21750.1	1.3	PDI-like 1-1
Gorai.008G174300_D	AT1G13580.2	1.3	LAG1 longevity assurance homolog 3
Gorai.003G099100_D		1.3
Gorai.011G229800_D	AT5G04660.1	1.3	cytochrome P450, family 77, subfamily A, polypeptide 4
Gorai.005G233100_A	AT4G33925.1	1.3
Gorai.010G073200_D	AT4G29000.1	1.3	Tesmin/TSO1-like CXC domain-containing protein
Gorai.006G180500_A	AT2G38060.1	1.3	phosphate transporter 4;2
Gorai.007G339900_A	AT2G34930.1	1.3	disease resistance family protein / LRR family protein
Gorai.002G140900_D	AT1G78280.1	1.3	transferases, transferring glycosyl groups
Gorai.008G175800_D	AT1G26330.1	1.3	DNA binding
Gorai.012G173300_D	AT1G13040.1	1.3	Pentatricopeptide repeat (PPR-like) superfamily protein
Gorai.004G077700_D	AT1G03080.1	1.3	kinase interacting (KIP1-like) family protein
Gorai.007G015100_A	AT5G53440.1	1.3
Gorai.013G268300_D	AT5G41020.1	1.3	myb family transcription factor
Gorai.004G094100_A	AT5G19860.1	1.3	Protein of unknown function, DUF538
Gorai.011G211300_A	AT5G05340.1	1.3	Peroxidase superfamily protein
Gorai.013G032300_D	AT4G38960.1	1.3	B-box type zinc finger family protein
Gorai.005G012200_D	AT3G59690.1	1.3	IQ-domain 13
Gorai.006G271100_D	AT3G27260.1	1.3	global transcription factor group E8
Gorai.007G310300_A	AT3G06720.1	1.3	importin alpha isoform 1
Gorai.004G012800_A	AT2G28500.1	1.3	LOB domain-containing protein 11
Gorai.013G236800_A	AT1G74170.1	1.3	receptor like protein 13
Gorai.008G171800_A		1.3
Gorai.010G035800_A	AT5G65420.1	1.3	CYCLIN D4;1
Gorai.007G026400_D	AT5G62050.1	1.3	homolog of yeast oxidase assembly 1 (OXA1)
Gorai.004G237500_A	AT5G57580.1	1.3	Calmodulin-binding protein
Gorai.005G224400_A	AT5G50011.1	1.3	conserved peptide upstream open reading frame 37
Gorai.006G103400_A	AT5G22860.1	1.3	Serine carboxypeptidase S28 family protein
Gorai.007G067600_D	AT5G08460.1	1.3	GDSL-like Lipase/Acylhydrolase superfamily protein
Gorai.003G089800_D	AT5G06530.1	1.3	ABC-2 type transporter family protein
Gorai.011G274100_A	AT5G05960.1	1.3	Bifunctional inhibitor/lipid-transfer protein/seed storage 2S albumin superfamily protein
Gorai.004G002200_A	AT3G45740.1	1.3	hydrolase family protein / HAD-superfamily protein
Gorai.005G025000_D	AT3G23730.1	1.3	xyloglucan endotransglucosylase/hydrolase 16
Gorai.002G233100_D	AT3G11900.1	1.3	aromatic and neutral transporter 1
Gorai.012G077700_D	AT2G40180.1	1.3	phosphatase 2C5
Gorai.003G137100_D	AT2G28680.1	1.3	RmlC-like cupins superfamily protein
Gorai.013G246600_A	AT2G18950.1	1.3	homogentisate phytyltransferase 1
Gorai.006G132400_D	AT1G34260.1	1.3	FORMS APLOID AND BINUCLEATE CELLS 1A
Gorai.012G022100_D		1.3
Gorai.001G169500_A		1.3
Gorai.001G053300_D	AT5G51060.1	1.3	NADPH/respiratory burst oxidase protein D
Gorai.004G175900_D	AT4G19420.1	1.3	Pectinacetylesterase family protein
Gorai.006G128400_D	AT3G20898.1	1.3
Gorai.009G439000_A	AT3G14460.1	1.3	LRR and NB-ARC domains-containing disease resistance protein
Gorai.008G223800_A	AT1G32190.1	1.3	alpha/beta-Hydrolases superfamily protein
Gorai.013G115800_A	AT1G08860.1	1.3	Calcium-dependent phospholipid-binding Copine family protein
Gorai.008G086800_A	AT5G65730.1	1.3	xyloglucan endotransglucosylase/hydrolase 6
Gorai.004G035300_A	AT3G20770.1	1.3	Ethylene insensitive 3 family protein
Gorai.011G220700_A	AT3G14470.1	1.3	NB-ARC domain-containing disease resistance protein
Gorai.006G173800_A	AT2G37580.1	1.3	RING/U-box superfamily protein
Gorai.001G197600_D	AT2G32520.1	1.3	alpha/beta-Hydrolases superfamily protein
Gorai.004G074300_D	AT2G30580.1	1.3	DREB2A-interacting protein 2
Gorai.009G330300_D	AT1G24620.1	1.3	EF hand calcium-binding protein family
Gorai.008G045400_D	AT5G65700.1	1.3	Leucine-rich receptor-like protein kinase family protein
Gorai.008G140900_A	AT4G02110.1	1.3	transcription coactivators
Gorai.007G185200_D	AT3G14460.1	1.3	LRR and NB-ARC domains-containing disease resistance protein
Gorai.012G116800_D	AT3G08970.1	1.3	DNAJ heat shock N-terminal domain-containing protein
Gorai.010G093400_D	AT2G45700.1	1.3	sterile alpha motif (SAM) domain-containing protein
Gorai.003G130200_D	AT2G29070.2	1.3	Ubiquitin fusion degradation UFD1 family protein
Gorai.002G220500_D	AT1G36990.1	1.3
Gorai.005G186200_A		1.3
Gorai.003G018900_A	AT5G66600.1	1.3	Protein of unknown function, DUF547
Gorai.009G037100_D	AT5G20730.2	1.3	Transcriptional factor B3 family protein / auxin-responsive factor AUX/IAA-related
Gorai.007G205700_A	AT4G36730.1	1.3	G-box binding factor 1
Gorai.007G010500_A	AT4G25515.1	1.3	SEUSS-like 3
Gorai.005G038000_D	AT3G46800.1	1.3	Cysteine/Histidine-rich C1 domain family protein
Gorai.009G225800_A	AT3G14470.1	1.3	NB-ARC domain-containing disease resistance protein
Gorai.002G143000_D	AT3G03300.1	1.3	dicer-like 2
Gorai.010G248600_D	AT1G33240.1	1.3	GT-2-like 1
Gorai.001G161700_A	ATMG00160.1	1.3	cytochrome oxidase 2
Gorai.001G161700_D	ATMG00160.1	1.3	cytochrome oxidase 2
Gorai.012G064800_D	AT5G50180.1	1.3	Protein kinase superfamily protein
Gorai.005G079900_D	AT3G15930.1	1.3	Pentatricopeptide repeat (PPR) superfamily protein
Gorai.001G020700_D	AT2G26350.1	1.3	peroxin 10
Gorai.005G055100_A	AT1G04570.1	1.3	Major facilitator superfamily protein
Gorai.002G090500_A		1.3
Gorai.008G172100_D		1.3
Gorai.003G046000_D		1.3
Gorai.004G076300_A	AT3G63410.1	1.3	S-adenosyl-L-methionine-dependent methyltransferases superfamily protein
Gorai.008G112600_A	AT3G14460.1	1.3	LRR and NB-ARC domains-containing disease resistance protein
Gorai.002G038100_A	AT3G14440.1	1.3	nine-cis-epoxycarotenoid dioxygenase 3
Gorai.008G014200_A	AT2G17220.1	1.3	Protein kinase superfamily protein
Gorai.004G002300_D	AT1G07870.2	1.3	Protein kinase superfamily protein
Gorai.007G200900_A	AT5G66410.1	1.3	phosducin-like protein 3 homolog
Gorai.005G220500_A	AT5G64210.1	1.3	alternative oxidase 2
Gorai.007G061600_A	AT4G13830.2	1.3	DNAJ-like 20
Gorai.007G223400_D	AT3G49890.1	1.3
Gorai.008G133500_D	AT2G46930.1	1.3	Pectinacetylesterase family protein
Gorai.002G137100_A	AT1G49510.1	1.3	embryo defective 1273
Gorai.003G035200_D	AT4G37870.1	1.3	phosphoenolpyruvate carboxykinase 1
Gorai.011G135500_A	AT3G59670.1	1.3
Gorai.001G048600_A	AT3G47420.1	1.3	phosphate starvation-induced gene 3
Gorai.007G253600_A		1.3
Gorai.004G106700_D		1.3
Gorai.011G115100_A	AT4G39340.1	1.3	Protein of unknown function (DUF1278)
Gorai.001G169200_D	AT2G45910.1	1.3	U-box domain-containing protein kinase family protein
Gorai.013G074600_D	AT1G11120.2	1.3
Gorai.001G163700_A	ATCG00580.1	1.3	photosystem II reaction center protein E
Gorai.001G155300_A	AT5G53130.1	1.3	cyclic nucleotide gated channel 1
Gorai.002G102700_D	AT5G47770.1	1.3	farnesyl diphosphate synthase 1
Gorai.001G167600_A	AT4G32210.1	1.3	succinate dehydrogenase 3-2
Gorai.009G002000_D	AT3G10700.1	1.3	galacturonic acid kinase
Gorai.001G236400_A	AT3G04300.1	1.3	RmlC-like cupins superfamily protein
Gorai.008G190000_D	AT1G74780.1	1.3	Nodulin-like / Major Facilitator Superfamily protein
Gorai.011G063000_A	AT1G72790.1	1.3	hydroxyproline-rich glycoprotein family protein
Gorai.001G164900_A		1.3
Gorai.008G080500_A	AT5G67380.1	1.3	casein kinase alpha 1
Gorai.008G007200_D	AT3G63010.1	1.3	alpha/beta-Hydrolases superfamily protein
Gorai.004G219500_A	AT3G48520.1	1.3	cytochrome P450, family 94, subfamily B, polypeptide 3
Gorai.006G150200_D	AT2G35980.1	1.3	Late embryogenesis abundant (LEA) hydroxyproline-rich glycoprotein family
Gorai.001G025100_D	AT1G16820.1	1.3	vacuolar ATP synthase catalytic subunit-related / V-ATPase-related / vacuolar proton pump-related
Gorai.002G166700_A	AT1G14700.1	1.3	purple acid phosphatase 3
Gorai.005G046700_A	AT5G43650.1	1.3	basic helix-loop-helix (bHLH) DNA-binding superfamily protein
Gorai.002G164300_D	AT5G40240.1	1.3	nodulin MtN21 /EamA-like transporter family protein
Gorai.005G068300_D	AT3G12440.1	1.3	Polynucleotidyl transferase, ribonuclease H-like superfamily protein
Gorai.006G040600_D	AT3G01860.1	1.3
Gorai.009G236500_D	AT1G34750.1	1.3	Protein phosphatase 2C family protein
Gorai.009G122000_D	AT1G16060.1	1.3	ARIA-interacting double AP2 domain protein
Gorai.009G243600_A	AT5G08640.1	1.3	flavonol synthase 1
Gorai.007G132800_A	AT3G63010.1	1.3	alpha/beta-Hydrolases superfamily protein
Gorai.009G208500_A	AT2G26510.1	1.3	Xanthine/uracil permease family protein
Gorai.013G269600_A	AT1G07150.1	1.3	mitogen-activated protein kinase kinase kinase 13
Gorai.008G190200_D	AT5G62680.1	1.3	Major facilitator superfamily protein
Gorai.003G125600_A	AT5G01120.1	1.3	Protein of unknown function (DUF674)
Gorai.012G128000_A	AT4G28350.1	1.3	Concanavalin A-like lectin protein kinase family protein
Gorai.004G209100_A	AT4G11655.1	1.3	Uncharacterised protein family (UPF0497)
Gorai.006G244500_A	AT3G63380.1	1.3	ATPase E1-E2 type family protein / haloacid dehalogenase-like hydrolase family protein
Gorai.007G295900_D	AT1G08980.1	1.3	amidase 1
Gorai.003G151700_D	AT5G05340.1	1.3	Peroxidase superfamily protein
Gorai.012G118800_D	AT5G01620.1	1.3	TRICHOME BIREFRINGENCE-LIKE 35
Gorai.002G108900_A	AT1G55790.1	1.3	Domain of unknown function (DUF2431)
Gorai.006G224400_A	AT5G07990.1	1.3	Cytochrome P450 superfamily protein
Gorai.011G227600_A	AT5G06600.1	1.3	ubiquitin-specific protease 12
Gorai.011G234300_A	AT5G03530.1	1.3	RAB GTPase homolog C2A
Gorai.001G237800_D	AT4G17940.1	1.3	Tetratricopeptide repeat (TPR)-like superfamily protein
Gorai.004G017200_A	AT1G55280.1	1.3	Lipase/lipooxygenase, PLAT/LH2 family protein
Gorai.008G159700_A	AT5G55490.1	1.3	gamete expressed protein 1
Gorai.008G280600_A	AT5G51990.1	1.3	C-repeat-binding factor 4
Gorai.010G019500_A	AT4G33330.2	1.3	plant glycogenin-like starch initiation protein 3
Gorai.004G134600_D	AT4G11070.1	1.3	WRKY family transcription factor
Gorai.003G179700_D	AT5G46930.1	1.3	Plant invertase/pectin methylesterase inhibitor superfamily protein
Gorai.007G034100_A		1.3
Gorai.010G187200_D	AT5G47560.1	1.3	tonoplast dicarboxylate transporter
Gorai.008G193600_A	AT4G19840.1	1.3	phloem protein 2-A1
Gorai.004G210800_D	AT1G63440.1	1.3	heavy metal atpase 5
Gorai.005G043900_A	AT3G22620.1	1.3	Bifunctional inhibitor/lipid-transfer protein/seed storage 2S albumin superfamily protein
Gorai.008G051500_D	AT1G30900.1	1.3	VACUOLAR SORTING RECEPTOR 6
Gorai.005G257800_D	AT2G17040.1	1.3	NAC domain containing protein 36
Gorai.003G151700_A	AT5G05340.1	1.3	Peroxidase superfamily protein
Gorai.001G274600_D	AT5G41080.1	1.3	PLC-like phosphodiesterases superfamily protein
Gorai.009G066700_D	AT5G24910.1	1.3	cytochrome P450, family 714, subfamily A, polypeptide 1
Gorai.007G207100_A	AT3G50770.1	1.3	calmodulin-like 41
Gorai.011G197800_A		1.3
Gorai.010G186200_A	AT3G27200.1	1.3	Cupredoxin superfamily protein
Gorai.011G129900_A	AT5G05340.1	1.3	Peroxidase superfamily protein
Gorai.008G128000_D	AT2G46680.1	1.3	homeobox 7
Gorai.003G175900_A	AT5G53110.1	1.3	RING/U-box superfamily protein
Gorai.009G455000_A	AT5G56220.1	1.2	P-loop containing nucleoside triphosphate hydrolases superfamily protein
Gorai.008G169000_D	AT2G02070.1	1.2	indeterminate(ID)-domain 5
Gorai.004G200800_D	AT1G12240.1	1.2	Glycosyl hydrolases family 32 protein
Gorai.010G088900_D	AT5G20635.1	1.2
Gorai.006G267300_D	AT1G18670.1	1.2	Protein kinase superfamily protein
Gorai.013G088300_A	AT5G15310.1	1.2	myb domain protein 16
Gorai.009G029300_A	AT4G29190.1	1.2	Zinc finger C-x8-C-x5-C-x3-H type family protein
Gorai.010G005500_D	AT1G75590.1	1.2	SAUR-like auxin-responsive protein family
Gorai.003G097600_D	AT1G74470.1	1.2	Pyridine nucleotide-disulphide oxidoreductase family protein
Gorai.006G124900_D	AT4G32940.1	1.2	gamma vacuolar processing enzyme
Gorai.005G042100_D	AT1G31710.1	1.2	Copper amine oxidase family protein
Gorai.009G227000_A	AT5G64410.1	1.2	oligopeptide transporter 4
Gorai.011G226300_D	AT5G05920.1	1.2	deoxyhypusine synthase
Gorai.005G206100_D	AT4G10265.1	1.2	Wound-responsive family protein
Gorai.006G138500_D	AT1G74960.1	1.2	fatty acid biosynthesis 1
Gorai.007G248000_D		1.2
Gorai.011G054000_A	AT3G14360.1	1.2	alpha/beta-Hydrolases superfamily protein
Gorai.002G248000_D	AT2G37040.1	1.2	PHE ammonia lyase 1
Gorai.009G044900_A		1.2
Gorai.006G053400_D	AT5G19020.1	1.2	mitochondrial editing factor 18
Gorai.001G134900_D	AT5G07990.1	1.2	Cytochrome P450 superfamily protein
Gorai.002G195600_D	AT4G38650.1	1.2	Glycosyl hydrolase family 10 protein
Gorai.007G139100_D	AT3G63240.1	1.2	DNAse I-like superfamily protein
Gorai.012G097300_A	AT3G53480.1	1.2	pleiotropic drug resistance 9
Gorai.011G091900_A	AT3G01850.1	1.2	Aldolase-type TIM barrel family protein
Gorai.009G117900_D	AT1G73050.1	1.2	Glucose-methanol-choline (GMC) oxidoreductase family protein
Gorai.009G242300_A	AT1G36940.1	1.2
Gorai.006G263800_D	AT1G09070.1	1.2	soybean gene regulated by cold-2
Gorai.007G015700_D	AT5G24280.1	1.2	gamma-irradiation and mitomycin c induced 1
Gorai.007G244200_D	AT5G10010.1	1.2
Gorai.007G061000_D	AT4G39860.1	1.2
Gorai.010G120900_D	AT4G31590.1	1.2	Cellulose-synthase-like C5
Gorai.003G143400_D	AT2G28250.1	1.2	Protein kinase superfamily protein
Gorai.009G054400_D	AT2G24280.1	1.2	alpha/beta-Hydrolases superfamily protein
Gorai.013G084600_A	AT1G69680.1	1.2	Mog1/PsbP/DUF1795-like photosystem II reaction center PsbP family protein
Gorai.008G125700_D	AT1G01300.1	1.2	Eukaryotic aspartyl protease family protein
Gorai.008G232600_A	AT5G47230.1	1.2	ethylene responsive element binding factor 5
Gorai.005G035100_D	AT5G13930.1	1.2	Chalcone and stilbene synthase family protein
Gorai.008G060200_D	AT5G13240.1	1.2	transcription regulators
Gorai.003G082800_D	AT4G23720.1	1.2	Protein of unknown function (DUF1191)
Gorai.011G267500_A	AT3G55550.1	1.2	Concanavalin A-like lectin protein kinase family protein
Gorai.004G163800_D	AT2G45140.1	1.2	plant VAP homolog 12
Gorai.004G035500_D	AT2G44420.1	1.2	protein N-terminal asparagine amidohydrolase family protein
Gorai.011G125400_A	AT2G38600.1	1.2	HAD superfamily, subfamily IIIB acid phosphatase
Gorai.013G054600_A	AT2G23970.1	1.2	Class I glutamine amidotransferase-like superfamily protein
Gorai.002G018800_A	AT1G61310.1	1.2	LRR and NB-ARC domains-containing disease resistance protein
Gorai.010G151800_D		1.2
Gorai.004G273100_D	AT4G30410.1	1.2	sequence-specific DNA binding transcription factors
Gorai.008G241500_D	AT4G22860.1	1.2	Cell cycle regulated microtubule associated protein
Gorai.010G164800_D	AT4G18210.1	1.2	purine permease 10
Gorai.010G149100_A	AT4G05120.1	1.2	Major facilitator superfamily protein
Gorai.005G012900_D	AT3G08590.1	1.2	Phosphoglycerate mutase, 2,3-bisphosphoglycerate-independent
Gorai.006G025600_A	AT3G01580.1	1.2	Tetratricopeptide repeat (TPR)-like superfamily protein
Gorai.013G246700_A	AT2G18969.1	1.2
Gorai.007G055900_A	AT2G14960.1	1.2	Auxin-responsive GH3 family protein
Gorai.009G146700_A	AT1G72640.1	1.2	NAD(P)-binding Rossmann-fold superfamily protein
Gorai.008G285600_D	AT5G38690.1	1.2	Zinc-finger domain of monoamine-oxidase A repressor R1 protein
Gorai.001G015200_D	AT5G35550.1	1.2	Duplicated homeodomain-like superfamily protein
Gorai.010G118500_A	AT5G25110.1	1.2	CBL-interacting protein kinase 25
Gorai.007G273000_D	AT5G18460.1	1.2	Protein of Unknown Function (DUF239)
Gorai.011G211300_D	AT5G05340.1	1.2	Peroxidase superfamily protein
Gorai.007G208700_A	AT4G31940.1	1.2	cytochrome P450, family 82, subfamily C, polypeptide 4
Gorai.009G390000_D	AT4G27220.1	1.2	NB-ARC domain-containing disease resistance protein
Gorai.003G137300_A	AT2G37390.1	1.2	Chloroplast-targeted copper chaperone protein
Gorai.005G247400_A	AT2G21340.1	1.2	MATE efflux family protein
Gorai.005G142000_A	AT1G69560.1	1.2	myb domain protein 105
Gorai.008G107300_D	AT1G27370.1	1.2	squamosa promoter binding protein-like 10
Gorai.002G056600_D	AT1G15490.1	1.2	alpha/beta-Hydrolases superfamily protein
Gorai.013G267000_D	AT1G07990.1	1.2	SIT4 phosphatase-associated family protein
Gorai.012G170300_A	AT5G63700.1	1.2	zinc ion binding;DNA binding
Gorai.001G234000_A	AT5G48800.1	1.2	Phototropic-responsive NPH3 family protein
Gorai.012G048100_A	AT5G47900.1	1.2	Protein of unknown function (DUF1624)
Gorai.010G012200_D	AT5G42620.2	1.2	metalloendopeptidases;zinc ion binding
Gorai.007G015700_A	AT5G24280.1	1.2	gamma-irradiation and mitomycin c induced 1
Gorai.009G190200_A	AT4G38430.1	1.2	rho guanyl-nucleotide exchange factor 1
Gorai.007G156300_D	AT4G13040.1	1.2	Integrase-type DNA-binding superfamily protein
Gorai.004G032700_D	AT3G20280.1	1.2	RING/FYVE/PHD zinc finger superfamily protein
Gorai.008G029700_D	AT2G21600.1	1.2	endoplasmatic reticulum retrieval protein 1B
Gorai.002G062900_D	AT1G59640.2	1.2	BIG PETAL P
Gorai.011G166900_A	AT1G51460.1	1.2	ABC-2 type transporter family protein
Gorai.005G078600_D		1.2
Gorai.002G073200_A		1.2
Gorai.004G108500_D	AT4G10650.1	1.2	P-loop containing nucleoside triphosphate hydrolases superfamily protein
Gorai.008G273300_D	AT3G16520.3	1.2	UDP-glucosyl transferase 88A1
Gorai.001G196500_A	AT3G02230.1	1.2	reversibly glycosylated polypeptide 1
Gorai.001G228500_D	AT2G43060.1	1.2	ILI1 binding bHLH 1
Gorai.008G237100_D	AT1G62530.1	1.2	Plant protein of unknown function (DUF863)
Gorai.005G183200_A	AT1G60190.1	1.2	ARM repeat superfamily protein
Gorai.010G002700_D	AT1G27940.1	1.2	P-glycoprotein 13
Gorai.005G049600_A		1.2
Gorai.002G146100_A		1.2
Gorai.009G188100_A	AT5G42320.1	1.2	Zn-dependent exopeptidases superfamily protein
Gorai.005G156000_D	AT4G23220.1	1.2	cysteine-rich RLK (RECEPTOR-like protein kinase) 14
Gorai.001G003600_D	AT4G13370.1	1.2	Plant protein of unknown function (DUF936)
Gorai.010G177800_D	AT4G04890.1	1.2	protodermal factor 2
Gorai.005G038600_D	AT4G01760.1	1.2	Cysteine/Histidine-rich C1 domain family protein
Gorai.007G127200_A	AT3G62690.1	1.2	AtL5
Gorai.006G055800_D	AT3G50170.1	1.2	Plant protein of unknown function (DUF247)
Gorai.003G006500_D	AT2G17760.1	1.2	Eukaryotic aspartyl protease family protein
Gorai.002G178700_D	AT2G01450.1	1.2	MAP kinase 17
Gorai.011G062600_A	AT1G67120.1	1.2	ATPases;nucleotide binding;ATP binding;nucleoside-triphosphatases;transcription factor binding
Gorai.011G062600_D	AT1G67120.1	1.2	ATPases;nucleotide binding;ATP binding;nucleoside-triphosphatases;transcription factor binding
Gorai.009G318900_D	AT1G65520.1	1.2	delta(3), delta(2)-enoyl CoA isomerase 1
Gorai.008G223200_A	AT1G31930.1	1.2	extra-large GTP-binding protein 3
Gorai.004G188100_A	AT4G18010.2	1.2	myo-inositol polyphosphate 5-phosphatase 2
Gorai.008G294000_D	AT3G48210.1	1.2
Gorai.005G033900_A	AT3G24120.2	1.2	Homeodomain-like superfamily protein
Gorai.006G252800_A	AT3G23360.1	1.2	Protein phosphatase 2C family protein
Gorai.007G366100_A	AT3G14470.1	1.2	NB-ARC domain-containing disease resistance protein
Gorai.013G206400_D	AT3G06740.1	1.2	GATA transcription factor 15
Gorai.008G225900_D	AT3G03550.1	1.2	RING/U-box superfamily protein
Gorai.007G106300_A	AT2G46340.1	1.2	SPA (suppressor of phyA-105) protein family
Gorai.013G104800_A	AT2G30580.1	1.2	DREB2A-interacting protein 2
Gorai.003G044700_A	AT2G22240.1	1.2	myo-inositol-1-phosphate synthase 2
Gorai.013G071800_D	AT1G77980.1	1.2	AGAMOUS-like 66
Gorai.005G077600_A	AT1G71695.1	1.2	Peroxidase superfamily protein
Gorai.007G181800_A	AT1G67070.1	1.2	Mannose-6-phosphate isomerase, type I
Gorai.005G188700_D	AT1G59640.1	1.2	BIG PETAL P
Gorai.008G095300_A	AT1G53310.1	1.2	phosphoenolpyruvate carboxylase 1
Gorai.002G214500_D	AT1G50030.2	1.2	target of rapamycin
Gorai.008G014100_A	AT1G20670.1	1.2	DNA-binding bromodomain-containing protein
Gorai.010G008900_D	AT5G42800.1	1.2	dihydroflavonol 4-reductase
Gorai.011G068800_A	AT5G40850.1	1.2	urophorphyrin methylase 1
Gorai.008G276500_D	AT5G23870.3	1.2	Pectinacetylesterase family protein
Gorai.010G073200_A	AT4G29000.1	1.2	Tesmin/TSO1-like CXC domain-containing protein
Gorai.012G048700_D	AT3G02110.1	1.2	serine carboxypeptidase-like 25
Gorai.002G181300_A	AT1G27980.1	1.2	dihydrosphingosine phosphate lyase
Gorai.009G433500_D		1.2
Gorai.007G053500_A	AT5G66820.1	1.2
Gorai.003G019200_A	AT5G66560.1	1.2	Phototropic-responsive NPH3 family protein
Gorai.006G046800_A	AT5G62090.1	1.2	SEUSS-like 2
Gorai.003G130300_D	AT5G59460.1	1.2	scarecrow-like transcription factor 11 (SCL11)
Gorai.004G282200_D	AT4G26300.1	1.2	Arginyl-tRNA synthetase, class Ic
Gorai.007G139100_A	AT3G63240.1	1.2	DNAse I-like superfamily protein
Gorai.007G118400_A	AT3G62060.1	1.2	Pectinacetylesterase family protein
Gorai.012G066000_D	AT3G01660.1	1.2	S-adenosyl-L-methionine-dependent methyltransferases superfamily protein
Gorai.010G000700_D	AT2G30350.2	1.2	Excinuclease ABC, C subunit, N-terminal
Gorai.001G033900_D	AT2G25430.1	1.2	epsin N-terminal homology (ENTH) domain-containing protein / clathrin assembly protein-related
Gorai.007G291800_D	AT1G54710.1	1.2	homolog of yeast autophagy 18 (ATG18) H
Gorai.002G161000_D	AT1G24020.1	1.2	MLP-like protein 423
Gorai.002G212000_A	AT1G10070.1	1.2	branched-chain amino acid transaminase 2
Gorai.010G140500_D		1.2
Gorai.008G269400_D	AT5G53430.1	1.2	SET domain group 29
Gorai.008G274200_A	AT5G52740.1	1.2	Copper transport protein family
Gorai.006G080500_A	AT5G46340.1	1.2	O-acetyltransferase family protein
Gorai.001G259700_D	AT5G14920.1	1.2	Gibberellin-regulated family protein
Gorai.010G049600_D	AT4G08310.1	1.2
Gorai.005G246900_A	AT2G16430.2	1.2	purple acid phosphatase 10
Gorai.010G231200_A	AT1G51980.1	1.2	Insulinase (Peptidase family M16) protein
Gorai.008G189100_D	AT1G05140.1	1.2	Peptidase M50 family protein
Gorai.010G086200_D		1.2
Gorai.011G040500_D		1.2
Gorai.008G257100_D	AT5G63830.1	1.2	HIT-type Zinc finger family protein
Gorai.009G291500_A	AT5G26594.1	1.2	response regulator 24
Gorai.007G318800_D	AT5G17680.1	1.2	disease resistance protein (TIR-NBS-LRR class), putative
Gorai.002G206700_A	AT4G35270.1	1.2	Plant regulator RWP-RK family protein
Gorai.009G042500_D	AT4G33110.1	1.2	S-adenosyl-L-methionine-dependent methyltransferases superfamily protein
Gorai.007G291000_A	AT4G27220.1	1.2	NB-ARC domain-containing disease resistance protein
Gorai.011G156200_D	AT4G22330.1	1.2	Alkaline phytoceramidase (aPHC)
Gorai.006G194300_D	AT4G21390.1	1.2	S-locus lectin protein kinase family protein
Gorai.010G158300_A	AT4G18570.1	1.2	Tetratricopeptide repeat (TPR)-like superfamily protein
Gorai.001G170300_A	AT3G61220.1	1.2	NAD(P)-binding Rossmann-fold superfamily protein
Gorai.007G194700_A	AT3G51240.1	1.2	flavanone 3-hydroxylase
Gorai.007G365700_D	AT3G14470.1	1.2	NB-ARC domain-containing disease resistance protein
Gorai.006G075000_D	AT2G36980.1	1.2	Tetratricopeptide repeat (TPR)-like superfamily protein
Gorai.003G041500_D	AT2G22430.1	1.2	homeobox protein 6
Gorai.011G008500_A	AT2G22260.1	1.2	oxidoreductase, 2OG-Fe(II) oxygenase family protein
Gorai.007G344700_D	AT1G54520.1	1.2
Gorai.007G200000_A	AT1G43910.1	1.2	P-loop containing nucleoside triphosphate hydrolases superfamily protein
Gorai.006G246600_D	AT1G04280.1	1.2	P-loop containing nucleoside triphosphate hydrolases superfamily protein
Gorai.004G166400_D	AT1G02130.1	1.2	RAS 5
Gorai.011G013400_D		1.2
Gorai.001G028100_A	AT5G11520.1	1.2	aspartate aminotransferase 3
Gorai.010G255100_A	AT4G21670.1	1.2	C-terminal domain phosphatase-like 1
Gorai.004G175900_A	AT4G19420.1	1.2	Pectinacetylesterase family protein
Gorai.004G228700_D	AT3G45230.1	1.2	hydroxyproline-rich glycoprotein family protein
Gorai.010G013100_D	AT3G14470.1	1.2	NB-ARC domain-containing disease resistance protein
Gorai.007G355600_A	AT3G10140.1	1.2	RECA homolog 3
Gorai.012G041300_A	AT2G42910.1	1.2	Phosphoribosyltransferase family protein
Gorai.012G041300_D	AT2G42910.1	1.2	Phosphoribosyltransferase family protein
Gorai.011G289400_A	AT2G40140.1	1.2	zinc finger (CCCH-type) family protein
Gorai.006G146100_A	AT3G58470.1	1.2	nucleic acid binding;methyltransferases
Gorai.011G128900_D	AT3G51630.1	1.2	with no lysine (K) kinase 5
Gorai.012G091600_D	AT3G46610.1	1.2	Pentatricopeptide repeat (PPR-like) superfamily protein
Gorai.013G224100_D	AT3G45310.1	1.2	Cysteine proteinases superfamily protein
Gorai.007G070400_A	AT3G29770.1	1.2	methyl esterase 11
Gorai.006G126300_D	AT3G21100.2	1.2	RNA-binding (RRM/RBD/RNP motifs) family protein
Gorai.012G059700_A	AT3G01420.1	1.2	Peroxidase superfamily protein
Gorai.006G069100_D	AT2G44900.1	1.2	ARABIDILLO-1
Gorai.005G177600_A	AT1G67900.1	1.2	Phototropic-responsive NPH3 family protein
Gorai.001G107200_D	AT1G07710.1	1.2	Ankyrin repeat family protein
Gorai.007G210100_D	AT5G66880.1	1.2	sucrose nonfermenting 1(SNF1)-related protein kinase 2.3
Gorai.004G234000_A	AT5G58490.1	1.2	NAD(P)-binding Rossmann-fold superfamily protein
Gorai.007G313700_D	AT5G54800.1	1.2	glucose 6-phosphate/phosphate translocator 1
Gorai.003G006600_D	AT5G42180.1	1.2	Peroxidase superfamily protein
Gorai.010G081700_A	AT4G29540.2	1.2	bacterial transferase hexapeptide repeat-containing protein
Gorai.008G216100_A	AT4G25200.1	1.2	mitochondrion-localized small heat shock protein 23.6
Gorai.007G148900_A	AT4G08850.1	1.2	Leucine-rich repeat receptor-like protein kinase family protein
Gorai.012G038800_D	AT3G51550.1	1.2	Malectin/receptor-like protein kinase family protein
Gorai.005G013600_A	AT3G42170.1	1.2	BED zinc finger ;hAT family dimerisation domain
Gorai.006G096200_A	AT3G21295.1	1.2	Tudor/PWWP/MBT superfamily protein
Gorai.012G099400_A	AT3G12040.1	1.2	DNA-3-methyladenine glycosylase (MAG)
Gorai.011G200300_D	AT3G06620.1	1.2	PAS domain-containing protein tyrosine kinase family protein
Gorai.012G170900_D	AT1G24030.2	1.2	Protein kinase superfamily protein
Gorai.007G264800_A	AT1G16820.1	1.2	vacuolar ATP synthase catalytic subunit-related / V-ATPase-related / vacuolar proton pump-related
Gorai.005G103000_D	AT5G42870.1	1.2	phosphatidic acid phosphohydrolase 2
Gorai.006G134000_D	AT5G04020.1	1.2	calmodulin binding
Gorai.006G134900_D	AT5G04000.2	1.2
Gorai.007G321000_D	AT4G27190.1	1.2	NB-ARC domain-containing disease resistance protein
Gorai.001G174100_D	AT3G60800.1	1.2	DHHC-type zinc finger family protein
Gorai.001G126500_A	AT3G44020.1	1.2	thylakoid lumenal P17.1 protein
[truncated: 481 more rows]

## Sheet: Li2 down-reguated genes at PCW
Gene_ID	TAIR10 best hit	log2 fold changes	TAIR10 Description
[truncated: 1,740 more rows]
